# Supplementary material for: Acidithiobacillia class members originating at sites within the Pacific Ring of Fire and other tectonically active locations and description of the novel genus ‘Igneacidithiobacillus’
Source: Front Microbiol. 2024 Apr 3;15:1360268. doi: 10.3389/fmicb.2024.1360268 (PMC11021618; doi:10.3389/fmicb.2024.1360268)
Supplement: Supplementary file 2 [file Table_1.XLSX]

## Sheet: Legend
Supplementary Table 1A. GenBank identifiers of 16S rRNA genes sequences of strains and clones used in this study (April, 2023) for phylogenetic tree reconstruction. Sequence clones are labelled “uncultured”. 16S rRNA genes sequences from clade 1B/1C recovered from genomes tentatively assigned to ‘Igneacidithiobacillus’ are indicated with an asterisk.

## Sheet: 16_identity_based_selection
Accesion number	Organism	Name	Acidithiobacillus sp. V1	Uncultured Acidithiobacillus sp. V1	Acidithiobacillus sp. IBUN Pt1247 S14	Acidithiobacillus sp. IBUN Pt1247 S3	Acidithiobacillus sp. IBUN Pt1247 S12	Bacterium enrichment 101	Bacterium enrichment 21	Bacterium enrichment 1	Ca. Igneacidithiobacillus copahuensis VAN18-4	Ca. Igneacidithiobacillus copahuensis VAN18-2	Ca. Igneacidithiobacillus copahuensis VAN18-1	Ca. Igneacidithiobacillus copahuensis V18-3	Ca. Igneacidithiobacillus copahuensis CV18-2	Ca. Igneacidithiobacillus copahuensis BN09-2	Acidithiobacillus sp. Tt	Acidithiobacillus sp. TSK-3	Acidithiobacillus sp. DSB-2	Acidithiobacillus thiooxidans ZMB	Uncultured bacterium X72	Uncultured bacterium S24	Uncultured bacterium S5	Uncultured bacterium S26	Uncultured bacterium X2	Uncultured bacterium X49	Uncultured bacterium X41	Acidithiobacillus thiooxidans AAU	Uncultured bacterium F12	Acidithiobacillus thiooxidans AZ11_KCTC8929P	Uncultured bacterium X22	Bacterium enrichment 15	Acidithiobacillus thiooxidans DLF	Uncultured bacterium X3	Uncultured bacterium S63	Uncultured bacterium S7	Acidithiobacillus thiooxidans G1	Uncultured Acidithiobacillus sp. VA2-bac_h9	Acidithiobacillus sp. S30A2	Acidithiobacillus sp. ZJJN-3	Uncultured Acidithiobacillus sp. K13	Acidithiobacillus caldus Fe812	Acidithiobacillus sp. ZJJN-2	Acidithiobacillus sp. DSB-4	Acidithiobacillus sp. FY-2	Acidithiobacillus sp. LA13C	Uncultured bacterium F1	Acidithiobacillus sp. ZJJN-1	Acidithiobacillus sp. LA13A
MT009439.1	Acidithiobacillus sp.	V1		100	99.6	99.6	99.5	99.4	99.6	99.7	99.7	99.7	99.7	99.7	99.7	99.7	99.7	99.7	99.7	99.6	99.5	99.6	99.6	99.6	99.6	99.5	99.5	99.7	99.5	99.6	99.4	99.5	99.5	99.4	99.4	99.4	99.1	99.5	97.2	97.2	97.2	97.2	97.2	97.2	97.2	97.2	97.2	97.2	97.4
AF339743.1	Uncultured Acidithiobacillus sp.	V1	100		99.6	99.6	99.5	99.4	99.6	99.7	99.7	99.7	99.7	99.7	99.7	99.7	99.7	99.7	99.7	99.6	99.5	99.6	99.6	99.6	99.6	99.5	99.5	99.7	99.5	99.6	99.4	99.5	99.5	99.4	99.4	99.4	99.1	99.5	97.2	97.2	97.2	97.2	97.2	97.2	97.2	97.2	97.2	97.2	97.4
MG696172.1	Acidithiobacillus sp.	IBUN Pt1247 S14	99.6	99.6		100	99.9	99.5	99.7	99.8	99.8	99.8	99.8	99.8	99.8	99.8	99.8	99.8	99.8	99.7	99.6	99.7	99.7	99.7	99.7	99.6	99.6	99.6	99.6	99.7	99.5	99.6	99.6	99.4	99.5	99.4	99.1	99.5	97.5	97.5	97.5	97.4	97.4	97.4	97.4	97.4	97.5	97.5	97.5
MG696166.2	Acidithiobacillus sp.	IBUN Pt1247 S3	99.6	99.6	100		99.9	99.5	99.7	99.8	99.8	99.8	99.8	99.8	99.8	99.8	99.8	99.8	99.8	99.7	99.6	99.7	99.7	99.7	99.7	99.6	99.6	99.6	99.6	99.7	99.5	99.6	99.6	99.4	99.5	99.4	99.1	99.5	97.5	97.5	97.5	97.4	97.4	97.4	97.4	97.4	97.5	97.5	97.5
MG696171.1	Acidithiobacillus sp.	IBUN Pt1247 S12	99.5	99.5	99.9	99.9		99.4	99.6	99.7	99.7	99.7	99.7	99.7	99.7	99.7	99.7	99.7	99.7	99.6	99.5	99.6	99.6	99.6	99.6	99.5	99.5	99.5	99.5	99.6	99.4	99.5	99.5	99.4	99.4	99.4	99.1	99.5	97.4	97.4	97.4	97.3	97.3	97.3	97.3	97.3	97.4	97.4	97.4
KT932425.1	Bacterium enrichment	101	99.4	99.4	99.5	99.5	99.4		99.7	99.8	99.8	99.8	99.8	99.8	99.8	99.8	99.8	99.8	99.8	99.7	99.6	99.7	99.7	99.7	99.7	99.6	99.6	99.6	99.6	99.7	99.5	99.6	99.6	99.4	99.5	99.4	99.1	99.5	97	97	97	96.9	96.9	96.9	96.9	96.9	97	97	97
KT932424.1	Bacterium enrichment	21	99.6	99.6	99.7	99.7	99.6	99.7		99.9	99.9	99.9	99.9	99.9	99.9	99.9	99.9	99.9	99.9	99.9	99.8	99.8	99.8	99.8	99.8	99.8	99.8	99.8	99.7	99.8	99.7	99.8	99.8	99.6	99.7	99.6	99.3	99.7	97.2	97.2	97.2	97.1	97.1	97.1	97.1	97.1	97.2	97.2	97.2
KT932422.1	Bacterium enrichment	1	99.7	99.7	99.8	99.8	99.7	99.8	99.9		100	100	100	100	100	100	100	100	100	100	99.8	99.9	99.9	99.9	99.9	99.8	99.8	99.8	99.8	99.9	99.8	99.8	99.8	99.7	99.8	99.7	99.4	99.8	97.2	97.2	97.2	97.2	97.2	97.2	97.2	97.2	97.2	97.2	97.2
HFV00_06830	Ca. Igneacidithiobacillus copahuensis	VAN18-4*	99.7	99.7	99.8	99.8	99.7	99.8	99.9	100		100	100	100	100	100	100	100	100	100	99.8	99.9	99.9	99.9	99.9	99.8	99.8	99.8	99.8	99.9	99.8	99.8	99.8	99.7	99.8	99.7	99.4	99.8	97.2	97.2	97.2	97.2	97.2	97.2	97.2	97.2	97.2	97.2	97.2
HFU75_RS14215	Ca. Igneacidithiobacillus copahuensis	VAN18-2*	99.7	99.7	99.8	99.8	99.7	99.8	99.9	100	100		100	100	100	100	100	100	100	100	99.8	99.9	99.9	99.9	99.9	99.8	99.8	99.8	99.8	99.9	99.8	99.8	99.8	99.7	99.8	99.7	99.4	99.8	97.2	97.2	97.2	97.2	97.2	97.2	97.2	97.2	97.2	97.2	97.2
HFQ13_RS04740	Ca. Igneacidithiobacillus copahuensis	VAN18-1*	99.7	99.7	99.8	99.8	99.7	99.8	99.9	100	100	100		100	100	100	100	100	100	100	99.8	99.9	99.9	99.9	99.9	99.8	99.8	99.8	99.8	99.9	99.8	99.8	99.8	99.7	99.8	99.7	99.4	99.8	97.2	97.2	97.2	97.2	97.2	97.2	97.2	97.2	97.2	97.2	97.2
HFU87_RS01910	Ca. Igneacidithiobacillus copahuensis	V18-3*	99.7	99.7	99.8	99.8	99.7	99.8	99.9	100	100	100	100		100	100	100	100	100	100	99.8	99.9	99.9	99.9	99.9	99.8	99.8	99.8	99.8	99.9	99.8	99.8	99.8	99.7	99.8	99.7	99.4	99.8	97.2	97.2	97.2	97.2	97.2	97.2	97.2	97.2	97.2	97.2	97.2
HFU84_RS02475	Ca. Igneacidithiobacillus copahuensis	CV18-2*	99.7	99.7	99.8	99.8	99.7	99.8	99.9	100	100	100	100	100		100	100	100	100	100	99.8	99.9	99.9	99.9	99.9	99.8	99.8	99.8	99.8	99.9	99.8	99.8	99.8	99.7	99.8	99.7	99.4	99.8	97.2	97.2	97.2	97.2	97.2	97.2	97.2	97.2	97.2	97.2	97.2
HFU97_RS01630	Ca. Igneacidithiobacillus copahuensis	BN09-2*	99.7	99.7	99.8	99.8	99.7	99.8	99.9	100	100	100	100	100	100		100	100	100	100	99.8	99.9	99.9	99.9	99.9	99.8	99.8	99.8	99.8	99.9	99.8	99.8	99.8	99.7	99.8	99.7	99.4	99.8	97.2	97.2	97.2	97.2	97.2	97.2	97.2	97.2	97.2	97.2	97.2
EF199809.1	Acidithiobacillus sp.	Tt	99.7	99.7	99.8	99.8	99.7	99.8	99.9	100	100	100	100	100	100	100		100	100	100	99.8	99.9	99.9	99.9	99.9	99.8	99.8	99.8	99.8	99.9	99.8	99.8	99.8	99.7	99.8	99.7	99.4	99.8	97.2	97.2	97.2	97.2	97.2	97.2	97.2	97.2	97.2	97.2	97.2
DQ676510.1	Acidithiobacillus sp.	TSK-3	99.7	99.7	99.8	99.8	99.7	99.8	99.9	100	100	100	100	100	100	100	100		100	100	99.8	99.9	99.9	99.9	99.9	99.8	99.8	99.8	99.8	99.9	99.8	99.8	99.8	99.7	99.8	99.7	99.4	99.8	97.2	97.2	97.2	97.2	97.2	97.2	97.2	97.2	97.2	97.2	97.2
DQ676509.1	Acidithiobacillus sp.	DSB-2	99.7	99.7	99.8	99.8	99.7	99.8	99.9	100	100	100	100	100	100	100	100	100		100	99.8	99.9	99.9	99.9	99.9	99.8	99.8	99.8	99.8	99.9	99.8	99.8	99.8	99.7	99.8	99.7	99.4	99.8	97.2	97.2	97.2	97.2	97.2	97.2	97.2	97.2	97.2	97.2	97.2
JQ820325.1	Acidithiobacillus thiooxidans	ZMB	99.6	99.6	99.7	99.7	99.6	99.7	99.9	100	100	100	100	100	100	100	100	100	100		99.8	99.9	99.9	99.9	99.9	99.8	99.8	99.8	99.8	99.9	99.7	99.8	99.8	99.6	99.7	99.6	99.3	99.7	97.2	97.2	97.2	97.1	97.1	97.1	97.1	97.1	97.2	97.2	97.2
JF906987.1	Uncultured bacterium	X72	99.5	99.5	99.6	99.6	99.5	99.6	99.8	99.8	99.8	99.8	99.8	99.8	99.8	99.8	99.8	99.8	99.8	99.8		99.9	99.9	99.9	99.9	99.8	99.8	99.7	99.6	99.8	99.8	99.7	99.7	99.7	99.8	99.7	99.2	99.6	97.2	97.2	97.2	97.2	97.2	97.2	97.2	97.2	97.2	97.2	97.2
JF906980.1	Uncultured bacterium	S24	99.6	99.6	99.7	99.7	99.6	99.7	99.8	99.9	99.9	99.9	99.9	99.9	99.9	99.9	99.9	99.9	99.9	99.9	99.9		100	100	100	99.9	99.9	99.8	99.7	99.8	99.8	99.8	99.8	99.8	99.8	99.8	99.3	99.7	97.3	97.3	97.3	97.2	97.2	97.2	97.2	97.2	97.3	97.3	97.3
JF906978.1	Uncultured bacterium	S5	99.6	99.6	99.7	99.7	99.6	99.7	99.8	99.9	99.9	99.9	99.9	99.9	99.9	99.9	99.9	99.9	99.9	99.9	99.9	100		100	100	99.9	99.9	99.8	99.7	99.8	99.8	99.8	99.8	99.8	99.8	99.8	99.3	99.7	97.3	97.3	97.3	97.2	97.2	97.2	97.2	97.2	97.3	97.3	97.3
JF906977.1	Uncultured bacterium	S26	99.6	99.6	99.7	99.7	99.6	99.7	99.8	99.9	99.9	99.9	99.9	99.9	99.9	99.9	99.9	99.9	99.9	99.9	99.9	100	100		100	99.9	99.9	99.8	99.7	99.8	99.8	99.8	99.8	99.8	99.8	99.8	99.3	99.7	97.3	97.3	97.3	97.2	97.2	97.2	97.2	97.2	97.3	97.3	97.3
JF906976.1	Uncultured bacterium	X2	99.6	99.6	99.7	99.7	99.6	99.7	99.8	99.9	99.9	99.9	99.9	99.9	99.9	99.9	99.9	99.9	99.9	99.9	99.9	100	100	100		99.9	99.9	99.8	99.7	99.8	99.8	99.8	99.8	99.8	99.8	99.8	99.3	99.7	97.3	97.3	97.3	97.2	97.2	97.2	97.2	97.2	97.3	97.3	97.3
JF906986.1	Uncultured bacterium	X49	99.5	99.5	99.6	99.6	99.5	99.6	99.8	99.8	99.8	99.8	99.8	99.8	99.8	99.8	99.8	99.8	99.8	99.8	99.8	99.9	99.9	99.9	99.9		99.8	99.7	99.6	99.8	99.8	99.7	99.7	99.7	99.8	99.7	99.2	99.6	97.2	97.2	97.2	97.2	97.2	97.2	97.2	97.2	97.2	97.2	97.2
JF906985.1	Uncultured bacterium	X41	99.5	99.5	99.6	99.6	99.5	99.6	99.8	99.8	99.8	99.8	99.8	99.8	99.8	99.8	99.8	99.8	99.8	99.8	99.8	99.9	99.9	99.9	99.9	99.8		99.7	99.6	99.8	99.8	99.7	99.7	99.7	99.8	99.7	99.2	99.6	97.2	97.2	97.2	97.2	97.2	97.2	97.2	97.2	97.2	97.2	97.2
DQ834372.1	Acidithiobacillus thiooxidans	AAU	99.7	99.7	99.6	99.6	99.5	99.6	99.8	99.8	99.8	99.8	99.8	99.8	99.8	99.8	99.8	99.8	99.8	99.8	99.7	99.8	99.8	99.8	99.8	99.7	99.7		99.6	99.8	99.6	99.7	99.7	99.5	99.6	99.5	99.4	99.6	97.2	97.2	97.2	97.2	97.2	97.2	97.2	97.2	97.2	97.2	97.2
KJ439965.1	Uncultured bacterium	F12	99.5	99.5	99.6	99.6	99.5	99.6	99.7	99.8	99.8	99.8	99.8	99.8	99.8	99.8	99.8	99.8	99.8	99.8	99.6	99.7	99.7	99.7	99.7	99.6	99.6	99.6		99.7	99.6	99.6	99.6	99.5	99.6	99.5	99.2	99.6	97.1	97.1	97.1	97	97	97	97	97	97.1	97.1	97.1
AF359940.1	Acidithiobacillus thiooxidans	AZ11_KCTC8929P	99.6	99.6	99.7	99.7	99.6	99.7	99.8	99.9	99.9	99.9	99.9	99.9	99.9	99.9	99.9	99.9	99.9	99.9	99.8	99.8	99.8	99.8	99.8	99.8	99.8	99.8	99.7		99.7	99.8	99.8	99.6	99.7	99.6	99.3	99.7	97.2	97.2	97.2	97.1	97.1	97.1	97.1	97.1	97.2	97.2	97.2
JF906981.1	Uncultured bacterium	X22	99.4	99.4	99.5	99.5	99.4	99.5	99.7	99.8	99.8	99.8	99.8	99.8	99.8	99.8	99.8	99.8	99.8	99.7	99.8	99.8	99.8	99.8	99.8	99.8	99.8	99.6	99.6	99.7		99.6	99.6	99.6	99.7	99.6	99.1	99.5	97.2	97.2	97.2	97.1	97.1	97.1	97.1	97.1	97.2	97.2	97.2
KT932423.1	Bacterium enrichment	15	99.5	99.5	99.6	99.6	99.5	99.6	99.8	99.8	99.8	99.8	99.8	99.8	99.8	99.8	99.8	99.8	99.8	99.8	99.7	99.8	99.8	99.8	99.8	99.7	99.7	99.7	99.6	99.8	99.6		99.7	99.5	99.6	99.5	99.2	99.6	97.1	97.1	97.1	97	97	97	97	97	97.1	97.1	97.1
FJ998186.1	Acidithiobacillus thiooxidans	DLF	99.5	99.5	99.6	99.6	99.5	99.6	99.8	99.8	99.8	99.8	99.8	99.8	99.8	99.8	99.8	99.8	99.8	99.8	99.7	99.8	99.8	99.8	99.8	99.7	99.7	99.7	99.6	99.8	99.6	99.7		99.5	99.6	99.5	99.2	99.6	97.1	97.1	97.1	97	97	97	97	97	97.1	97.1	97.1
JF906982.1	Uncultured bacterium	X3	99.4	99.4	99.4	99.4	99.4	99.4	99.6	99.7	99.7	99.7	99.7	99.7	99.7	99.7	99.7	99.7	99.7	99.6	99.7	99.8	99.8	99.8	99.8	99.7	99.7	99.5	99.5	99.6	99.6	99.5	99.5		99.6	99.5	99.1	99.5	97.1	97.1	97.1	97	97	97	97	97	97.1	97.1	97.1
JF906984.1	Uncultured bacterium	S63	99.4	99.4	99.5	99.5	99.4	99.5	99.7	99.8	99.8	99.8	99.8	99.8	99.8	99.8	99.8	99.8	99.8	99.7	99.8	99.8	99.8	99.8	99.8	99.8	99.8	99.6	99.6	99.7	99.7	99.6	99.6	99.6		99.6	99.1	99.5	97.2	97.2	97.2	97.1	97.1	97.1	97.1	97.1	97.2	97.2	97.2
JF906979.1	Uncultured bacterium	S7	99.4	99.4	99.4	99.4	99.4	99.4	99.6	99.7	99.7	99.7	99.7	99.7	99.7	99.7	99.7	99.7	99.7	99.6	99.7	99.8	99.8	99.8	99.8	99.7	99.7	99.5	99.5	99.6	99.6	99.5	99.5	99.5	99.6		99.1	99.5	97.2	97.2	97.2	97.2	97.2	97.2	97.2	97.2	97.2	97.2	97.2
MH017545.1	Acidithiobacillus thiooxidans	G1	99.1	99.1	99.1	99.1	99.1	99.1	99.3	99.4	99.4	99.4	99.4	99.4	99.4	99.4	99.4	99.4	99.4	99.3	99.2	99.3	99.3	99.3	99.3	99.2	99.2	99.4	99.2	99.3	99.1	99.2	99.2	99.1	99.1	99.1		99.1	96.6	96.6	96.6	96.5	96.5	96.5	96.5	96.5	96.6	96.6	96.6
JN982077.1	Uncultured Acidithiobacillus sp.	VA2-bac_h9	99.5	99.5	99.5	99.5	99.5	99.5	99.7	99.8	99.8	99.8	99.8	99.8	99.8	99.8	99.8	99.8	99.8	99.7	99.6	99.7	99.7	99.7	99.7	99.6	99.6	99.6	99.6	99.7	99.5	99.6	99.6	99.5	99.5	99.5	99.1		97	97	97	96.9	96.9	96.9	96.9	96.9	97	97	97
MT611107.1	Acidithiobacillus sp.	S30A2*	97.2	97.2	97.5	97.5	97.4	97	97.2	97.2	97.2	97.2	97.2	97.2	97.2	97.2	97.2	97.2	97.2	97.2	97.2	97.3	97.3	97.3	97.3	97.2	97.2	97.2	97.1	97.2	97.2	97.1	97.1	97.1	97.2	97.2	96.6	97		100	100	99.8	99.8	99.8	99.8	99.7	99.9	99.9	99.8
JQ867102.1	Acidithiobacillus sp.	ZJJN-3	97.2	97.2	97.5	97.5	97.4	97	97.2	97.2	97.2	97.2	97.2	97.2	97.2	97.2	97.2	97.2	97.2	97.2	97.2	97.3	97.3	97.3	97.3	97.2	97.2	97.2	97.1	97.2	97.2	97.1	97.1	97.1	97.2	97.2	96.6	97	100		100	99.8	99.8	99.8	99.8	99.7	99.9	99.9	99.8
AF460982.1	Uncultured Acidithiobacillus sp.	K13	97.2	97.2	97.5	97.5	97.4	97	97.2	97.2	97.2	97.2	97.2	97.2	97.2	97.2	97.2	97.2	97.2	97.2	97.2	97.3	97.3	97.3	97.3	97.2	97.2	97.2	97.1	97.2	97.2	97.1	97.1	97.1	97.2	97.2	96.6	97	100	100		99.8	99.8	99.8	99.8	99.7	99.9	99.9	99.8
KU534597.1	Acidithiobacillus caldus	Fe812	97.2	97.2	97.4	97.4	97.3	96.9	97.1	97.2	97.2	97.2	97.2	97.2	97.2	97.2	97.2	97.2	97.2	97.1	97.2	97.2	97.2	97.2	97.2	97.2	97.2	97.2	97	97.1	97.1	97	97	97	97.1	97.2	96.5	96.9	99.8	99.8	99.8		100	100	100	99.8	99.9	99.9	99.8
JQ867101.1	Acidithiobacillus sp.	ZJJN-2	97.2	97.2	97.4	97.4	97.3	96.9	97.1	97.2	97.2	97.2	97.2	97.2	97.2	97.2	97.2	97.2	97.2	97.1	97.2	97.2	97.2	97.2	97.2	97.2	97.2	97.2	97	97.1	97.1	97	97	97	97.1	97.2	96.5	96.9	99.8	99.8	99.8	100		100	100	99.8	99.9	99.9	99.8
EU084710.1	Acidithiobacillus sp.	DSB-4	97.2	97.2	97.4	97.4	97.3	96.9	97.1	97.2	97.2	97.2	97.2	97.2	97.2	97.2	97.2	97.2	97.2	97.1	97.2	97.2	97.2	97.2	97.2	97.2	97.2	97.2	97	97.1	97.1	97	97	97	97.1	97.2	96.5	96.9	99.8	99.8	99.8	100	100		100	99.8	99.9	99.9	99.8
EU084709.1	Acidithiobacillus sp.	FY-2	97.2	97.2	97.4	97.4	97.3	96.9	97.1	97.2	97.2	97.2	97.2	97.2	97.2	97.2	97.2	97.2	97.2	97.1	97.2	97.2	97.2	97.2	97.2	97.2	97.2	97.2	97	97.1	97.1	97	97	97	97.1	97.2	96.5	96.9	99.8	99.8	99.8	100	100	100		99.8	99.9	99.9	99.8
KU249462.1	Acidithiobacillus sp.	LA13C	97.2	97.2	97.4	97.4	97.3	96.9	97.1	97.2	97.2	97.2	97.2	97.2	97.2	97.2	97.2	97.2	97.2	97.1	97.2	97.2	97.2	97.2	97.2	97.2	97.2	97.2	97	97.1	97.1	97	97	97	97.1	97.2	96.5	96.9	99.7	99.7	99.7	99.8	99.8	99.8	99.8		99.8	99.8	99.8
KJ439962.1	Uncultured bacterium	F1	97.2	97.2	97.5	97.5	97.4	97	97.2	97.2	97.2	97.2	97.2	97.2	97.2	97.2	97.2	97.2	97.2	97.2	97.2	97.3	97.3	97.3	97.3	97.2	97.2	97.2	97.1	97.2	97.2	97.1	97.1	97.1	97.2	97.2	96.6	97	99.9	99.9	99.9	99.9	99.9	99.9	99.9	99.8		100	99.8
JQ259048.1	Acidithiobacillus sp.	ZJJN-1	97.2	97.2	97.5	97.5	97.4	97	97.2	97.2	97.2	97.2	97.2	97.2	97.2	97.2	97.2	97.2	97.2	97.2	97.2	97.3	97.3	97.3	97.3	97.2	97.2	97.2	97.1	97.2	97.2	97.1	97.1	97.1	97.2	97.2	96.6	97	99.9	99.9	99.9	99.9	99.9	99.9	99.9	99.8	100		99.8
KU249601.1	Acidithiobacillus sp.	LA13A	97.4	97.4	97.5	97.5	97.4	97	97.2	97.2	97.2	97.2	97.2	97.2	97.2	97.2	97.2	97.2	97.2	97.2	97.2	97.3	97.3	97.3	97.3	97.2	97.2	97.2	97.1	97.2	97.2	97.1	97.1	97.1	97.2	97.2	96.6	97	99.8	99.8	99.8	99.8	99.8	99.8	99.8	99.8	99.8	99.8
KU249600.1	Acidithiobacillus sp.	LA10E	97.5	97.5	97.6	97.6	97.5	97.1	97.2	97.3	97.3	97.3	97.3	97.3	97.3	97.3	97.3	97.3	97.3	97.3	97.3	97.4	97.4	97.4	97.4	97.3	97.3	97.3	97.1	97.2	97.2	97.2	97.2	97.2	97.2	97.3	96.7	97.1	99.7	99.7	99.7	99.7	99.7	99.7	99.7	99.7	99.8	99.8	99.9
KU249599.1	Acidithiobacillus sp.	LA10C	97.5	97.5	97.6	97.6	97.5	97.1	97.2	97.3	97.3	97.3	97.3	97.3	97.3	97.3	97.3	97.3	97.3	97.3	97.3	97.4	97.4	97.4	97.4	97.3	97.3	97.3	97.1	97.2	97.2	97.2	97.2	97.2	97.2	97.3	96.7	97.1	99.7	99.7	99.7	99.7	99.7	99.7	99.7	99.7	99.8	99.8	99.9
KU249598.1	Acidithiobacillus sp.	LA10A	97.5	97.5	97.6	97.6	97.5	97.1	97.2	97.3	97.3	97.3	97.3	97.3	97.3	97.3	97.3	97.3	97.3	97.3	97.3	97.4	97.4	97.4	97.4	97.3	97.3	97.3	97.1	97.2	97.2	97.2	97.2	97.2	97.2	97.3	96.7	97.1	99.7	99.7	99.7	99.7	99.7	99.7	99.7	99.7	99.8	99.8	99.9
KU341155.1	Uncultured bacterium	LASb95	97.2	97.2	97.4	97.4	97.3	96.9	97.1	97.2	97.2	97.2	97.2	97.2	97.2	97.2	97.2	97.2	97.2	97.1	97.2	97.2	97.2	97.2	97.2	97.2	97.2	97.2	97	97.1	97.1	97	97	97	97.1	97.2	96.5	96.9	99.8	99.8	99.8	99.8	99.8	99.8	99.8	99.7	99.9	99.9	99.8
KJ944319.1	Acidithiobacillus caldus	TST3	97.2	97.2	97.4	97.4	97.3	96.9	97.1	97.2	97.2	97.2	97.2	97.2	97.2	97.2	97.2	97.2	97.2	97.1	97.2	97.2	97.2	97.2	97.2	97.2	97.2	97.2	97	97.1	97.1	97	97	97	97.1	97.2	96.5	96.9	99.8	99.8	99.8	99.8	99.8	99.8	99.8	99.7	99.9	99.9	99.8
DQ469216.1	Uncultured bacterium	SX2-2	97.1	97.1	97.3	97.3	97.2	96.9	97	97.1	97.1	97.1	97.1	97.1	97.1	97.1	97.1	97.1	97.1	97.1	97.1	97.2	97.2	97.2	97.2	97.1	97.1	97.1	96.9	97	97	96.9	96.9	96.9	97	97.1	96.5	96.9	99.8	99.8	99.8	99.9	99.9	99.9	99.9	99.7	99.8	99.8	99.7
KU341148.1	Uncultured bacterium	LASb81	97.2	97.2	97.2	97.2	97.2	96.8	96.9	97	97	97	97	97	97	97	97	97	97	97	97	97.1	97.1	97.1	97.1	97	97	97	96.8	96.9	96.9	96.9	96.9	96.9	96.9	97	96.4	96.8	99.7	99.7	99.7	99.8	99.8	99.8	99.8	99.7	99.8	99.8	99.8
KU341153.1	Uncultured bacterium	LASb92	97.2	97.2	97.5	97.5	97.4	97	97.2	97.2	97.2	97.2	97.2	97.2	97.2	97.2	97.2	97.2	97.2	97.2	97.2	97.3	97.3	97.3	97.3	97.2	97.2	97.2	97.1	97.2	97.2	97.1	97.1	97.1	97.2	97.2	96.6	97	99.8	99.8	99.8	99.8	99.8	99.8	99.8	99.7	99.8	99.8	99.7
KU341143.1	Uncultured bacterium	LASb60	97.2	97.2	97.4	97.4	97.3	96.9	97.1	97.2	97.2	97.2	97.2	97.2	97.2	97.2	97.2	97.2	97.2	97.1	97.2	97.2	97.2	97.2	97.2	97.2	97.2	97.2	97	97.1	97.1	97	97	97	97.1	97.2	96.5	96.9	99.7	99.7	99.7	99.7	99.7	99.7	99.7	99.6	99.8	99.8	99.6
KU341135.1	Uncultured bacterium	LASb22	97.2	97.2	97.4	97.4	97.3	96.9	97.1	97.2	97.2	97.2	97.2	97.2	97.2	97.2	97.2	97.2	97.2	97.1	97.2	97.2	97.2	97.2	97.2	97.2	97.2	97.2	97	97.1	97.1	97	97	97	97.1	97.2	96.5	96.9	99.7	99.7	99.7	99.7	99.7	99.7	99.7	99.6	99.8	99.8	99.6
EU084708.1	Acidithiobacillus sp.	YP-5	97.1	97.1	97.3	97.3	97.2	96.9	97	97.1	97.1	97.1	97.1	97.1	97.1	97.1	97.1	97.1	97.1	97.1	97.1	97.2	97.2	97.2	97.2	97.1	97.1	97.1	96.9	97	97	96.9	96.9	96.9	97	97.1	96.5	96.9	99.8	99.8	99.8	99.8	99.8	99.8	99.8	99.7	99.8	99.8	99.7
KU341202.1	Uncultured bacterium	VLSb85	97.2	97.2	97.4	97.4	97.3	96.9	97.1	97.2	97.2	97.2	97.2	97.2	97.2	97.2	97.2	97.2	97.2	97.1	97.2	97.2	97.2	97.2	97.2	97.2	97.2	97.2	97	97.1	97.1	97	97	97	97.1	97.2	96.5	96.9	99.7	99.7	99.7	99.7	99.7	99.7	99.7	99.6	99.8	99.8	99.6
KU341172.1	Uncultured bacterium	VLSb4	97.2	97.2	97.4	97.4	97.3	96.9	97.1	97.2	97.2	97.2	97.2	97.2	97.2	97.2	97.2	97.2	97.2	97.1	97.2	97.2	97.2	97.2	97.2	97.2	97.2	97.2	97	97.1	97.1	97	97	97	97.1	97.2	96.5	96.9	99.7	99.7	99.7	99.7	99.7	99.7	99.7	99.6	99.8	99.8	99.6
FJ915148.1	Acidithiobacillus sp.	NJU-AMD3	97.2	97.2	97.4	97.4	97.3	96.9	97.1	97.2	97.2	97.2	97.2	97.2	97.2	97.2	97.2	97.2	97.2	97.1	97.2	97.2	97.2	97.2	97.2	97.2	97.2	97.2	97	97.1	97.1	97	97	97	97.1	97.2	96.5	96.9	99.9	99.9	99.9	99.8	99.8	99.8	99.8	99.7	99.8	99.8	99.7
KU341151.1	Uncultured bacterium	LASb90	97.3	97.3	97.4	97.4	97.3	96.9	97.1	97.2	97.2	97.2	97.2	97.2	97.2	97.2	97.2	97.2	97.2	97.1	97.2	97.2	97.2	97.2	97.2	97.2	97.2	97.2	97	97.1	97.1	97	97	97	97.1	97.2	96.5	96.9	99.5	99.5	99.5	99.5	99.5	99.5	99.5	99.6	99.6	99.6	99.8
KU341127.1	Uncultured bacterium	LASb104	97.4	97.4	97.5	97.5	97.4	97	97.2	97.2	97.2	97.2	97.2	97.2	97.2	97.2	97.2	97.2	97.2	97.2	97.2	97.3	97.3	97.3	97.3	97.2	97.2	97.2	97.1	97.2	97.2	97.1	97.1	97.1	97.2	97.2	96.6	97	99.6	99.6	99.6	99.6	99.6	99.6	99.6	99.7	99.7	99.7	99.8
KU341193.1	Uncultured bacterium	VLSb72	97.1	97.1	97.3	97.3	97.2	96.9	97	97.1	97.1	97.1	97.1	97.1	97.1	97.1	97.1	97.1	97.1	97.1	97.1	97.2	97.2	97.2	97.2	97.1	97.1	97.1	96.9	97	97	96.9	96.9	96.9	97	97.1	96.5	96.9	99.6	99.6	99.6	99.6	99.6	99.6	99.6	99.5	99.7	99.7	99.5
KU341171.1	Uncultured bacterium	VLSb34	97.1	97.1	97.3	97.3	97.2	96.9	97	97.1	97.1	97.1	97.1	97.1	97.1	97.1	97.1	97.1	97.1	97.1	97.1	97.2	97.2	97.2	97.2	97.1	97.1	97.1	96.9	97	97	96.9	96.9	96.9	97	97.1	96.5	96.9	99.6	99.6	99.6	99.8	99.8	99.8	99.8	99.6	99.7	99.7	99.5
KC560802.1	Uncultured prokaryote	350S10	96.9	96.9	97.2	97.2	97.1	96.7	96.9	96.9	96.9	96.9	96.9	96.9	96.9	96.9	96.9	96.9	96.9	96.9	96.9	97	97	97	97	96.9	96.9	96.9	96.7	96.9	96.9	96.8	96.8	96.8	96.9	96.9	96.3	96.7	99.6	99.6	99.6	99.8	99.8	99.8	99.8	99.6	99.7	99.7	99.5
KU341188.1	Uncultured bacterium	VLSb62	97	97	97.2	97.2	97.2	96.8	96.9	97	97	97	97	97	97	97	97	97	97	97	97	97.1	97.1	97.1	97.1	97	97	97	96.8	96.9	96.9	96.9	96.9	96.9	96.9	97	96.4	96.8	99.7	99.7	99.7	99.8	99.8	99.8	99.8	99.7	99.8	99.8	99.6
KU341199.1	Uncultured bacterium	VLSb82	97	97	97.2	97.2	97.2	96.8	96.9	97	97	97	97	97	97	97	97	97	97	97	97	97.1	97.1	97.1	97.1	97	97	97	96.8	96.9	96.9	96.9	96.9	96.9	96.9	97	96.4	96.8	99.5	99.5	99.5	99.5	99.5	99.5	99.5	99.4	99.6	99.6	99.4
KU341147.1	Uncultured bacterium	LASb8	97.2	97.2	97.2	97.2	97.2	96.8	96.9	97	97	97	97	97	97	97	97	97	97	97	97	97.1	97.1	97.1	97.1	97	97	97	96.8	96.9	96.9	96.9	96.9	96.9	96.9	97	96.4	96.8	99.4	99.4	99.4	99.4	99.4	99.4	99.4	99.4	99.4	99.4	99.6
KJ439959.1	Uncultured bacterium	D1	96.7	96.7	96.9	96.9	96.9	96.5	96.6	96.7	96.7	96.7	96.7	96.7	96.7	96.7	96.7	96.7	96.7	96.7	96.7	96.8	96.8	96.8	96.8	96.7	96.7	96.7	96.5	96.6	96.6	96.5	96.5	96.5	96.6	96.7	96.1	96.5	99.4	99.4	99.4	99.5	99.5	99.5	99.5	99.4	99.4	99.4	99.3
KJ439963.1	Uncultured bacterium	F2	96.8	96.8	97	97	96.9	96.5	96.7	96.8	96.8	96.8	96.8	96.8	96.8	96.8	96.8	96.8	96.8	96.8	96.8	96.9	96.9	96.9	96.9	96.8	96.8	96.8	96.6	96.7	96.7	96.6	96.6	96.6	96.7	96.8	96.1	96.5	99.4	99.4	99.4	99.6	99.6	99.6	99.6	99.4	99.5	99.5	99.4
KC409013.1	Uncultured Acidithiobacillus	C-11	96.6	96.6	96.8	96.8	96.7	96.3	96.5	96.6	96.6	96.6	96.6	96.6	96.6	96.6	96.6	96.6	96.6	96.5	96.6	96.6	96.6	96.6	96.6	96.6	96.6	96.6	96.4	96.5	96.5	96.4	96.4	96.4	96.5	96.6	95.9	96.3	99.2	99.2	99.2	99.4	99.4	99.4	99.4	99.2	99.3	99.3	99.1
KF287728.1	Acidithiobacillus sp.	175Fe35	96.8	96.8	97	97	96.9	96.5	96.7	96.8	96.8	96.8	96.8	96.8	96.8	96.8	96.8	96.8	96.8	96.7	96.8	96.9	96.9	96.9	96.9	96.8	96.8	96.8	96.6	96.7	96.7	96.6	96.6	96.6	96.7	96.8	96.1	96.5	99.4	99.4	99.4	99.6	99.6	99.6	99.6	99.4	99.5	99.5	99.4
FJ890912.1	Uncultured Acidithiobacillus	A434	96.8	96.8	97	97	96.9	96.5	96.7	96.8	96.8	96.8	96.8	96.8	96.8	96.8	96.8	96.8	96.8	96.7	96.8	96.9	96.9	96.9	96.9	96.8	96.8	96.8	96.6	96.7	96.7	96.6	96.6	96.6	96.9	96.8	96.1	96.5	98.7	98.7	98.7	98.9	98.9	98.9	98.9	98.7	98.8	98.8	98.7
FJ268709.1	Uncultured Acidithiobacillus	X14	96.8	96.8	97	97	96.9	96.5	96.7	96.8	96.8	96.8	96.8	96.8	96.8	96.8	96.8	96.8	96.8	96.7	96.8	96.9	96.9	96.9	96.9	96.8	96.8	96.8	96.6	96.7	96.7	96.6	96.6	96.6	96.9	96.8	96.1	96.5	98.7	98.7	98.7	98.9	98.9	98.9	98.9	98.7	98.8	98.8	98.7
KC409025.1	Uncultured bacterium	SF-5	96	96	96.3	96.3	96.2	95.9	96	96.1	96.1	96.1	96.1	96.1	96.1	96.1	96.1	96.1	96.1	96.1	96.1	96.2	96.2	96.2	96.2	96.1	96.1	96.1	95.9	96	96	95.9	95.9	95.9	96	96.1	95.5	95.9	98.6	98.6	98.6	98.8	98.8	98.8	98.8	98.6	98.7	98.7	98.5
JX989241.1	Uncultured Acidithiobacillus	G5	97.6	97.6	97.6	97.6	97.6	97.2	97.4	97.5	97.5	97.5	97.5	97.5	97.5	97.5	97.5	97.5	97.5	97.4	97.5	97.6	97.6	97.6	97.6	97.5	97.5	97.5	97.3	97.4	97.4	97.3	97.3	97.3	97.4	97.4	96.9	97.3	98	98	98	98	98	98	98	98	98	98	98.2
AY830897.1	Acidithiobacillus sp.	ORCS6	97.4	97.4	97.5	97.5	97.4	97	97.2	97.3	97.3	97.3	97.3	97.3	97.3	97.3	97.3	97.3	97.3	97.2	97.3	97.3	97.3	97.3	97.3	97.3	97.3	97.3	97.1	97.2	97.2	97.1	97.1	97.1	97.2	97.2	96.6	97	97.8	97.8	97.8	97.8	97.8	97.8	97.8	97.9	97.9	97.9	98
GQ478989.1	Acidithiobacillus caldus	SMK	97.4	97.4	97.5	97.5	97.4	97	97.2	97.2	97.2	97.2	97.2	97.2	97.2	97.2	97.2	97.2	97.2	97.2	97.2	97.3	97.3	97.3	97.3	97.2	97.2	97.2	97.1	97.2	97.2	97.1	97.1	97.1	97.2	97.2	96.6	97	97.8	97.8	97.8	97.8	97.8	97.8	97.8	97.9	97.9	97.9	98
MN218417.1	Acidithiobacillus caldus	ATCC 51756	94.7	94.7	94.7	94.7	94.7	94.4	94.6	94.7	94.7	94.7	94.7	94.7	94.7	94.7	94.7	94.7	94.7	94.6	94.7	94.7	94.7	94.7	94.7	94.7	94.7	94.7	94.5	94.6	94.7	94.5	94.5	94.5	94.6	94.7	94.1	94.4	96.2	96.2	96.2	96.2	96.2	96.2	96.2	96.1	96.2	96.2	96.2
AJ459801.1	Thermithiobacillus tepidarius	DSM 3134	90.1	90.1	90.5	90.5	90.4	90.1	90.3	90.3	90.3	90.3	90.3	90.3	90.3	90.3	90.3	90.3	90.3	90.3	90.3	90.4	90.4	90.4	90.4	90.3	90.3	90.2	90.3	90.3	90.3	90.2	90.2	90.2	90.4	90.4	89.8	90.1	91.1	91.1	91.1	91.1	91.1	91.1	91.1	91	91.1	91.1	91.1
[truncated: 34 more columns]
