# Supplementary material for: Acidithiobacillia class members originating at sites within the Pacific Ring of Fire and other tectonically active locations and description of the novel genus ‘Igneacidithiobacillus’
Source: Front Microbiol. 2024 Apr 3;15:1360268. doi: 10.3389/fmicb.2024.1360268 (PMC11021618; doi:10.3389/fmicb.2024.1360268)
Supplement: Supplementary file 3 [file Table_2.XLSX]

## Sheet: Legend
Supplementary Table 2. Metadata of strains, clones and MAGs used in this study (April, 2023). Environmental and geographical metadata associated to each strain, 16S rRNA sequence clone and/or metagenomic derived genome included in the study was recovered from published literature or public databases deposits.
Abbreviations:
Mine: AMD, acid mine drainage; HD, heap/dump; P, pit; U, undetermined
Karst: SC, sulfidic cave; SC-R, sulfidic cave-river
Sewage: C, concrete
Volcanic: GP, geothermal pool; HS, hot spring; S, sinter; TB, thermal bath; WS, watershed
Polluted area: R, river; T, tannery
Growth metadata: g, growth; h, habitat; i, isolation
NA, not available

## Sheet: Metadata
1	Strain/Clone	16S_Gene Accession	16 S rRNA gene (Fis protein) consensus clade	Order selected 16S rRNA tree in Figure 1 A	Current taxanomy	Amended taxanomy	Acronym	Type material	Genome (MAG) Accession ID	Sample Origin	Sample Source	Sample Type	Ore Type	Heavy metals	Carbonate minerals	Concrete	Sulfur species	Country	Continent	Latitude	Longitude	Altitude	Plate boundary type	Plate boundary	Terrestrial Hydrothermal Environments	Ring of Fire	Culturing status	Enrichment step	Metadata source conditions	Topt (ºC) or Thabitat (ªC)	Tmax (ºC)	Ave growth or habitat pH	pH min	pH max	Growth in media amended w/ 0.01% YE (or peptone) [or 1% Glucose]	Tolerance	Publication status	Reference
2	ZJJN-1	JQ259048	1B	27	Acidithiobacillus sp.	Ca. I. siniensis	ISI			anthropogenic	mine, HD	NA	copper	copper				China	Asia	26.1008	119.295	14.6				Yes	cultured		growth	g[28–30]	g[35]	g[0.2–2.0]	g[0.0]		+ (+)		Published, 2012	Feng S, Yang H, Xin Y, Zhang L, Kang W, Wang W. Isolation of an extremely acidophilic and highly efficient strain Acidithiobacillus sp. for chalcopyrite bioleaching. J Ind Microbiol Biotechnol. 2012 Nov;39(11):1625-35. doi: 10.1007/s10295-012-1174-1.
3	ZJJN-2	JQ867101	1B	12	Acidithiobacillus sp.	Ca. I. siniensis	ISI			anthropogenic	mine, HD	NA	copper	copper				China	Asia	26.1008	119.295	14.6				Yes	cultured		growth	g[28–30]	g[35]	g[0.2–2.0]	g[0.0]		+ (+)		Published, 2012	Feng S, Yang H, Xin Y, Zhang L, Kang W, Wang W. Isolation of an extremely acidophilic and highly efficient strain Acidithiobacillus sp. for chalcopyrite bioleaching. J Ind Microbiol Biotechnol. 2012 Nov;39(11):1625-35. doi: 10.1007/s10295-012-1174-1.
4	ZJJN-3	JQ867102	1B	31	Acidithiobacillus sp.	Ca. I. siniensis	ISI			anthropogenic	mine, HD	NA	copper	copper				China	Asia	26.1008	119.295	14.6				Yes	cultured		growth	g[28–30]	g[35]	g[0.2–2.0]	g[0.0]				Published, 2012	Feng S, Yang H, Xin Y, Zhang L, Kang W, Wang W. Isolation of an extremely acidophilic and highly efficient strain Acidithiobacillus sp. for chalcopyrite bioleaching. J Ind Microbiol Biotechnol. 2012 Nov;39(11):1625-35. doi: 10.1007/s10295-012-1174-1.
5	TST3	KJ944319	1B	28	A. caldus	Ca. I. siniensis	ISI			anthropogenic	mine, AMD	soil	copper	copper				China	Asia	30.5466	114.342	39.8				Yes	cultured		growth	g[37]	g[45]	g[1.5-2.0], h[3.4]	g[1.0]	g[3.5]	+		Published, 2018	Li, L., Zuo, Z., Lv, Z., Yang, Z., Qi, X., Zhou, W., Guan, H., Liu, Y., Mao, W. (2018). Isolation and characterization of Acidithiobacillus caldus TST3 and the effect of pre-cultivation on its dissolution of phosphorous from rock phosphates. Hydrometallurgy, 177, 86–93. doi:10.1016/j.hydromet.2018.02.010 ; Li,L. Bioleaching of collophanite by Acidithiobacillus caldus. Unpublished (soil in the nei…
6	FY-2	EU084709	1B	14	Acidithiobacillus sp.	Ca. I. siniensis	ISI			anthropogenic	mine, AMD	water	nickel	copper, nickel				China	Asia	35.8617	104.195	1842					cultured		growth	g[35–40]	g[50]	g[4.0–4.5]	g[0.5]		+		Published, 2008	Ni YQ, He KY, Bao JT, Yang Y, Wan DS, Li HY. Genomic and phenotypic heterogeneity of Acidithiobacillus spp. strains isolated from diverse habitats in China. FEMS Microbiol Ecol. 2008 May;64(2):248-59. doi: 10.1111/j.1574-6941.2008.00457.x.
7	DBS-4	EU084710	1B	13	Acidithiobacillus sp.	Ca. I. siniensis	ISI			anthropogenic	mine, U	soil	copper	copper				China	Asia	35.8617	104.195	1842					cultured		growth	g[35–40]	g[45]	g[4.5–5.0]	g[0.5]		+		Published, 2008	Ni YQ, He KY, Bao JT, Yang Y, Wan DS, Li HY. Genomic and phenotypic heterogeneity of Acidithiobacillus spp. strains isolated from diverse habitats in China. FEMS Microbiol Ecol. 2008 May;64(2):248-59. doi: 10.1111/j.1574-6941.2008.00457.x.
8	YP-5	EU084708	1B	29	Acidithiobacillus sp.	Ca. I. siniensis	ISI			anthropogenic	mine, AMD	water	copper	copper				China	Asia	35.8617	104.195	1842					cultured		growth	g[35–40]	g[45]	g[4.5–5.0]	g[0.5]		+		Published, 2008	Ni YQ, He KY, Bao JT, Yang Y, Wan DS, Li HY. Genomic and phenotypic heterogeneity of Acidithiobacillus spp. strains isolated from diverse habitats in China. FEMS Microbiol Ecol. 2008 May;64(2):248-59. doi: 10.1111/j.1574-6941.2008.00457.x.
9	175Fe35	KF287728	1B	6	Acidithiobacillus sp.	Ca. I. siniensis	ISI			anthropogenic	mine, AMD	water	copper	copper, cadmium				China	Asia	30.0956	114.98	26.6				Yes	cultured	enrichment	growth						+		Unpublished, 2013	Xie,J.P., Yun,H. and Liu,X. The influence of cadmium on the community diversity of copper acidic environmental samples. Unpublished
10	LASb10	KU341124	1B		Acidithiobacillus sp.	Ca. I. siniensis	ISI			natural	karst, SC	biofilm (snottite)			Yes		hydrogen sulfide	Mexico	North America	21.8577	-102.28	1894.8	convergent	Cocos P. - Caribean P.	Los Azufres geothermal field (LAZ)	Yes	uncultured		habitat	h[28–30]		h[0-1.5]					Published, 2016	Jones DS, Schaperdoth I, Macalady JL. Biogeography of sulfur-oxidizing Acidithiobacillus populations in extremely acidic cave biofilms. ISME J. 2016 Dec;10(12):2879-2891. doi: 10.1038/ismej.2016.74.
11	LASb100	KU341125	1B		Acidithiobacillus sp.	Ca. I. siniensis	ISI			natural	karst, SC	biofilm (snottite)			Yes		hydrogen sulfide	Mexico	North America	21.8577	-102.28	1894.8	convergent	Cocos P. - Caribean P.	Los Azufres geothermal field (LAZ)	Yes	uncultured		habitat	h[28–30]		h[0-1.5]					Published, 2016	Jones DS, Schaperdoth I, Macalady JL. Biogeography of sulfur-oxidizing Acidithiobacillus populations in extremely acidic cave biofilms. ISME J. 2016 Dec;10(12):2879-2891. doi: 10.1038/ismej.2016.74.
12	LASb103	KU341126	1B		Acidithiobacillus sp.	Ca. I. siniensis	ISI			natural	karst, SC	biofilm (snottite)			Yes		hydrogen sulfide	Mexico	North America	21.8577	-102.28	1894.8	convergent	Cocos P. - Caribean P.	Los Azufres geothermal field (LAZ)	Yes	uncultured		habitat	h[28–30]		h[0-1.5]					Published, 2016	Jones DS, Schaperdoth I, Macalady JL. Biogeography of sulfur-oxidizing Acidithiobacillus populations in extremely acidic cave biofilms. ISME J. 2016 Dec;10(12):2879-2891. doi: 10.1038/ismej.2016.74.
13	LASb104_represent	KU341127	1B	21	Acidithiobacillus sp.	Ca. I. siniensis	ISI			natural	karst, SC	biofilm (snottite)			Yes		hydrogen sulfide	Mexico	North America	21.8577	-102.28	1894.8	convergent	Cocos P. - Caribean P.	Los Azufres geothermal field (LAZ)	Yes	uncultured		habitat	h[28–30]		h[0-1.5]					Published, 2016	Jones DS, Schaperdoth I, Macalady JL. Biogeography of sulfur-oxidizing Acidithiobacillus populations in extremely acidic cave biofilms. ISME J. 2016 Dec;10(12):2879-2891. doi: 10.1038/ismej.2016.74.
14	LASb16	KU341130	1B		Acidithiobacillus sp.	Ca. I. siniensis	ISI			natural	karst, SC	biofilm (snottite)			Yes		hydrogen sulfide	Mexico	North America	21.8577	-102.28	1894.8	convergent	Cocos P. - Caribean P.	Los Azufres geothermal field (LAZ)	Yes	uncultured		habitat	h[28–30]		h[0-1.5]					Published, 2016	Jones DS, Schaperdoth I, Macalady JL. Biogeography of sulfur-oxidizing Acidithiobacillus populations in extremely acidic cave biofilms. ISME J. 2016 Dec;10(12):2879-2891. doi: 10.1038/ismej.2016.74.
15	LASb17	KU341131	1B		Acidithiobacillus sp.	Ca. I. siniensis	ISI			natural	karst, SC	biofilm (snottite)			Yes		hydrogen sulfide	Mexico	North America	21.8577	-102.28	1894.8	convergent	Cocos P. - Caribean P.	Los Azufres geothermal field (LAZ)	Yes	uncultured		habitat	h[28–30]		h[0-1.5]					Published, 2016	Jones DS, Schaperdoth I, Macalady JL. Biogeography of sulfur-oxidizing Acidithiobacillus populations in extremely acidic cave biofilms. ISME J. 2016 Dec;10(12):2879-2891. doi: 10.1038/ismej.2016.74.
16	LASb18	KU341132	1B		Acidithiobacillus sp.	Ca. I. siniensis	ISI			natural	karst, SC	biofilm (snottite)			Yes		hydrogen sulfide	Mexico	North America	21.8577	-102.28	1894.8	convergent	Cocos P. - Caribean P.	Los Azufres geothermal field (LAZ)	Yes	uncultured		habitat	h[28–30]		h[0-1.5]					Published, 2016	Jones DS, Schaperdoth I, Macalady JL. Biogeography of sulfur-oxidizing Acidithiobacillus populations in extremely acidic cave biofilms. ISME J. 2016 Dec;10(12):2879-2891. doi: 10.1038/ismej.2016.74.
17	LASb2	KU341134	1B		Acidithiobacillus sp.	Ca. I. siniensis	ISI			natural	karst, SC	biofilm (snottite)			Yes		hydrogen sulfide	Mexico	North America	21.8577	-102.28	1894.8	convergent	Cocos P. - Caribean P.	Los Azufres geothermal field (LAZ)	Yes	uncultured		habitat	h[28–30]		h[0-1.5]					Published, 2016	Jones DS, Schaperdoth I, Macalady JL. Biogeography of sulfur-oxidizing Acidithiobacillus populations in extremely acidic cave biofilms. ISME J. 2016 Dec;10(12):2879-2891. doi: 10.1038/ismej.2016.74.
18	LASb22_represent	KU341135	1B	35	Acidithiobacillus sp.	Ca. I. siniensis	ISI			natural	karst, SC	biofilm (snottite)			Yes		hydrogen sulfide	Mexico	North America	21.8577	-102.28	1894.8	convergent	Cocos P. - Caribean P.	Los Azufres geothermal field (LAZ)	Yes	uncultured		habitat	h[28–30]		h[0-1.5]					Published, 2016	Jones DS, Schaperdoth I, Macalady JL. Biogeography of sulfur-oxidizing Acidithiobacillus populations in extremely acidic cave biofilms. ISME J. 2016 Dec;10(12):2879-2891. doi: 10.1038/ismej.2016.74.
19	LASb23	KU341136	1B		Acidithiobacillus sp.	Ca. I. siniensis	ISI			natural	karst, SC	biofilm (snottite)			Yes		hydrogen sulfide	Mexico	North America	21.8577	-102.28	1894.8	convergent	Cocos P. - Caribean P.	Los Azufres geothermal field (LAZ)	Yes	uncultured		habitat	h[28–30]		h[0-1.5]					Published, 2016	Jones DS, Schaperdoth I, Macalady JL. Biogeography of sulfur-oxidizing Acidithiobacillus populations in extremely acidic cave biofilms. ISME J. 2016 Dec;10(12):2879-2891. doi: 10.1038/ismej.2016.74.
20	LASb26	KU341137	1B		Acidithiobacillus sp.	Ca. I. siniensis	ISI			natural	karst, SC	biofilm (snottite)			Yes		hydrogen sulfide	Mexico	North America	21.8577	-102.28	1894.8	convergent	Cocos P. - Caribean P.	Los Azufres geothermal field (LAZ)	Yes	uncultured		habitat	h[28–30]		h[0-1.5]					Published, 2016	Jones DS, Schaperdoth I, Macalady JL. Biogeography of sulfur-oxidizing Acidithiobacillus populations in extremely acidic cave biofilms. ISME J. 2016 Dec;10(12):2879-2891. doi: 10.1038/ismej.2016.74.
21	LASb53	KU341139	1B		Acidithiobacillus sp.	Ca. I. siniensis	ISI			natural	karst, SC	biofilm (snottite)			Yes		hydrogen sulfide	Mexico	North America	21.8577	-102.28	1894.8	convergent	Cocos P. - Caribean P.	Los Azufres geothermal field (LAZ)	Yes	uncultured		habitat	h[28–30]		h[0-1.5]					Published, 2016	Jones DS, Schaperdoth I, Macalady JL. Biogeography of sulfur-oxidizing Acidithiobacillus populations in extremely acidic cave biofilms. ISME J. 2016 Dec;10(12):2879-2891. doi: 10.1038/ismej.2016.74.
22	LASb57	KU341140	1B		Acidithiobacillus sp.	Ca. I. siniensis	ISI			natural	karst, SC	biofilm (snottite)			Yes		hydrogen sulfide	Mexico	North America	21.8577	-102.28	1894.8	convergent	Cocos P. - Caribean P.	Los Azufres geothermal field (LAZ)	Yes	uncultured		habitat	h[28–30]		h[0-1.5]					Published, 2016	Jones DS, Schaperdoth I, Macalady JL. Biogeography of sulfur-oxidizing Acidithiobacillus populations in extremely acidic cave biofilms. ISME J. 2016 Dec;10(12):2879-2891. doi: 10.1038/ismej.2016.74.
23	LASb58	KU341141	1B		Acidithiobacillus sp.	Ca. I. siniensis	ISI			natural	karst, SC	biofilm (snottite)			Yes		hydrogen sulfide	Mexico	North America	21.8577	-102.28	1894.8	convergent	Cocos P. - Caribean P.	Los Azufres geothermal field (LAZ)	Yes	uncultured		habitat	h[28–30]		h[0-1.5]					Published, 2016	Jones DS, Schaperdoth I, Macalady JL. Biogeography of sulfur-oxidizing Acidithiobacillus populations in extremely acidic cave biofilms. ISME J. 2016 Dec;10(12):2879-2891. doi: 10.1038/ismej.2016.74.
24	LASb60_represent	KU341143	1B	34	Acidithiobacillus sp.	Ca. I. siniensis	ISI			natural	karst, SC	biofilm (snottite)			Yes		hydrogen sulfide	Mexico	North America	21.8577	-102.28	1894.8	convergent	Cocos P. - Caribean P.	Los Azufres geothermal field (LAZ)	Yes	uncultured		habitat	h[28–30]		h[0-1.5]					Published, 2016	Jones DS, Schaperdoth I, Macalady JL. Biogeography of sulfur-oxidizing Acidithiobacillus populations in extremely acidic cave biofilms. ISME J. 2016 Dec;10(12):2879-2891. doi: 10.1038/ismej.2016.74.
25	LASb61	KU341144	1B		Acidithiobacillus sp.	Ca. I. siniensis	ISI			natural	karst, SC	biofilm (snottite)			Yes		hydrogen sulfide	Mexico	North America	21.8577	-102.28	1894.8	convergent	Cocos P. - Caribean P.	Los Azufres geothermal field (LAZ)	Yes	uncultured		habitat	h[28–30]		h[0-1.5]					Published, 2016	Jones DS, Schaperdoth I, Macalady JL. Biogeography of sulfur-oxidizing Acidithiobacillus populations in extremely acidic cave biofilms. ISME J. 2016 Dec;10(12):2879-2891. doi: 10.1038/ismej.2016.74.
26	LASb67	KU341145	1B		Acidithiobacillus sp.	Ca. I. siniensis	ISI			natural	karst, SC	biofilm (snottite)			Yes		hydrogen sulfide	Mexico	North America	21.8577	-102.28	1894.8	convergent	Cocos P. - Caribean P.	Los Azufres geothermal field (LAZ)	Yes	uncultured		habitat	h[28–30]		h[0-1.5]					Published, 2016	Jones DS, Schaperdoth I, Macalady JL. Biogeography of sulfur-oxidizing Acidithiobacillus populations in extremely acidic cave biofilms. ISME J. 2016 Dec;10(12):2879-2891. doi: 10.1038/ismej.2016.74.
27	LASb74	KU341146	1B		Acidithiobacillus sp.	Ca. I. siniensis	ISI			natural	karst, SC	biofilm (snottite)			Yes		hydrogen sulfide	Mexico	North America	21.8577	-102.28	1894.8	convergent	Cocos P. - Caribean P.	Los Azufres geothermal field (LAZ)	Yes	uncultured		habitat	h[28–30]		h[0-1.5]					Published, 2016	Jones DS, Schaperdoth I, Macalady JL. Biogeography of sulfur-oxidizing Acidithiobacillus populations in extremely acidic cave biofilms. ISME J. 2016 Dec;10(12):2879-2891. doi: 10.1038/ismej.2016.74.
28	LASb8_represent	KU341147	1B	23	Acidithiobacillus sp.	Ca. I. siniensis	ISI			natural	karst, SC	biofilm (snottite)			Yes		hydrogen sulfide	Mexico	North America	21.8577	-102.28	1894.8	convergent	Cocos P. - Caribean P.	Los Azufres geothermal field (LAZ)	Yes	uncultured		habitat	h[28–30]		h[0-1.5]					Published, 2016	Jones DS, Schaperdoth I, Macalady JL. Biogeography of sulfur-oxidizing Acidithiobacillus populations in extremely acidic cave biofilms. ISME J. 2016 Dec;10(12):2879-2891. doi: 10.1038/ismej.2016.74.
29	LASb81_represent	KU341148	1B	17	Acidithiobacillus sp.	Ca. I. siniensis	ISI			natural	karst, SC	biofilm (snottite)			Yes		hydrogen sulfide	Mexico	North America	21.8577	-102.28	1894.8	convergent	Cocos P. - Caribean P.	Los Azufres geothermal field (LAZ)	Yes	uncultured		habitat	h[28–30]		h[0-1.5]					Published, 2016	Jones DS, Schaperdoth I, Macalady JL. Biogeography of sulfur-oxidizing Acidithiobacillus populations in extremely acidic cave biofilms. ISME J. 2016 Dec;10(12):2879-2891. doi: 10.1038/ismej.2016.74.
30	LASb87	KU341149	1B		Acidithiobacillus sp.	Ca. I. siniensis	ISI			natural	karst, SC	biofilm (snottite)			Yes		hydrogen sulfide	Mexico	North America	21.8577	-102.28	1894.8	convergent	Cocos P. - Caribean P.	Los Azufres geothermal field (LAZ)	Yes	uncultured		habitat	h[28–30]		h[0-1.5]					Published, 2016	Jones DS, Schaperdoth I, Macalady JL. Biogeography of sulfur-oxidizing Acidithiobacillus populations in extremely acidic cave biofilms. ISME J. 2016 Dec;10(12):2879-2891. doi: 10.1038/ismej.2016.74.
31	LASb90_represent	KU341151	1B	22	Acidithiobacillus sp.	Ca. I. siniensis	ISI			natural	karst, SC	biofilm (snottite)			Yes		hydrogen sulfide	Mexico	North America	21.8577	-102.28	1894.8	convergent	Cocos P. - Caribean P.	Los Azufres geothermal field (LAZ)	Yes	uncultured		habitat	h[28–30]		h[0-1.5]					Published, 2016	Jones DS, Schaperdoth I, Macalady JL. Biogeography of sulfur-oxidizing Acidithiobacillus populations in extremely acidic cave biofilms. ISME J. 2016 Dec;10(12):2879-2891. doi: 10.1038/ismej.2016.74.
32	LASb91	KU341152	1B		Acidithiobacillus sp.	Ca. I. siniensis	ISI			natural	karst, SC	biofilm (snottite)			Yes		hydrogen sulfide	Mexico	North America	21.8577	-102.28	1894.8	convergent	Cocos P. - Caribean P.	Los Azufres geothermal field (LAZ)	Yes	uncultured		habitat	h[28–30]		h[0-1.5]					Published, 2016	Jones DS, Schaperdoth I, Macalady JL. Biogeography of sulfur-oxidizing Acidithiobacillus populations in extremely acidic cave biofilms. ISME J. 2016 Dec;10(12):2879-2891. doi: 10.1038/ismej.2016.74.
33	LASb92_represent	KU341153	1B	40	Acidithiobacillus sp.	Ca. I. siniensis	ISI			natural	karst, SC	biofilm (snottite)			Yes		hydrogen sulfide	Mexico	North America	21.8577	-102.28	1894.8	convergent	Cocos P. - Caribean P.	Los Azufres geothermal field (LAZ)	Yes	uncultured		habitat	h[28–30]		h[0-1.5]					Published, 2016	Jones DS, Schaperdoth I, Macalady JL. Biogeography of sulfur-oxidizing Acidithiobacillus populations in extremely acidic cave biofilms. ISME J. 2016 Dec;10(12):2879-2891. doi: 10.1038/ismej.2016.74.
34	LASb93	KU341154	1B		Acidithiobacillus sp.	Ca. I. siniensis	ISI			natural	karst, SC	biofilm (snottite)			Yes		hydrogen sulfide	Mexico	North America	21.8577	-102.28	1894.8	convergent	Cocos P. - Caribean P.	Los Azufres geothermal field (LAZ)	Yes	uncultured		habitat	h[28–30]		h[0-1.5]					Published, 2016	Jones DS, Schaperdoth I, Macalady JL. Biogeography of sulfur-oxidizing Acidithiobacillus populations in extremely acidic cave biofilms. ISME J. 2016 Dec;10(12):2879-2891. doi: 10.1038/ismej.2016.74.
35	LASb95_represent	KU341155	1B	36	Acidithiobacillus sp.	Ca. I. siniensis	ISI			natural	karst, SC	biofilm (snottite)			Yes		hydrogen sulfide	Mexico	North America	21.8577	-102.28	1894.8	convergent	Cocos P. - Caribean P.	Los Azufres geothermal field (LAZ)	Yes	uncultured		habitat	h[28–30]		h[0-1.5]					Published, 2016	Jones DS, Schaperdoth I, Macalady JL. Biogeography of sulfur-oxidizing Acidithiobacillus populations in extremely acidic cave biofilms. ISME J. 2016 Dec;10(12):2879-2891. doi: 10.1038/ismej.2016.74.
36	LASb96	KU341156	1B		Acidithiobacillus sp.	Ca. I. siniensis	ISI			natural	karst, SC	biofilm (snottite)			Yes		hydrogen sulfide	Mexico	North America	21.8577	-102.28	1894.8	convergent	Cocos P. - Caribean P.	Los Azufres geothermal field (LAZ)	Yes	uncultured		habitat	h[28–30]		h[0-1.5]					Published, 2016	Jones DS, Schaperdoth I, Macalady JL. Biogeography of sulfur-oxidizing Acidithiobacillus populations in extremely acidic cave biofilms. ISME J. 2016 Dec;10(12):2879-2891. doi: 10.1038/ismej.2016.74.
37	LASb97	KU341157	1B		Acidithiobacillus sp.	Ca. I. siniensis	ISI			natural	karst, SC	biofilm (snottite)			Yes		hydrogen sulfide	Mexico	North America	21.8577	-102.28	1894.8	convergent	Cocos P. - Caribean P.	Los Azufres geothermal field (LAZ)	Yes	uncultured		habitat	h[28–30]		h[0-1.5]					Published, 2016	Jones DS, Schaperdoth I, Macalady JL. Biogeography of sulfur-oxidizing Acidithiobacillus populations in extremely acidic cave biofilms. ISME J. 2016 Dec;10(12):2879-2891. doi: 10.1038/ismej.2016.74.
38	VLSb10	KU341158	1B		Acidithiobacillus sp.	Ca. I. siniensis	ISI			natural	karst, SC	biofilm (snottite)			Yes		hydrogen sulfide	Mexico	North America	21.8577	-102.28	1894.8	convergent	Cocos P. - Caribean P.	Los Azufres geothermal field (LAZ)	Yes	uncultured		habitat	h[28–30]		h[0-1.5]					Published, 2016	Jones DS, Schaperdoth I, Macalady JL. Biogeography of sulfur-oxidizing Acidithiobacillus populations in extremely acidic cave biofilms. ISME J. 2016 Dec;10(12):2879-2891. doi: 10.1038/ismej.2016.74.
39	VLSb19	KU341160	1B		Acidithiobacillus sp.	Ca. I. siniensis	ISI			natural	karst, SC	biofilm (snottite)			Yes		hydrogen sulfide	Mexico	North America	21.8577	-102.28	1894.8	convergent	Cocos P. - Caribean P.	Los Azufres geothermal field (LAZ)	Yes	uncultured		habitat	h[28–30]		h[0-1.5]					Published, 2016	Jones DS, Schaperdoth I, Macalady JL. Biogeography of sulfur-oxidizing Acidithiobacillus populations in extremely acidic cave biofilms. ISME J. 2016 Dec;10(12):2879-2891. doi: 10.1038/ismej.2016.74.
40	VLSb28	KU341165	1B		Acidithiobacillus sp.	Ca. I. siniensis	ISI			natural	karst, SC	biofilm (snottite)			Yes		hydrogen sulfide	Mexico	North America	21.8577	-102.28	1894.8	convergent	Cocos P. - Caribean P.	Los Azufres geothermal field (LAZ)	Yes	uncultured		habitat	h[28–30]		h[0-1.5]					Published, 2016	Jones DS, Schaperdoth I, Macalady JL. Biogeography of sulfur-oxidizing Acidithiobacillus populations in extremely acidic cave biofilms. ISME J. 2016 Dec;10(12):2879-2891. doi: 10.1038/ismej.2016.74.
41	VLSb31	KU341169	1B		Acidithiobacillus sp.	Ca. I. siniensis	ISI			natural	karst, SC	biofilm (snottite)			Yes		hydrogen sulfide	Mexico	North America	21.8577	-102.28	1894.8	convergent	Cocos P. - Caribean P.	Los Azufres geothermal field (LAZ)	Yes	uncultured		habitat	h[28–30]		h[0-1.5]					Published, 2016	Jones DS, Schaperdoth I, Macalady JL. Biogeography of sulfur-oxidizing Acidithiobacillus populations in extremely acidic cave biofilms. ISME J. 2016 Dec;10(12):2879-2891. doi: 10.1038/ismej.2016.74.
42	VLSb34_represent	KU341171	1B	7	Acidithiobacillus sp.	Ca. I. siniensis	ISI			natural	karst, SC	biofilm (snottite)			Yes		hydrogen sulfide	Mexico	North America	21.8577	-102.28	1894.8	convergent	Cocos P. - Caribean P.	Los Azufres geothermal field (LAZ)	Yes	uncultured		habitat	h[28–30]		h[0-1.5]					Published, 2016	Jones DS, Schaperdoth I, Macalady JL. Biogeography of sulfur-oxidizing Acidithiobacillus populations in extremely acidic cave biofilms. ISME J. 2016 Dec;10(12):2879-2891. doi: 10.1038/ismej.2016.74.
43	VLSb4_represent	KU341172	1B	37	Acidithiobacillus sp.	Ca. I. siniensis	ISI			natural	karst, SC	biofilm (snottite)			Yes		hydrogen sulfide	Mexico	North America	21.8577	-102.28	1894.8	convergent	Cocos P. - Caribean P.	Los Azufres geothermal field (LAZ)	Yes	uncultured		habitat	h[28–30]		h[0-1.5]					Published, 2016	Jones DS, Schaperdoth I, Macalady JL. Biogeography of sulfur-oxidizing Acidithiobacillus populations in extremely acidic cave biofilms. ISME J. 2016 Dec;10(12):2879-2891. doi: 10.1038/ismej.2016.74.
44	VLSb43	KU341175	1B		Acidithiobacillus sp.	Ca. I. siniensis	ISI			natural	karst, SC	biofilm (snottite)			Yes		hydrogen sulfide	Mexico	North America	21.8577	-102.28	1894.8	convergent	Cocos P. - Caribean P.	Los Azufres geothermal field (LAZ)	Yes	uncultured		habitat	h[28–30]		h[0-1.5]					Published, 2016	Jones DS, Schaperdoth I, Macalady JL. Biogeography of sulfur-oxidizing Acidithiobacillus populations in extremely acidic cave biofilms. ISME J. 2016 Dec;10(12):2879-2891. doi: 10.1038/ismej.2016.74.
45	VLSb46	KU341176	1B		Acidithiobacillus sp.	Ca. I. siniensis	ISI			natural	karst, SC	biofilm (snottite)			Yes		hydrogen sulfide	Mexico	North America	21.8577	-102.28	1894.8	convergent	Cocos P. - Caribean P.	Los Azufres geothermal field (LAZ)	Yes	uncultured		habitat	h[28–30]		h[0-1.5]					Published, 2016	Jones DS, Schaperdoth I, Macalady JL. Biogeography of sulfur-oxidizing Acidithiobacillus populations in extremely acidic cave biofilms. ISME J. 2016 Dec;10(12):2879-2891. doi: 10.1038/ismej.2016.74.
46	VLSb6	KU341186	1B		Acidithiobacillus sp.	Ca. I. siniensis	ISI			natural	karst, SC	biofilm (snottite)			Yes		hydrogen sulfide	Mexico	North America	21.8577	-102.28	1894.8	convergent	Cocos P. - Caribean P.	Los Azufres geothermal field (LAZ)	Yes	uncultured		habitat	h[28–30]		h[0-1.5]					Published, 2016	Jones DS, Schaperdoth I, Macalady JL. Biogeography of sulfur-oxidizing Acidithiobacillus populations in extremely acidic cave biofilms. ISME J. 2016 Dec;10(12):2879-2891. doi: 10.1038/ismej.2016.74.
47	VLSb61	KU341187	1B		Acidithiobacillus sp.	Ca. I. siniensis	ISI			natural	karst, SC	biofilm (snottite)			Yes		hydrogen sulfide	Mexico	North America	21.8577	-102.28	1894.8	convergent	Cocos P. - Caribean P.	Los Azufres geothermal field (LAZ)	Yes	uncultured		habitat	h[28–30]		h[0-1.5]					Published, 2016	Jones DS, Schaperdoth I, Macalady JL. Biogeography of sulfur-oxidizing Acidithiobacillus populations in extremely acidic cave biofilms. ISME J. 2016 Dec;10(12):2879-2891. doi: 10.1038/ismej.2016.74.
48	VLSb62_represent	KU341188	1B	16	Acidithiobacillus sp.	Ca. I. siniensis	ISI			natural	karst, SC	biofilm (snottite)			Yes		hydrogen sulfide	Mexico	North America	21.8577	-102.28	1894.8	convergent	Cocos P. - Caribean P.	Los Azufres geothermal field (LAZ)	Yes	uncultured		habitat	h[28–30]		h[0-1.5]					Published, 2016	Jones DS, Schaperdoth I, Macalady JL. Biogeography of sulfur-oxidizing Acidithiobacillus populations in extremely acidic cave biofilms. ISME J. 2016 Dec;10(12):2879-2891. doi: 10.1038/ismej.2016.74.
49	VLSb72_represent	KU341193	1B	41	Acidithiobacillus sp.	Ca. I. siniensis	ISI			natural	karst, SC	biofilm (snottite)			Yes		hydrogen sulfide	Mexico	North America	21.8577	-102.28	1894.8	convergent	Cocos P. - Caribean P.	Los Azufres geothermal field (LAZ)	Yes	uncultured		habitat	h[28–30]		h[0-1.5]					Published, 2016	Jones DS, Schaperdoth I, Macalady JL. Biogeography of sulfur-oxidizing Acidithiobacillus populations in extremely acidic cave biofilms. ISME J. 2016 Dec;10(12):2879-2891. doi: 10.1038/ismej.2016.74.
50	VLSb82_represent	KU341199	1B	38	Acidithiobacillus sp.	Ca. I. siniensis	ISI			natural	karst, SC	biofilm (snottite)			Yes		hydrogen sulfide	Mexico	North America	21.8577	-102.28	1894.8	convergent	Cocos P. - Caribean P.	Los Azufres geothermal field (LAZ)	Yes	uncultured		habitat	h[28–30]		h[0-1.5]					Published, 2016	Jones DS, Schaperdoth I, Macalady JL. Biogeography of sulfur-oxidizing Acidithiobacillus populations in extremely acidic cave biofilms. ISME J. 2016 Dec;10(12):2879-2891. doi: 10.1038/ismej.2016.74.
51	VLSb83	KU341200	1B		Acidithiobacillus sp.	Ca. I. siniensis	ISI			natural	karst, SC	biofilm (snottite)			Yes		hydrogen sulfide	Mexico	North America	21.8577	-102.28	1894.8	convergent	Cocos P. - Caribean P.	Los Azufres geothermal field (LAZ)	Yes	uncultured		habitat	h[28–30]		h[0-1.5]					Published, 2016	Jones DS, Schaperdoth I, Macalady JL. Biogeography of sulfur-oxidizing Acidithiobacillus populations in extremely acidic cave biofilms. ISME J. 2016 Dec;10(12):2879-2891. doi: 10.1038/ismej.2016.74.
52	VLSb85_represent	KU341202	1B	39	Acidithiobacillus sp.	Ca. I. siniensis	ISI			natural	karst, SC	biofilm (snottite)			Yes		hydrogen sulfide	Mexico	North America	21.8577	-102.28	1894.8	convergent	Cocos P. - Caribean P.	Los Azufres geothermal field (LAZ)	Yes	uncultured		habitat	h[28–30]		h[0-1.5]					Published, 2016	Jones DS, Schaperdoth I, Macalady JL. Biogeography of sulfur-oxidizing Acidithiobacillus populations in extremely acidic cave biofilms. ISME J. 2016 Dec;10(12):2879-2891. doi: 10.1038/ismej.2016.74.
53	VLSb9	KU341207	1B		Acidithiobacillus sp.	Ca. I. siniensis	ISI			natural	karst, SC	biofilm (snottite)			Yes		hydrogen sulfide	Mexico	North America	21.8577	-102.28	1894.8	convergent	Cocos P. - Caribean P.	Los Azufres geothermal field (LAZ)	Yes	uncultured		habitat	h[28–30]		h[0-1.5]					Published, 2016	Jones DS, Schaperdoth I, Macalady JL. Biogeography of sulfur-oxidizing Acidithiobacillus populations in extremely acidic cave biofilms. ISME J. 2016 Dec;10(12):2879-2891. doi: 10.1038/ismej.2016.74.
54	VLSb90	KU341208	1B		Acidithiobacillus sp.	Ca. I. siniensis	ISI			natural	karst, SC	biofilm (snottite)			Yes		hydrogen sulfide	Mexico	North America	21.8577	-102.28	1894.8	convergent	Cocos P. - Caribean P.	Los Azufres geothermal field (LAZ)	Yes	uncultured		habitat	h[28–30]		h[0-1.5]					Published, 2016	Jones DS, Schaperdoth I, Macalady JL. Biogeography of sulfur-oxidizing Acidithiobacillus populations in extremely acidic cave biofilms. ISME J. 2016 Dec;10(12):2879-2891. doi: 10.1038/ismej.2016.74.
55	SX2-2	DQ469216	1B	4	Acidithiobacillus sp.	Ca. I. siniensis	ISI			anthropogenic	mine, P	water	copper					China		35237613	111539264	ND				ND	uncultured		habitat	h[26]		h[3.0]					Published, 2007	He, Z., Xie, X., Xiao, S., Liu, J., & Qiu, G. (2007). Microbial diversity of mine water at Zhong Tiaoshan copper mine, China. Journal of basic microbiology, 47(6), 485–495. https://doi.org/10.1002/jobm.200700219
56	D1	KJ439959	1B	3	Acidithiobacillus sp.	Ca. I. siniensis	ISI			anthropogenic	sewage, C	water	concrete			Yes		Hawai	North America	NA	NA	NA	hotspot	Pacific P.	Hawaii hotspot (HHS)	No	uncultured		habitat			h[0.2-3.0]					Published, 2014	Pagaling E, Yang K, Yan T. Pyrosequencing reveals correlations between extremely acidophilic bacterial communities with hydrogen sulphide concentrations, pH and inert polymer coatings at concrete sewer crown surfaces. J Appl Microbiol. 2014;117(1):50-64. doi:10.1111/jam.12491
57	F1	KJ439962	1B	26	Acidithiobacillus sp.	Ca. I. siniensis	ISI			anthropogenic	sewage, C	water	concrete			Yes		Hawai	North America	NA	NA	NA	hotspot	Pacific P.	Hawaii hotspot (HHS)	No	uncultured		habitat			h[0.2-3.0]					Published, 2014	Pagaling E, Yang K, Yan T. Pyrosequencing reveals correlations between extremely acidophilic bacterial communities with hydrogen sulphide concentrations, pH and inert polymer coatings at concrete sewer crown surfaces. J Appl Microbiol. 2014;117(1):50-64. doi:10.1111/jam.12491
58	F2	KJ439963	1B	5	Acidithiobacillus sp.	Ca. I. siniensis	ISI			anthropogenic	sewage, C	water	concrete			Yes		Hawai	North America	NA	NA	NA	hotspot	Pacific P.	Hawaii hotspot (HHS)	No	uncultured		habitat			h[0.2-3.0]					Published, 2014	Pagaling E, Yang K, Yan T. Pyrosequencing reveals correlations between extremely acidophilic bacterial communities with hydrogen sulphide concentrations, pH and inert polymer coatings at concrete sewer crown surfaces. J Appl Microbiol. 2014;117(1):50-64. doi:10.1111/jam.12491
59	NJU-AMD3	FJ915148	1B	33	Acidithiobacillus sp.	Ca. I. siniensis	ISI			anthropogenic	mine, AMD	water	polymetalic	heavy metals				China	Asia	35.8617	104.195	1842					cultured		habitat			h[2.8]					Unpublished, 2009	Sun,Q., Li,X. and Liang,W. Microorganisms in acid mine drainage with a mean pH of 2.8 and high concentration of heavy metals. China: Anhui province, TongLing, JiGuanShan mine
60	S30A2	MT611107	1B	30	Acidithiobacillus sp.	Ca. I. siniensis	ISI	type strain (T)	JALQCS000000000	anthropogenic	mine, AMD	sediment	NA					China	Asia	23.4814	103.78	1.847				Yes	cultured		habitat	h[25]		h[5.1]					Unpublished, 2020	Liang,Z. Acidithiobacillus sp. nov.: an acidophilic sulfur-oxidizing chemolithotroph isolated from acid mine drainage environment. Unpublished, 2020; Liang, Z., Qin, Y., Wang, P., Wang, B., Liu, Z., Yin, H., Liu, S. J., & Jiang, C. Y. (2019). [Microbial community structure and function in acid mine drainage from Mengzi, Yunnan Province] Sheng wu gong cheng xue bao = Chinese journal of biotechnolo…
61	X14	FJ268709	1B	10	Acidithiobacillus sp.	Ca. I. siniensis	ISI			anthropogenic	mine, HD	NA	copper	copper				China	Asia	35.8617	104.195	1842					uncultured		habitat								Unpublished, 2008	Chen,B., Liu,X. and Wen,J. Evolution of bacteria community in a low-grade copper sulphide bioleaching heap. Unpublished, 2008
62	A434	FJ890912	1B	9	Acidithiobacillus sp.	Ca. I. siniensis	ISI			anthropogenic	mine, HD	NA	copper	copper				China	Asia	26.1008	119.295	14.6				Yes	uncultured		habitat								Unpublished, 2008	Chen,B., Liu,X. and Wen,J. Evolution of bacteria community in a low-grade copper sulphide bioleaching heap. Unpublished, 2008
63	X4	FJ268708	1B		Acidithiobacillus sp.	Ca. I. siniensis	ISI			anthropogenic	mine, HD	NA	copper	copper				China	Asia	35.8617	104.195	1842					uncultured		habitat								Unpublished, 2008	Chen,B., Liu,X. and Wen,J. Evolution of bacteria community in a low-grade copper sulphide bioleaching heap. Unpublished, 2008
64	D41	FJ890903	1B		Acidithiobacillus sp.	Ca. I. siniensis	ISI			anthropogenic	mine, HD	NA	copper	copper				China	Asia	26.1008	119.295	14.6					uncultured		habitat								Unpublished, 2008	Chen,B., Liu,X. and Wen,J. Microbial communities in a low-grade copper bioleaching heap: implications for the model and control of heap bioleaching process. Unpublished, 2009
65	350S10	KC560802	1B	2	Acidithiobacillus sp.	Ca. I. siniensis	ISI			anthropogenic	mine, AMD	NA	copper	copper, cadmium				China	Asia	30.0017 N	114.8319 E	NA				Yes	uncultured		habitat								Unpublished, 2013	Yun,H and Xie,J
66	C-11	KC409013	1B	15	Acidithiobacillus sp.	Ca. I. siniensis	ISI			anthropogenic	mine, HD	NA	coal					China	Asia	28.2282	112.939	62.8				No	uncultured		habitat								Unpublished, 2013	Ren,G. Comparative analysis of the differential change of the community structure of coal mine drainage in selective medium. Unpublished, 2013
67	SF-5	KC409025	1B	8	Acidithiobacillus sp.	Ca. I. siniensis	ISI			anthropogenic	mine, HD	environmental	coal					China	Asia	NA, Changsha	NA	NA				Yes	uncultured		habitat								Unpublished, 2013	Ren,G; Jiangjiang Li
68	K13	AF460982	1B	32	Acidithiobacillus sp.	Ca. I. siniensis	ISI			anthropogenic	bioreactor	slurry	cobalt	cobalt	Yes			Uganda	Africa	0.33028	29.9878	1002	divergent	African P. - Somali P.	East African Rift (EAR)	No	uncultured	enrichment	isolation	i[35]		i[1.3-1.5]					Published, 2003	Foucher S, F Battaglia-Brunet, P d'Hugues, M Clarens, J.J Godon, D Morin. 2003. Evolution of the bacterial population during the batch bioleaching of a cobaltiferous pyrite in a suspended-solids bubble column and comparison with a mechanically agitated reactor. Hydrometallurgy,71 (1–2): 5-12. https://doi.org/10.1016/S0304-386X(03)00142-7.
69	Fe812	KU534597	1B	11	A. caldus	Ca. I. siniensis	ISI			anthropogenic	mine, AMD	slurry	copper	copper, cadmium				China	Asia	(Changsha, Hunan)	NA	NA				Yes	uncultured	enrichment	isolation	i[30]		i[2.0-2.5]					Published, 2016	Tan L, Yun H, Huang L-T, Chen J, He H-Y, Pan Y, He J, Li E-P, Liu X-X, Xie J-P. 2016. Microbial community diversity of mine area decreases under increasing cadmium stress. Fresenius Environmental Bulletin 25(12):5849-5856.
70	LA13c	KU249462	1B	25	Acidithiobacillus sp.	Ca. I. siniensis	ISI			natural	karst, SC	biofilm (snottite)			Yes		hydrogen sulfide	Mexico	North America	21.8577	-102.28	1894.8	convergent	Cocos P. - Caribean P.	Los Azufres geothermal field (LAZ)	Yes	cultured	enrichment	isolation	i[28–30]		i[4.0], h[0-1.5]					Published, 2016	Jones DS, Schaperdoth I, Macalady JL. Biogeography of sulfur-oxidizing Acidithiobacillus populations in extremely acidic cave biofilms. ISME J. 2016 Dec;10(12):2879-2891. doi: 10.1038/ismej.2016.74.
71	LA13c	KU249463	1B		Acidithiobacillus sp.	Ca. I. siniensis	ISI			natural	karst, SC	biofilm (snottite)			Yes		hydrogen sulfide	Mexico	North America	21.8577	-102.28	1894.8	convergent	Cocos P. - Caribean P.	Los Azufres geothermal field (LAZ)	Yes	cultured	enrichment	isolation	i[28–30]		i[4.0], h[0-1.5]					Published, 2017	Jones DS, Schaperdoth I, Macalady JL. Biogeography of sulfur-oxidizing Acidithiobacillus populations in extremely acidic cave biofilms. ISME J. 2016 Dec;10(12):2879-2891. doi: 10.1038/ismej.2016.74.
72	LA10A	KU249598	1B	20	Acidithiobacillus sp.	Ca. I. siniensis	ISI			natural	karst, SC	biofilm (snottite)			Yes		hydrogen sulfide	Mexico	North America	21.8577	-102.28	1894.8	convergent	Cocos P. - Caribean P.	Los Azufres geothermal field (LAZ)	Yes	cultured	enrichment	isolation	i[28–30]		i[4.0], h[0-1.5]					Published, 2017	Jones DS, Schaperdoth I, Macalady JL. Biogeography of sulfur-oxidizing Acidithiobacillus populations in extremely acidic cave biofilms. ISME J. 2016 Dec;10(12):2879-2891. doi: 10.1038/ismej.2016.74.
73	LA10C	KU249599	1B	19	Acidithiobacillus sp.	Ca. I. siniensis	ISI			natural	karst, SC	biofilm (snottite)			Yes		hydrogen sulfide	Mexico	North America	21.8577	-102.28	1894.8	convergent	Cocos P. - Caribean P.	Los Azufres geothermal field (LAZ)	Yes	cultured	enrichment	isolation	i[28–30]		i[4.0], h[0-1.5]					Published, 2016	Jones DS, Schaperdoth I, Macalady JL. Biogeography of sulfur-oxidizing Acidithiobacillus populations in extremely acidic cave biofilms. ISME J. 2016 Dec;10(12):2879-2891. doi: 10.1038/ismej.2016.74.
74	LA10E	KU249600	1B	18	Acidithiobacillus sp.	Ca. I. siniensis	ISI			natural	karst, SC	biofilm (snottite)			Yes		hydrogen sulfide	Mexico	North America	21.8577	-102.28	1894.8	convergent	Cocos P. - Caribean P.	Los Azufres geothermal field (LAZ)	Yes	cultured	enrichment	isolation	i[28–30]		i[4.0], h[0-1.5]					Published, 2016	Jones DS, Schaperdoth I, Macalady JL. Biogeography of sulfur-oxidizing Acidithiobacillus populations in extremely acidic cave biofilms. ISME J. 2016 Dec;10(12):2879-2891. doi: 10.1038/ismej.2016.74.
75	LA13A	KU249601	1B	24	Acidithiobacillus sp.	Ca. I. siniensis	ISI			natural	karst, SC	biofilm (snottite)			Yes		hydrogen sulfide	Mexico	North America	21.8577	-102.28	1894.8	convergent	Cocos P. - Caribean P.	Los Azufres geothermal field (LAZ)	Yes	cultured	enrichment	isolation	i[28–30]		i[4.0], h[0-1.5]					Published, 2016	Jones DS, Schaperdoth I, Macalady JL. Biogeography of sulfur-oxidizing Acidithiobacillus populations in extremely acidic cave biofilms. ISME J. 2016 Dec;10(12):2879-2891. doi: 10.1038/ismej.2016.74.
76	SpSt-908		1C_II		Ca. Igneacidithiobacillus yellowstonensis	Ca. I. yellowstonensis	IYE	type sequence (TS)	(SRR6049666)	natural	volcanic, GP	sediment slurry					sulfate	USA	North America	44.6100	-110.4400	2380	hotspot	North American P.	Yellowstone National Park (YNP)	Yes	uncultured		habitat	h[42-95], i[66]	h[95]	h[5.0]		h[6.7]		high sulfate	Published, 2020	Zhou, Z., Liu, Y., Xu, W., Pan, J., Luo, Z. H., & Li, M. (2020). Genome- and Community-Level Interaction Insights into Carbon Utilization and Element Cycling Functions of Hydrothermarchaeota in Hydrothermal Sediment. mSystems, 5(1), e00795-19. https://doi.org/10.1128/mSystems.00795-19
77	SMK	GQ478989	1C_II	79	A. caldus	Ca. I. yellowstonensis	IYE			antthopogenic	mine, U	slurry	polymetalic					Korea	Asia	35.9078	127.767	560.9				Yes	cultured	enrichment	isolation	i[30]		i[5.0], h[6.8-7.0]			[+]		Published, 2010	Hassan SH, Van Ginkel SW, Kim SM, Yoon SH, Joo JH, Shin BS, Jeon BH, Bae W, Oh SE. Isolation and characterization of Acidithiobacillus caldus from a sulfur-oxidizing bacterial biosensor and its role in detection of toxic chemicals. J Microbiol Methods. 2010 Aug;82(2):151-5. doi: 10.1016/j.mimet.2010.05.008.
78	ORCS6	AY830897	1C_II	78	Acidithiobacillus sp.	Ca. I. yellowstonensis	IYE			natural	NA	soil	sulfur				acid sulfate soil	Japan	Asia	36.2048	138.253	987.3	convergent	Pacific P. - Eurasian P.		Yes	cultured		growth	g[37]	g[40]						Abstract, 2006	Satoh K, Takahashi R, Tokuyama T 2006: The characteristics of thermotolerant sulfur-oxidizing bacterium, Acidithiobacillus sp. ORCS6 isolated from acid sulfate soil. Environ. Inform. Sci. Extra, Papers Environ. Inform. Sci., 20, 49-54.
79	G5	JX989241	1C_II	80	Acidithiobacillus sp.	Ca. I. yellowstonensis	IYE			natural	volcanic, GP	water	NA				sulfate	Argentina	South America	-38.9529	-68.1767	1979	convergent	Cocos P. - South American P.	Copahue Geothermal Park (CCC)	Yes	uncultured		habitat	h[36-93], i[36]	h[93]	h[2.3 - 6.7]				high sulfate	Published, 2012	Sofía Urbieta M, Toril EG, Alejandra Giaveno M, Bazán AA, Donati ER. Archaeal and bacterial diversity in five different hydrothermal ponds in the Copahue region in Argentina. Syst Appl Microbiol. 2014 Sep;37(6):429-41. doi: 10.1016/j.syapm.2014.05.012.
80	IBUN Pt1247 S3 to	MG696165 to MG696178	1C-I		Acidithiobacillus sp.	Ca. I. copahuensis	ICO			antthopogenic	mine, AMD	water	gold	gold, arsenic	Yes			Colombia	South America	6.08306	-75.7667	1.302	convergent	Cocos P. - South American P.		Yes	cultured	enrichment	isolation	h[21.5], i[30], g[28-32]		h[5.6-7.4], g[1.5-3.5]		s[7.0]			Published, 2020: 2002	Barragan, C.E., Marquez, M.A., Dopson, M., Montoya Castano, D. (2020). Isolation of Arsenic Resistant and Arsenopyrite Oxidizing Acidithiobacillus Species from pH Neutral Colombian Mine Effluents. Geomicrobiology Journal. 37. 682-689.
81	IBUN Pt1247 S3	MG696166.2	1C-I	76	Acidithiobacillus sp.	Ca. I. copahuensis	ICO			antthopogenic	mine, AMD	water	gold	gold, arsenic	Yes			Colombia	South America	6.08306	-75.7667	1.302	convergent	Cocos P. - South American P.		Yes	cultured	enrichment	isolation	h[21.5], i[30], g[28-32]		h[5.6-7.4], g[1.5-3.5]		s[7.0]			Published, 2020: 2002	Barragan, C.E., Marquez, M.A., Dopson, M., Montoya Castano, D. (2020). Isolation of Arsenic Resistant and Arsenopyrite Oxidizing Acidithiobacillus Species from pH Neutral Colombian Mine Effluents. Geomicrobiology Journal. 37. 682-689.
82	IBUN Pt1247 S6	MG696167	1C-I		Acidithiobacillus sp.	Ca. I. copahuensis	ICO			antthopogenic	mine, AMD	water	gold	gold, arsenic	Yes			Colombia	South America	6.08306	-75.7667	1.302	convergent	Cocos P. - South American P.		Yes	cultured	enrichment	isolation	h[21.5], i[30], g[28-32]		h[5.6-7.4], g[1.5-3.5]		s[7.0]			Published, 2020: 2002	Barragan, C.E., Marquez, M.A., Dopson, M., Montoya Castano, D. (2020). Isolation of Arsenic Resistant and Arsenopyrite Oxidizing Acidithiobacillus Species from pH Neutral Colombian Mine Effluents. Geomicrobiology Journal. 37. 682-689.
83	IBUN Pt1247 S8	MG696168	1C-I		Acidithiobacillus sp.	Ca. I. copahuensis	ICO			antthopogenic	mine, AMD	water	gold	gold, arsenic	Yes			Colombia	South America	6.08306	-75.7667	1.302	convergent	Cocos P. - South American P.		Yes	cultured	enrichment	isolation	h[21.5], i[30], g[28-32]		h[5.6-7.4], g[1.5-3.5]		s[7.0]			Published, 2020: 2002	Barragan, C.E., Marquez, M.A., Dopson, M., Montoya Castano, D. (2020). Isolation of Arsenic Resistant and Arsenopyrite Oxidizing Acidithiobacillus Species from pH Neutral Colombian Mine Effluents. Geomicrobiology Journal. 37. 682-689.
84	IBUN Pt1247 S10	MG696169	1C-I		Acidithiobacillus sp.	Ca. I. copahuensis	ICO			antthopogenic	mine, AMD	water	gold	gold, arsenic	Yes			Colombia	South America	6.08306	-75.7667	1.302	convergent	Cocos P. - South American P.		Yes	cultured	enrichment	isolation	h[21.5], i[30], g[28-32]		h[5.6-7.4], g[1.5-3.5]		s[7.0]			Published, 2020: 2002	Barragan, C.E., Marquez, M.A., Dopson, M., Montoya Castano, D. (2020). Isolation of Arsenic Resistant and Arsenopyrite Oxidizing Acidithiobacillus Species from pH Neutral Colombian Mine Effluents. Geomicrobiology Journal. 37. 682-689.
85	IBUN Pt1247 S11	MG696170	1C-I		Acidithiobacillus sp.	Ca. I. copahuensis	ICO			antthopogenic	mine, AMD	water	gold	gold, arsenic	Yes			Colombia	South America	6.08306	-75.7667	1.302	convergent	Cocos P. - South American P.		Yes	cultured	enrichment	isolation	h[21.5], i[30], g[28-32]		h[5.6-7.4], g[1.5-3.5]		s[7.0]			Published, 2020: 2002	Barragan, C.E., Marquez, M.A., Dopson, M., Montoya Castano, D. (2020). Isolation of Arsenic Resistant and Arsenopyrite Oxidizing Acidithiobacillus Species from pH Neutral Colombian Mine Effluents. Geomicrobiology Journal. 37. 682-689.
86	IBUN Pt1247 S12	MG696171	1C-I	77	Acidithiobacillus sp.	Ca. I. copahuensis	ICO			antthopogenic	mine, AMD	water	gold	gold, arsenic	Yes			Colombia	South America	6.08306	-75.7667	1.302	convergent	Cocos P. - South American P.		Yes	cultured	enrichment	isolation	h[21.5], i[30], g[28-32]		h[5.6-7.4], g[1.5-3.5]		s[7.0]			Published, 2020: 2002	Barragan, C.E., Marquez, M.A., Dopson, M., Montoya Castano, D. (2020). Isolation of Arsenic Resistant and Arsenopyrite Oxidizing Acidithiobacillus Species from pH Neutral Colombian Mine Effluents. Geomicrobiology Journal. 37. 682-689.
87	IBUN Pt1247 S14	MG696172	1C-I	75	Acidithiobacillus sp.	Ca. I. copahuensis	ICO			antthopogenic	mine, AMD	water	gold	gold, arsenic	Yes			Colombia	South America	6.08306	-75.7667	1.302	convergent	Cocos P. - South American P.		Yes	cultured	enrichment	isolation	h[21.5], i[30], g[28-32]		h[5.6-7.4], g[1.5-3.5]		s[7.0]			Published, 2020: 2002	Barragan, C.E., Marquez, M.A., Dopson, M., Montoya Castano, D. (2020). Isolation of Arsenic Resistant and Arsenopyrite Oxidizing Acidithiobacillus Species from pH Neutral Colombian Mine Effluents. Geomicrobiology Journal. 37. 682-689.
88	IBUN Pt1247 S15	MG696173	1C-I		Acidithiobacillus sp.	Ca. I. copahuensis	ICO			antthopogenic	mine, AMD	water	gold	gold, arsenic	Yes			Colombia	South America	6.08306	-75.7667	1.302	convergent	Cocos P. - South American P.		Yes	cultured	enrichment	isolation	h[21.5], i[30], g[28-32]		h[5.6-7.4], g[1.5-3.5]		s[7.0]			Published, 2020: 2002	Barragan, C.E., Marquez, M.A., Dopson, M., Montoya Castano, D. (2020). Isolation of Arsenic Resistant and Arsenopyrite Oxidizing Acidithiobacillus Species from pH Neutral Colombian Mine Effluents. Geomicrobiology Journal. 37. 682-689.
89	IBUN Pt1247 S17	MG696175	1C-I		Acidithiobacillus sp.	Ca. I. copahuensis	ICO			antthopogenic	mine, AMD	water	gold	gold, arsenic	Yes			Colombia	South America	6.08306	-75.7667	1.302	convergent	Cocos P. - South American P.		Yes	cultured	enrichment	isolation	h[21.5], i[30], g[28-32]		h[5.6-7.4], g[1.5-3.5]		s[7.0]			Published, 2020: 2002	Barragan, C.E., Marquez, M.A., Dopson, M., Montoya Castano, D. (2020). Isolation of Arsenic Resistant and Arsenopyrite Oxidizing Acidithiobacillus Species from pH Neutral Colombian Mine Effluents. Geomicrobiology Journal. 37. 682-689.
90	IBUN Pt1247 S18	MG696176	1C-I		Acidithiobacillus sp.	Ca. I. copahuensis	ICO			antthopogenic	mine, AMD	water	gold	gold, arsenic	Yes			Colombia	South America	6.08306	-75.7667	1.302	convergent	Cocos P. - South American P.		Yes	cultured	enrichment	isolation	h[21.5], i[30], g[28-32]		h[5.6-7.4], g[1.5-3.5]		s[7.0]			Published, 2020: 2002	Barragan, C.E., Marquez, M.A., Dopson, M., Montoya Castano, D. (2020). Isolation of Arsenic Resistant and Arsenopyrite Oxidizing Acidithiobacillus Species from pH Neutral Colombian Mine Effluents. Geomicrobiology Journal. 37. 682-689.
91	IBUN Pt1247 S19	MG696177	1C-I		Acidithiobacillus sp.	Ca. I. copahuensis	ICO			antthopogenic	mine, AMD	water	gold	gold, arsenic	Yes			Colombia	South America	6.08306	-75.7667	1.302	convergent	Cocos P. - South American P.		Yes	cultured	enrichment	isolation	h[21.5], i[30], g[28-32]		h[5.6-7.4], g[1.5-3.5]		s[7.0]			Published, 2020: 2002	Barragan, C.E., Marquez, M.A., Dopson, M., Montoya Castano, D. (2020). Isolation of Arsenic Resistant and Arsenopyrite Oxidizing Acidithiobacillus Species from pH Neutral Colombian Mine Effluents. Geomicrobiology Journal. 37. 682-689.
92	IBUN Pt1247 S20	MG696178	1C-I		Acidithiobacillus sp.	Ca. I. copahuensis	ICO			antthopogenic	mine, AMD	water	gold	gold, arsenic	Yes			Colombia	South America	6.08306	-75.7667	1.302	convergent	Cocos P. - South American P.		Yes	cultured	enrichment	isolation	h[21.5], i[30], g[28-32]		h[5.6-7.4], g[1.5-3.5]		s[7.0]			Published, 2020: 2002	Barragan, C.E., Marquez, M.A., Dopson, M., Montoya Castano, D. (2020). Isolation of Arsenic Resistant and Arsenopyrite Oxidizing Acidithiobacillus Species from pH Neutral Colombian Mine Effluents. Geomicrobiology Journal. 37. 682-689.
93	KCTC 8929P	AF359940	1C-I	54	A. thiooxidans	Ca. I. copahuensis	ICO			anthropogenic	NA	soil	NA				hydrogen sulfide	Korea	Asia	37.5904	127.036	32.2				Yes	cultured	enrichment	growth	g[15-30]	g[35]	g[1.5]	g[0.1]	g[6.0]		high sulfate	Published, 1999	Lee EY, Lee NY, Cho KS, Ryu HW. Removal of hydrogen sulfide by sulfate-resistant Acidithiobacillus thiooxidans AZ11. J Biosci Bioeng. 2006 Apr;101(4):309-14. doi: 10.1263/jbb.101.309. ; Lee, E. Y., Cho, K. S., and Ryu, H.W.: Degradation characterization of sulfur-containing malodorous gases by Acidithiobacillus thiooxidans AZ11. Korean J. Odor Res. Eng., 2, 46–53 (2003).; Lee,H., Choi,W., Cho,K. …
94	V1	AF339743, MT009439	1C-I	73_74	Acidithiobacillus sp.	Ca. I. copahuensis	ICO			natural	volcanic, GP	water	NA					Italy	Europe	38.3946	14.9706	160.8	convergent	African P. - Eurasian P.		Yes	cultured	enrichment	growth	g[36]	g[42]	g[2.0–2.5]				high chloride	Published, 2020: 2002	Norris, P. R., Davis-Belmar, C. S., Calvo-Bado, L. A. & Ogden, T. J. Salt-tolerant Acidihalobacter and Acidithiobacillus species from Vulcano (Italy) and Milos (Greece). Extremophiles 24, 593–602. https://doi.org/10.1007/s00792-020-01178-w ( 2020) ; Simmons S, Norris R. Acidophiles of saline water at thermal vents of Vulcano, Italy. Extremophiles. 2002 Jun;6(3):201-7. doi: 10.1007/s007920100242.
95	ZMB	JQ820325	1C-I	59	A. thiooxidans	Ca. I. copahuensis	ICO			antthopogenic	mine, HD	NA	copper	copper				Zambia	Africa	-12.6339	28.0537	1298	divergent	African P. - Somali P.	East African Rift (EAR)	No	cultured		growth	g[30]		g[2.0]					Published, 2014	Ngom, B., Liang, Y., & Liu, X. (2014). Cross-Comparison of Leaching Strains Isolated from Two Different Regions: Chambishi and Dexing Copper Mines. BioMed Research International, 2014, 1–11. doi:10.1155/2014/787034
96	BN09-2 (N10-II)	To deposit	1C-I	48	Igneacidithiobacillus copahuensis	Ca. I. copahuensis	ICO		JAAXYP000000000	natural	volcanic, TB	slurry	NA					Argentina	South America	-37.816	-71.096	2007	convergent	Nazca P. - South American P.	Copahue Geothermal Park (CCC)	Yes	cultured		growth	g[30-40]	g[50]	g[2.5–2.8]	g[1.5]	g[4.5]		high chloride	Published, 2021	Moya-Beltrán A, Beard S, Rojas-Villalobos C, Issotta F, Gallardo Y, Ulloa R, Giaveno A, Degli Esposti M, Johnson DB, Quatrini R. Genomic evolution of the class Acidithiobacillia: deep-branching Proteobacteria living in extreme acidic conditions. ISME J. 2021 May 18. doi: 10.1038/s41396-021-00995-x.
97	VAN18-1 (A20-I)	To deposit	1C-I	45	Igneacidithiobacillus copahuensis	Ca. I. copahuensis	ICO	type strain (T)	JAAOMN000000000	natural	volcanic, WS	water	NA					Argentina	South America	-3785500	-7114993	2474	convergent	Nazca P. - South American P.	Copahue Geothermal Park (CCC)	Yes	cultured		growth	g[30-40]	g[50]	g[2.5–2.8]	g[1.5]	g[4.5]		high chloride	Published, 2021	Moya-Beltrán A, Beard S, Rojas-Villalobos C, Issotta F, Gallardo Y, Ulloa R, Giaveno A, Degli Esposti M, Johnson DB, Quatrini R. Genomic evolution of the class Acidithiobacillia: deep-branching Proteobacteria living in extreme acidic conditions. ISME J. 2021 May 18. doi: 10.1038/s41396-021-00995-x.
98	VAN18-2 (A20-II)	To deposit	1C-I	44	Igneacidithiobacillus copahuensis	Ca. I. copahuensis	ICO		JAAOMS000000000	natural	volcanic, WS	water	NA					Argentina	South America	-3785500	-7114993	2474	convergent	Nazca P. - South American P.	Copahue Geothermal Park (CCC)	Yes	cultured		growth	g[30-40]	g[50]	g[2.5–2.8]	g[1.5]	g[4.5]		high chloride	Published, 2021	Moya-Beltrán A, Beard S, Rojas-Villalobos C, Issotta F, Gallardo Y, Ulloa R, Giaveno A, Degli Esposti M, Johnson DB, Quatrini R. Genomic evolution of the class Acidithiobacillia: deep-branching Proteobacteria living in extreme acidic conditions. ISME J. 2021 May 18. doi: 10.1038/s41396-021-00995-x.
99	VAN18-4 (G26-II)	To deposit	1C-I	43	Igneacidithiobacillus copahuensis	Ca. I. copahuensis	ICO		JAAXYO000000000	natural	volcanic, WS	water	NA					Argentina	South America	-3785500	-7114993	2474	convergent	Nazca P. - South American P.	Copahue Geothermal Park (CCC)	Yes	cultured		growth	g[30-40]	g[50]	g[2.5–2.8]	g[1.5]	g[4.5]		high chloride	Published, 2021	Moya-Beltrán A, Beard S, Rojas-Villalobos C, Issotta F, Gallardo Y, Ulloa R, Giaveno A, Degli Esposti M, Johnson DB, Quatrini R. Genomic evolution of the class Acidithiobacillia: deep-branching Proteobacteria living in extreme acidic conditions. ISME J. 2021 May 18. doi: 10.1038/s41396-021-00995-x.
100	CV18-2 (I17-I)	To deposit	1C-I	47	Igneacidithiobacillus copahuensis	Ca. I. copahuensis	ICO		JAAXYU000000000	natural	volcanic, WS	water	NA					Argentina	South America	-37.883624	-71.066676	1652	convergent	Nazca P. - South American P.	Copahue Geothermal Park (CCC)	Yes	cultured		growth	g[30-40]	g[50]	g[2.5–2.8]	g[1.5]	g[4.5]		high chloride	Published, 2021	Moya-Beltrán A, Beard S, Rojas-Villalobos C, Issotta F, Gallardo Y, Ulloa R, Giaveno A, Degli Esposti M, Johnson DB, Quatrini R. Genomic evolution of the class Acidithiobacillia: deep-branching Proteobacteria living in extreme acidic conditions. ISME J. 2021 May 18. doi: 10.1038/s41396-021-00995-x.
101	CV18-3 (I26-I)	To deposit	1C-I	46	Igneacidithiobacillus copahuensis	Ca. I. copahuensis	ICO		JAAXYS000000000	natural	volcanic, WS	water	NA					Argentina	South America	-37.883624	-71.066676	1652	convergent	Nazca P. - South American P.	Copahue Geothermal Park (CCC)	Yes	cultured		growth	g[30-40]	g[50]	g[2.5–2.8]	g[1.5]	g[4.5]		high chloride	Published, 2021	Moya-Beltrán A, Beard S, Rojas-Villalobos C, Issotta F, Gallardo Y, Ulloa R, Giaveno A, Degli Esposti M, Johnson DB, Quatrini R. Genomic evolution of the class Acidithiobacillia: deep-branching Proteobacteria living in extreme acidic conditions. ISME J. 2021 May 18. doi: 10.1038/s41396-021-00995-x.
102	DBS-2	DQ676509	1C-I	51	Acidithiobacillus sp.	Ca. I. copahuensis	ICO			antthopogenic	mine, AMD	water	copper	copper				China	Asia	35.8617	104.195	1842				No	cultured		growth	g[30-32]	g[37]	g[2.5–3.0]	g[0.5]				Published, 2008	Ni YQ, He KY, Bao JT, Yang Y, Wan DS, Li HY. Genomic and phenotypic heterogeneity of Acidithiobacillus spp. strains isolated from diverse habitats in China. FEMS Microbiol Ecol. 2008 May;64(2):248-59. doi: 10.1111/j.1574-6941.2008.00457.x.
103	TSK-3	DQ676510	1C-I	50	Acidithiobacillus sp.	Ca. I. copahuensis	ICO			antthopogenic	mine, AMD	water	copper	copper				China	Asia	31.8611	117.285	21.9				Yes	cultured		growth	g[30-32]	g[40]	g[2.5–3.0]					Published, 2008	Ni YQ, He KY, Bao JT, Yang Y, Wan DS, Li HY. Genomic and phenotypic heterogeneity of Acidithiobacillus spp. strains isolated from diverse habitats in China. FEMS Microbiol Ecol. 2008 May;64(2):248-59. doi: 10.1111/j.1574-6941.2008.00457.x.
104	DFL	FJ998186	1C-I	56	A. thiooxidans	Ca. I. copahuensis	ICO			antthopogenic	bioreactor	NA	pyrite				hydrogen sulfide	China	Asia	36.0671	120.383	6.1				Yes	cultured	enrichment	growth								Published, 2014	Hua-Qin Li , Jue-Cong He , Zhou-Yang Chen , Bao-Ren Li , Qian-Ru Huang , Zai-Li Zhang , Zai-Shan Wei. Hydrogen sulfide removal by the combination of non-thermal plasma and biological process. Environmental Science 35(4):1256-62. DOI: 10.13227/j.hjkx.2014.04.007; Fang,D. and Wang,F. One strain of bacterium isolated from sulfate-reducing bioreactor. Unpublished. 2009
105	YTS05		1C-I			Ca. I. copahuensis	ICO			antthopogenic	mine, P	water						China	Asia	37.230996, 120.329438	37.138380, 120.326801					Yes	cultured		growth								Unpublished, 2022	Shandong University, Xiujie Liu; 2022-03-20
106	TT	EF199809	1C-I	49	Acidithiobacillus sp.	Ca. I. copahuensis	ICO			antthopogenic	mine, AMD	water	NA					China	Asia	35.8617	104.195	1842				Yes	cultured		growth								Unpublished, 2007	Zhang,Z. and Jia,X. Study on Metabolic Mechanisms of Sodium Thiosulfate by Thiobacillus ferrooxidans and Thiobacillus thiooxidans. Unpublished. 2007
107	VAC-BAC_H9	JN982077	1C-I	57	Acidithiobacillus sp.	Ca. I. copahuensis	ICO			natural	volcanic, WS	water	NA					Argentina	South America	-38.9529	-68.1767	275	convergent	Nazca P. - South American P.	Copahue Geothermal Park (CCC)	Yes	uncultured		habitat	h[59]		h[1,0]					Published, 2012	Urbieta MS, González Toril E, Aguilera A, Giaveno MA, Donati E. First prokaryotic biodiversity assessment using molecular techniques of an acidic river in Neuquén, Argentina. Microb Ecol. 2012;64(1):91-104. doi:10.1007/s00248-011-9997-2
108	F12	KJ439965	1C-I	58	Acidithiobacillus sp.	Ca. I. copahuensis	ICO			antthopogenic	sewage, C	water	concrete			Yes		Hawai	North America	NA	NA	NA	hotspot	Pacific P.	Hawaii hotspot (HHS)	Yes	uncultured		habitat			h[1,6]					Published, 2014	Pagaling E, Yang K, Yan T. Pyrosequencing reveals correlations between extremely acidophilic bacterial communities with hydrogen sulphide concentrations, pH and inert polymer coatings at concrete sewer crown surfaces. J Appl Microbiol. 2014;117(1):50-64. doi:10.1111/jam.12491
109	AM2-06	HF677547	1C-I		Acidithiobacillus sp.	Ca. I. copahuensis	ICO			natural	volcanic, GT	warm mud	NA		Yes			Mexico	North America	19º 46´ 51.7" N	100º 39´23.6" W		convergent	Cocos P. - Caribean P.	Los Azufres geothermal field	Yes	uncultured		habitat	h[37]		h[1.0-3.0]					Published, 2014	Brito, E. M., Villegas-Negrete, N., Sotelo-González, I. A., Caretta, C. A., Goñi-Urriza, M., Gassie, C., Hakil, F., Colin, Y., Duran, R., Gutiérrez-Corona, F., Piñón-Castillo, H. A., Cuevas-Rodríguez, G., Malm, O., Torres, J. P., Fahy, A., Reyna-López, G. E., & Guyoneaud, R. (2014). Microbial diversity in Los Azufres geothermal field (Michoacán, Mexico) and isolation of representative sulfate and…
110	S26	JF906977	1C-I	62	Acidithiobacillus sp.	Ca. I. copahuensis	ICO			antthopogenic	polluted area, R	sediment	heavy metals	heavy metals				China	Asia	27559610	113132346	63				Yes	uncultured		habitat	h[16-19]		h[7,2]					Published, 2014 (Unpublished, 2011)	Zhu, J., Zhang, J., Li, Q., Han, T., Hu, Y., Liu, X., Qin, W., Chai, L., Qiu, G. (2014). Bioleaching of heavy metals from contaminated alkaline sediment by auto- and heterotrophic bacteria in stirred tank reactor. Transactions of Nonferrous Metals Society of China, 24(9), 2969–2975. doi:10.1016/s1003-6326(14)63433-6
111	S5	JF906978	1C-I	61	Acidithiobacillus sp.	Ca. I. copahuensis	ICO			antthopogenic	polluted area, R	sediment	heavy metals	heavy metals				China	Asia	27559610	113132346	63				Yes	uncultured		habitat	h[16-19]		h[7,2]					Published, 2014 (Unpublished, 2011)	Zhu, J., Zhang, J., Li, Q., Han, T., Hu, Y., Liu, X., Qin, W., Chai, L., Qiu, G. (2014). Bioleaching of heavy metals from contaminated alkaline sediment by auto- and heterotrophic bacteria in stirred tank reactor. Transactions of Nonferrous Metals Society of China, 24(9), 2969–2975. doi:10.1016/s1003-6326(14)63433-6
112	S7	JF906979	1C-I	70	Acidithiobacillus sp.	Ca. I. copahuensis	ICO			antthopogenic	polluted area, R	sediment	heavy metals	heavy metals				China	Asia	27559610	113132346	63				Yes	uncultured		habitat	h[16-19]		h[7,2]					Published, 2014 (Unpublished, 2011)	Zhu, J., Zhang, J., Li, Q., Han, T., Hu, Y., Liu, X., Qin, W., Chai, L., Qiu, G. (2014). Bioleaching of heavy metals from contaminated alkaline sediment by auto- and heterotrophic bacteria in stirred tank reactor. Transactions of Nonferrous Metals Society of China, 24(9), 2969–2975. doi:10.1016/s1003-6326(14)63433-6
113	S63	JF906984	1C-I	69	Acidithiobacillus sp.	Ca. I. copahuensis	ICO			antthopogenic	polluted area, R	sediment	heavy metals	heavy metals				China	Asia	27559610	113132346	63				Yes	uncultured		habitat	h[16-19]		h[7,2]					Published, 2014 (Unpublished, 2011)	Zhu, J., Zhang, J., Li, Q., Han, T., Hu, Y., Liu, X., Qin, W., Chai, L., Qiu, G. (2014). Bioleaching of heavy metals from contaminated alkaline sediment by auto- and heterotrophic bacteria in stirred tank reactor. Transactions of Nonferrous Metals Society of China, 24(9), 2969–2975. doi:10.1016/s1003-6326(14)63433-6
114	X22	JF906981	1C-I	66	Acidithiobacillus sp.	Ca. I. copahuensis	ICO			antthopogenic	polluted area, R	sediment	heavy metals	heavy metals				China	Asia	27559610	113132346	63				Yes	uncultured		habitat	h[16-19]		h[7,7]					Published, 2014 (Unpublished, 2011)	Zhu, J., Zhang, J., Li, Q., Han, T., Hu, Y., Liu, X., Qin, W., Chai, L., Qiu, G. (2014). Bioleaching of heavy metals from contaminated alkaline sediment by auto- and heterotrophic bacteria in stirred tank reactor. Transactions of Nonferrous Metals Society of China, 24(9), 2969–2975. doi:10.1016/s1003-6326(14)63433-6
115	X3	JF906982	1C-I	65	Acidithiobacillus sp.	Ca. I. copahuensis	ICO			antthopogenic	polluted area, R	sediment	heavy metals	heavy metals				China	Asia	27559610	113132346	63				Yes	uncultured		habitat	h[16-19]		h[7,7]					Published, 2014 (Unpublished, 2011)	Zhu, J., Zhang, J., Li, Q., Han, T., Hu, Y., Liu, X., Qin, W., Chai, L., Qiu, G. (2014). Bioleaching of heavy metals from contaminated alkaline sediment by auto- and heterotrophic bacteria in stirred tank reactor. Transactions of Nonferrous Metals Society of China, 24(9), 2969–2975. doi:10.1016/s1003-6326(14)63433-6
116	X41	JF906985	1C-I	68	Acidithiobacillus sp.	Ca. I. copahuensis	ICO			antthopogenic	polluted area, R	sediment	heavy metals	heavy metals				China	Asia	27559610	113132346	63				Yes	uncultured		habitat	h[16-19]		h[7,7]					Published, 2014 (Unpublished, 2011)	Zhu, J., Zhang, J., Li, Q., Han, T., Hu, Y., Liu, X., Qin, W., Chai, L., Qiu, G. (2014). Bioleaching of heavy metals from contaminated alkaline sediment by auto- and heterotrophic bacteria in stirred tank reactor. Transactions of Nonferrous Metals Society of China, 24(9), 2969–2975. doi:10.1016/s1003-6326(14)63433-6
117	X49	JF906986	1C-I	67	Acidithiobacillus sp.	Ca. I. copahuensis	ICO			antthopogenic	polluted area, R	sediment	heavy metals	heavy metals				China	Asia	27559610	113132346	63				Yes	uncultured		habitat	h[16-19]		h[7,7]					Published, 2014 (Unpublished, 2011)	Zhu, J., Zhang, J., Li, Q., Han, T., Hu, Y., Liu, X., Qin, W., Chai, L., Qiu, G. (2014). Bioleaching of heavy metals from contaminated alkaline sediment by auto- and heterotrophic bacteria in stirred tank reactor. Transactions of Nonferrous Metals Society of China, 24(9), 2969–2975. doi:10.1016/s1003-6326(14)63433-6
118	X72	JF906987	1C-I	64	Acidithiobacillus sp.	Ca. I. copahuensis	ICO			antthopogenic	polluted area, R	sediment	heavy metals	heavy metals				China	Asia	27559610	113132346	63				Yes	uncultured		habitat	h[16-19]		h[7,7]					Published, 2014 (Unpublished, 2011)	Zhu, J., Zhang, J., Li, Q., Han, T., Hu, Y., Liu, X., Qin, W., Chai, L., Qiu, G. (2014). Bioleaching of heavy metals from contaminated alkaline sediment by auto- and heterotrophic bacteria in stirred tank reactor. Transactions of Nonferrous Metals Society of China, 24(9), 2969–2975. doi:10.1016/s1003-6326(14)63433-6
119	S24	JF906980	1C-I	60	Acidithiobacillus sp.	Ca. I. copahuensis	ICO			antthopogenic	polluted area, R	sediment	heavy metals	heavy metals			sulfate	China	Asia	(Xiangjian River)	NA	NA				Yes	uncultured		habitat	h[59]						high sulfate	Published, 2014	Zhu, J., Zhang, J., Li, Q., Han, T., Hu, Y., Liu, X., Qin, W., Chai, L., Qiu, G. (2014). Bioleaching of heavy metals from contaminated alkaline sediment by auto- and heterotrophic bacteria in stirred tank reactor. Transactions of Nonferrous Metals Society of China, 24(9), 2969–2975. doi:10.1016/s1003-6326(14)63433-6
120	15	KT932423	1C-I	52	Acidithiobacillus sp.	Ca. I. copahuensis	ICO			antthopogenic	polluted area, T	sludge	heavy metals	chromium				China	Asia	NA	NA	NA				ND	uncultured	enrichment	isolation	i[30]		i[4.0], h[7.2-8.0]					Published, 2016	Zeng, J., Gou, M., Tang, Y. Q., Li, G. Y., Sun, Z. Y., & Kida, K. (2016). Effective bioleaching of chromium in tannery sludge with an enriched sulfur-oxidizing bacterial community. Bioresource technology, 218, 859–866. https://doi.org/10.1016/j.biortech.2016.07.051
121	21	KT932424	1C-I	55	Acidithiobacillus sp.	Ca. I. copahuensis	ICO			antthopogenic	polluted area, T	sludge	heavy metals	chromium				China	Asia	NA	NA	NA				ND	uncultured	enrichment	isolation	i[30]		i[4.0], h[7.2-8.0]					Published, 2016	Zeng, J., Gou, M., Tang, Y. Q., Li, G. Y., Sun, Z. Y., & Kida, K. (2016). Effective bioleaching of chromium in tannery sludge with an enriched sulfur-oxidizing bacterial community. Bioresource technology, 218, 859–866. https://doi.org/10.1016/j.biortech.2016.07.051
122	101	KT932425	1C-I	53	Acidithiobacillus sp.	Ca. I. copahuensis	ICO			antthopogenic	polluted area, T	sludge	heavy metals	chromium				China	Asia	NA	NA	NA				ND	uncultured	enrichment	isolation	i[30]		i[4.0], h[7.2-8.0]					Published, 2016	Zeng, J., Gou, M., Tang, Y. Q., Li, G. Y., Sun, Z. Y., & Kida, K. (2016). Effective bioleaching of chromium in tannery sludge with an enriched sulfur-oxidizing bacterial community. Bioresource technology, 218, 859–866. https://doi.org/10.1016/j.biortech.2016.07.051
123	1	KT932422	1C-I	42	Acidithiobacillus sp.	Ca. I. copahuensis	ICO			antthopogenic	polluted area, T	sludge	heavy metals	heavy metals				China	Asia	NA	NA	NA				ND	uncultured	enrichment	isolation	i[30]		i[4.0], h[7.2-8.0]					Published, 2016	Zeng, J., Gou, M., Tang, Y. Q., Li, G. Y., Sun, Z. Y., & Kida, K. (2016). Effective bioleaching of chromium in tannery sludge with an enriched sulfur-oxidizing bacterial community. Bioresource technology, 218, 859–866. https://doi.org/10.1016/j.biortech.2016.07.051
124	AAU	DQ834372	1C-I	71	A. thiooxidans	Ca. I. copahuensis	ICO			antthopogenic	polluted area, T	soil	heavy metals	heavy metals	Yes		sulfate	India	Asia	20.5937	78.9629	248	convergent	Eurasian P. - Indian P.		Yes	cultured	enrichment	isolation	i[30]		i[4.0], h[1.0-6.0]				high sulfate	Published, 2008	Kumar,R., Nagendran,R. and Parvathi,K. Bioleaching of heavy metals from contaminated soil using Acidithiobacillus thiooxidans: effect of sulfur/soil ratio World J. Microbiol. Biotechnol. 24 (8), 1539-1546 (2008); Kumar RN, Nagendran R (2007) Influence of initial pH on bioleaching of heavy metals from contaminated soil employing indigenous sulfur oxidizing bacteria Acidithiobacillus thiooxidans. C…
125	G1	MH017545	1C-I	72	Acidithiobacillus sp.	Ca. I. copahuensis	ICO			natural	karst, SC-R	soil, water			Yes			Iraq	Asia				convergent	Eurasian P. - Arabian P.		Yes	cultured	enrichment	isolation	i[30]							Published, 2018	Sharef,G.A., Ozdemir,K. and Ertas,M. 2018. Determination of Extracellular Hydrolytic Enzyme Production Capabilities of Acidithiobacillus Bacteria Isolated from Awasppi River in Sulaymaniyah, Iraq and 16S rDNA Analysis. Commagene Journal of Biology 2 (1):17-20. DOI: 10.31594/commagene.392847
126	X2	JF906976	1C-I	63	Acidithiobacillus sp.	Ca. I. copahuensis	ICO			antthopogenic	polluted area, R	sediment	heavy metals	heavy metals				China	Asia	(Xiangjian River)	NA	NA				Yes	uncultured	enrichment	isolation	i[30]							Published, 2014	Zhu, J., Zhang, J., Li, Q., Han, T., Hu, Y., Liu, X., Qin, W., Chai, L., Qiu, G. (2014). Bioleaching of heavy metals from contaminated alkaline sediment by auto- and heterotrophic bacteria in stirred tank reactor. Transactions of Nonferrous Metals Society of China, 24(9), 2969–2975. doi:10.1016/s1003-6326(14)63433-6
127	UBA2486	ND	1E_I		Ca. Igneacidithiobacillus taiwanensis	Ca. I. taiwanensis	ITA	type sequence (TS)	(JAAXYR000000000)	natural	volcanic, HS	water	NA				sulfate	Taiwan	Asia	25.174045	121.577251	1120	convergent	Eurasian P. - Philippine P.	Tatun Volcanic Group (TVG)	Yes	uncultured		habitat	h[69]	h[85]	h[2.5]		3.25		high sulfate	Published, 2015	Lin, K. H. et al. Metabolic characteristics of dominant microbes and key rare species from an acidic hot spring in Taiwan revealed by metagenomics. BMC Genomics 16, 1029. https://doi.org/10.1186/s12864-015-2230-9 (2015).
128	TVZ_G2	ND	1E_I		Ca. Igneacidithiobacillus taiwanensis	Ca. I. taiwanensis	ITA	type sequence (TS)	(JAEPKW000000000)	natural	volcanic, S	sinter, air-water interface	NA					New Zealand	Oceania	- 38.05917 S	176.360272 E	280	convergent	Australian P. - Pacific P.	Taupo Volcanic Zone (TVZ)	Yes	uncultured		habitat	h[38.9]		h[5.9]					Published, 2021	Sriaporn C, Campbell KA, Van Kranendonk MJ, Handley KM. Genomic adaptations enabling Acidithiobacillus distribution across wide-ranging hot spring temperatures and pHs. Microbiome. 2021 Jun 11;9(1):135. doi: 10.1186/s40168-021-01090-1.
129	mCHCt20-1	ND	1E-II		Ca. I. chanchocoensis	Ca. I. chanchocoensis	ICH	type sequence (TS)	(JAWNZB000000000)	natural	volcanic, GP	slurry	NA				sulfate	Chile	South America	-37.818611 S	-71.163611W		convergent	Nazca P. - South American P.	Copahue Geothermal Park (CCC)	Yes	cultured	enrichment	habitat	h[22-50], g[40]		h[3.0], g[3.0]				high sulfate	This work
130	TVZ_G3	ND	1F_I		Ca. I. maorensis/tapuoensis	Ca. I. tapuoensis	ITP	type sequence (TS)	(JAEPKX000000000)	natural	volcanic, S	sinter, air-water interface	NA					New Zealand	Oceania	- 38.05917 S	176.360272 E	280	convergent	Australian P. - Pacific P.	Taupo Volcanic Zone (TVZ)	Yes	uncultured		habitat	h[38.9]		h[5.9]					Published, 2021	Sriaporn C, Campbell KA, Van Kranendonk MJ, Handley KM. Genomic adaptations enabling Acidithiobacillus distribution across wide-ranging hot spring temperatures and pHs. Microbiome. 2021 Jun 11;9(1):135. doi: 10.1186/s40168-021-01090-1.
131	TVZ_G4	ND	1F_II		Ca. I. waiarikiensis/tikiterensis	Ca. I. waiarikiensis	TWA	type sequence (TS)	(JAEPKY000000000)	natural	volcanic, S	sediment, few mm below water surface	NA					New Zealand	Oceania	#NAME?	176.360272 E	280	convergent	Australian P. - Pacific P.	Taupo Volcanic Zone (TVZ)	Yes	uncultured		habitat	h[38.9]		h[5.9]					Published, 2021	Sriaporn C, Campbell KA, Van Kranendonk MJ, Handley KM. Genomic adaptations enabling Acidithiobacillus distribution across wide-ranging hot spring temperatures and pHs. Microbiome. 2021 Jun 11;9(1):135. doi: 10.1186/s40168-021-01090-1.
