# Supplementary material for: Acidithiobacillia class members originating at sites within the Pacific Ring of Fire and other tectonically active locations and description of the novel genus ‘Igneacidithiobacillus’
Source: Front Microbiol. 2024 Apr 3;15:1360268. doi: 10.3389/fmicb.2024.1360268 (PMC11021618; doi:10.3389/fmicb.2024.1360268)
Supplement: Supplementary file 4 [file Table_3.XLSX]

## Sheet: Legend
Supplementary Table 2. GenBank identifiers of Fis proteins recovered from sequenced genomes and MAGs available in public databases or generated for this study, tentatively assigned to Ca. Igneacidithiobacillus.

## Sheet: Identity_matrix
	TTP_DSM3134_WP_051181529	ASM_CJ-2WP_123104575	FCA_ATCC51756_AIA56558	IWA_TVZ_G4_MCE5388013	ITP_TVZ_G3_MCE5393065	ICH_mCHCt20_1_this_work	ITA_UBA2486_this_work	ITA_TVZ_G2_MCE5361534	WP_248884427_S30A2	IYE_spSt908_this_work	ICO_YTS05_WP_255789764	ICO_BN09-2_MBU2756787	ICO_CV18-2_MBU2778354	ICO_VAN18-1_MBU2787602
TTP_DSM3134_WP_051181529		57.3	53.6	59.2	56.6	55.3	57.9	57.9	51.3	53.9	53.9	53.9	53.9	53.9
ASM_CJ-2WP_123104575	57.3		58	52.6	51.3	59.2	60.5	60.5	56.6	63.2	63.2	63.2	63.2	63.2
FCA_ATCC51756_AIA56558	53.6	58		58	56.5	59.4	60.9	60.9	52.2	52.2	52.2	52.2	52.2	52.2
IWA_TVZ_G4_MCE5388013	59.2	52.6	58		94.7	57.9	57.9	57.9	65.8	61.8	60.5	60.5	60.5	60.5
ITP_TVZ_G3_MCE5393065	56.6	51.3	56.5	94.7		57.9	57.9	57.9	65.8	60.5	59.2	59.2	59.2	59.2
ICH_mCHCt20_1_this_work	55.3	59.2	59.4	57.9	57.9		93.4	93.4	69.7	72.4	71.1	71.1	71.1	71.1
ITA_UBA2486_this_work	57.9	60.5	60.9	57.9	57.9	93.4		100	71.1	75	73.7	73.7	73.7	73.7
ITA_TVZ_G2_MCE5361534	57.9	60.5	60.9	57.9	57.9	93.4	100		71.1	75	73.7	73.7	73.7	73.7
WP_248884427_S30A2	51.3	56.6	52.2	65.8	65.8	69.7	71.1	71.1		75	73.7	73.7	73.7	73.7
IYE_spSt908_this_work	53.9	63.2	52.2	61.8	60.5	72.4	75	75	75		98.7	98.7	98.7	98.7
ICO_YTS05_WP_255789764	53.9	63.2	52.2	60.5	59.2	71.1	73.7	73.7	73.7	98.7		100	100	100
ICO_BN09-2_MBU2756787	53.9	63.2	52.2	60.5	59.2	71.1	73.7	73.7	73.7	98.7	100		100	100
ICO_CV18-2_MBU2778354	53.9	63.2	52.2	60.5	59.2	71.1	73.7	73.7	73.7	98.7	100	100		100
ICO_VAN18-1_MBU2787602	53.9	63.2	52.2	60.5	59.2	71.1	73.7	73.7	73.7	98.7	100	100	100

## Sheet: Similarity_matrix
	ASM_CJ-2WP_123104575	FCA_ATCC51756_AIA56558	IWA_TVZ_G4_MCE5388013	ITP_TVZ_G3_MCE5393065	ICH_mCHCt20_1_this_work	ITA_UBA2486_this_work	ITA_TVZ_G2_MCE5361534	WP_248884427_S30A2	IYE_spSt908_this_work	ICO_YTS05_WP_255789764	ICO_BN09-2_MBU2756787	ICO_CV18-2_MBU2778354	ICO_VAN18-1_MBU2787602
TTP_DSM3134_WP_051181529		82.7	76.8	77.6	77.6	80.3	77.6	77.6	76.3	78.9	78.9	78.9	78.9	78.9
ASM_CJ-2WP_123104575	82.7		81.2	76.3	76.3	80.3	80.3	80.3	76.3	80.3	80.3	80.3	80.3	80.3
FCA_ATCC51756_AIA56558	76.8	81.2		81.2	81.2	79.7	81.2	81.2	76.8	75.4	75.4	75.4	75.4	75.4
IWA_TVZ_G4_MCE5388013	77.6	76.3	81.2		100.0	81.6	81.6	81.6	85.5	86.8	86.8	86.8	86.8	86.8
ITP_TVZ_G3_MCE5393065	77.6	76.3	81.2	100.0		81.6	81.6	81.6	85.5	86.8	86.8	86.8	86.8	86.8
ICH_mCHCt20_1_this_work	80.3	80.3	79.7	81.6	81.6		98.7	98.7	86.8	86.8	86.8	86.8	86.8	86.8
ITA_UBA2486_this_work	77.6	80.3	81.2	81.6	81.6	98.7		100.0	85.5	86.8	86.8	86.8	86.8	86.8
ITA_TVZ_G2_MCE5361534	77.6	80.3	81.2	81.6	81.6	98.7	100.0		85.5	86.8	86.8	86.8	86.8	86.8
WP_248884427_S30A2	76.3	76.3	76.8	85.5	85.5	86.8	85.5	85.5		93.4	93.4	93.4	93.4	93.4
IYE_spSt908_this_work	78.9	80.3	75.4	86.8	86.8	86.8	86.8	86.8	93.4		100.0	100.0	100.0	100.0
ICO_YTS05_WP_255789764	78.9	80.3	75.4	86.8	86.8	86.8	86.8	86.8	93.4	100.0		100.0	100.0	100.0
ICO_BN09-2_MBU2756787	78.9	80.3	75.4	86.8	86.8	86.8	86.8	86.8	93.4	100.0	100.0		100.0	100.0
ICO_CV18-2_MBU2778354	78.9	80.3	75.4	86.8	86.8	86.8	86.8	86.8	93.4	100.0	100.0	100.0		100.0
ICO_VAN18-1_MBU2787602	78.9	80.3	75.4	86.8	86.8	86.8	86.8	86.8	93.4	100.0	100.0	100.0	100.0
