# Supplementary material for: Acidithiobacillia class members originating at sites within the Pacific Ring of Fire and other tectonically active locations and description of the novel genus ‘Igneacidithiobacillus’
Source: Front Microbiol. 2024 Apr 3;15:1360268. doi: 10.3389/fmicb.2024.1360268 (PMC11021618; doi:10.3389/fmicb.2024.1360268)
Supplement: Supplementary file 5 [file Table_4.XLSX]

## Sheet: Legend
Supplementary Table 4. Relatedness of ‘Igneacidithiobacillus’ genomes and MAGs (vs. Acidithiobacilla class members) inferred from amino acidic (AAI) and nucleotide data using alignment-based methods (dDDH, ANIb, ANIm). Type strains are marked with a T superscript. Sequence type material is marked with a TS superscript. Average amino acid identity (AAI) as calculated using the CompareM calculation…

## Sheet: AAI
	AAI-CM	DSM_3134	CJ-2	ATCC_51756	VAN18-1	VAN18-2	VAN18-4	CV18-2	CV18-3	BN09-2	YTS05	SpSt-908	S30A2	UBA2486	TVZ_G2	mCHCt20-1	TVZ_G3	TVZ_G4	ATCC_19377
1	Thermithiobacillus_tepidarius_DSM_3134	100	61.46	59.77	58.98	58.97	58.99	59.03	59.04	59.03	59.01	58.47	58.92	59.53	59.72	58.86	59.49	59.73	59.5
2	Ambacidithiobacillus_sulfuriphilus_CJ-2	61.46	100	67.71	66.32	66.19	66.34	66.39	66.38	66.3	66.51	65.53	66.75	66.41	66.88	65.98	66.3	66.41	70.44
3	Fervidacithiobacillus_caldus_ATCC_51756	59.77	67.71	100	69.12	69.08	68.93	69.21	68.93	68.95	69.87	68.4	69.7	69.93	70.06	68.82	68.87	69.35	67.95
4	JAAXYO01_VAN18-1_GCF_018854015.1_ASM1885401v1	58.98	66.32	69.12	100	99.99	99.31	99.32	99.3	99.32	98.64	94.75	80.68	78.5	78.66	78.61	73.15	73.68	67.04
5	JAAXYU01_VAN18-2_GCF_018854025.1_ASM1885402v1	58.97	66.19	69.08	99.99	100	99.34	99.34	99.32	99.33	98.7	94.78	80.68	78.47	78.7	78.63	73.16	73.69	66.97
6	JAAXYS01_VAN18-4_GCF_018854175.1_ASM1885417v1	58.99	66.34	68.93	99.31	99.34	100	99.99	99.99	99.99	98.77	94.7	80.59	78.26	78.43	78.41	73.16	73.67	66.92
7	JAAXYP01_CV18-2_GCF_018854115.1_ASM1885411v1	59.03	66.39	69.21	99.32	99.34	99.99	100	99.99	99.99	98.76	94.8	80.61	78.27	78.45	78.41	73.16	73.66	66.94
8	JAAXYQ01_CV18-3_GCF_018854095.1_ASM1885409v1	59.04	66.38	68.93	99.3	99.32	99.99	99.99	100	99.99	98.76	94.81	80.6	78.27	78.45	78.42	73.16	73.66	66.96
9	JAAXYR01_BN09-2_GCF_018854135.1_ASM1885413v1	59.03	66.3	68.95	99.32	99.33	99.99	99.99	99.99	100	98.79	94.85	80.63	78.28	78.51	78.42	73.17	73.66	66.95
10	CP094359.1_YTS05_GCF_024396695.1_ASM2439669v1	59.01	66.51	69.87	98.64	98.7	98.77	98.76	98.76	98.79	100	95.02	82.35	78.52	78.94	78.27	73.14	73.6	67.11
11	DTMS01_SpSt-908_SRR7540054_SAMN09640056	58.47	65.53	68.4	94.75	94.78	94.7	94.8	94.81	94.85	95.02	100	81.33	76.97	77.25	77.89	71.99	72.46	65.82
12	JALQCS01_S30A2_GCF_023277115.1_ASM2327711v1	58.92	66.75	69.7	80.68	80.68	80.59	80.61	80.6	80.63	82.35	81.33	100	78.08	78.69	77.97	73.2	73.75	67.63
13	DDU01_UBA2486_GCA_002341825.1_ASM234182v1	59.53	66.41	69.93	78.5	78.47	78.26	78.27	78.27	78.28	78.52	76.97	78.08	100	98.42	94.19	73.36	73.73	67.17
14	JAEPKW01_TVZ_G2_GCA_021375705.1_ASM2137570v1	59.72	66.88	70.06	78.66	78.7	78.43	78.45	78.45	78.51	78.94	77.25	78.69	98.42	100	94.8	73.48	73.97	67.17
15	mCHCt20-1_SUB13884283_PRJNA914835_SAMN37768193	58.86	65.98	68.82	78.61	78.63	78.41	78.41	78.42	78.42	78.27	77.89	77.97	94.19	94.8	100	72.8	73.24	66.43
16	JAEPKX01_TVZ_G3_GCA_021375695.1_ASM2137569v1	59.49	66.3	68.87	73.15	73.16	73.16	73.16	73.16	73.17	73.14	71.99	73.2	73.36	73.48	72.8	100	96.09	66.55
17	JAEPKY01_TVZ_G4_GCA_021375755.1_ASM2137575v1	59.73	66.41	69.35	73.68	73.69	73.67	73.66	73.66	73.66	73.6	72.46	73.75	73.73	73.97	73.24	96.09	100	67.07
18	Acidithiobacillus_thiooxidans_ATCC_19377	59.5	70.44	67.95	67.04	66.97	66.92	66.94	66.96	66.95	67.11	65.82	67.63	67.17	67.17	66.43	66.55	67.07	100

## Sheet: dDDH
	dDDH	DSM_3134	CJ-2	ATCC_51756	VAN18-1	VAN18-2	VAN18-4	CV18-2	CV18-3	BN09-2	YTS05	SpSt-908	S30A2	UBA2486	TVZ_G2	mCHCt20-1	TVZ_G3	TVZ_G4	ATCC_19377
1	Thermithiobacillus_tepidarius_DSM_3134	100	18	18.7	18.3	18.3	18.3	18.3	18.3	18.3	18.6	16.9	21.6	17.7	18	17.8	19	20.3	19.8
2	Ambacidithiobacillus_sulfuriphilus_CJ-2	18	100	19.2	18.1	18.1	18.6	18.6	18.6	18.6	20.6	17.8	21.6	16.8	17.7	17	17	18.3	23.5
3	Fervidacithiobacillus_caldus_ATCC_51756	18.7	19.2	100	19	19.2	18.5	19.2	18.5	18.5	21.3	18.7	25.3	18.2	20.3	18.1	17.2	18.3	17.8
4	JAAXYO01_VAN18-1_GCF_018854015.1_ASM1885401v1	18.3	18.1	19	100	100	97	97	96.9	97	98.1	60.2	19.1	19.5	18.8	19.6	16.5	16.9	20.5
5	JAAXYU01_VAN18-2_GCF_018854025.1_ASM1885402v1	18.3	18.1	19.2	100	100	97	97	96.9	97	98.1	60.2	19.1	19.5	18.8	19.6	16.5	16.9	18.6
6	JAAXYS01_VAN18-4_GCF_018854175.1_ASM1885417v1	18.3	18.6	18.5	97	97	100	100	100	100	98.6	60.3	19.2	19.4	18.7	19.2	16.5	16.8	18.7
7	JAAXYP01_CV18-2_GCF_018854115.1_ASM1885411v1	18.3	18.6	19.2	97	97	100	100	100	100	98.6	60.3	19.2	19.4	18.8	19.3	16.5	16.8	18.7
8	JAAXYQ01_CV18-3_GCF_018854095.1_ASM1885409v1	18.3	18.6	18.5	96.9	96.9	100	100	100	100	98.6	60.3	19.2	19.4	18.7	19.3	16.5	16.8	18.7
9	JAAXYR01_BN09-2_GCF_018854135.1_ASM1885413v1	18.3	18.6	18.5	97	97	100	100	100	100	98.6	60.3	19.2	19.4	18.7	19.2	16.5	16.8	18.6
10	CP094359.1_YTS05_GCF_024396695.1_ASM2439669v1	18.6	20.6	21.3	98.1	98.1	98.6	98.6	98.6	98.6	100	60.1	21.5	19.7	18.9	19.3	16.6	16.7	19.1
11	DTMS01_SpSt-908_SRR7540054_SAMN09640056	16.9	17.8	18.7	60.2	60.2	60.3	60.3	60.3	60.3	60.1	100	20.9	19.5	19.2	19.5	17.5	16.8	21.4
12	JALQCS01_S30A2_GCF_023277115.1_ASM2327711v1	21.6	21.6	25.3	19.1	19.1	19.2	19.2	19.2	19.2	21.5	20.9	100	19.1	18.9	18.1	16.5	16.6	22.9
13	DDU01_UBA2486_GCA_002341825.1_ASM234182v1	17.7	16.8	18.2	19.5	19.5	19.4	19.4	19.4	19.4	19.7	19.5	19.1	100	96	49.1	17.5	17.6	16.6
14	JAEPKW01_TVZ_G2_GCA_021375705.1_ASM2137570v1	18	17.7	20.3	18.8	18.8	18.7	18.8	18.7	18.7	18.9	19.2	18.9	96	100	49.4	18.1	19.5	17.2
16	mCHCt20-1_SUB13884283_PRJNA914835_SAMN37768193	17.8	17	18.1	19.6	19.6	19.2	19.3	19.3	19.2	19.3	19.5	18.1	49.1	49.4	100	16.5	16.9	18.7
17	JAEPKX01_TVZ_G3_GCA_021375695.1_ASM2137569v1	19	17	17.2	16.5	16.5	16.5	16.5	16.5	16.5	16.6	17.5	16.5	17.5	18.1	16.5	100	63.8	16.8
18	JAEPKY01_TVZ_G4_GCA_021375755.1_ASM2137575v1	20.3	18.3	18.3	16.9	16.9	16.8	16.8	16.8	16.8	16.7	16.8	16.6	17.6	19.5	16.9	63.8	100	16.7
19	Acidithiobacillus_thiooxidans_ATCC_19377	19.8	23.5	17.8	20.5	18.6	18.7	18.7	18.7	18.6	19.1	21.4	22.9	16.6	17.2	18.7	16.8	16.7	100

## Sheet: ANIb
	ANIb	DSM_3134	CJ-2	ATCC_51756	VAN18-1	VAN18-2	VAN18-4	CV18-2	CV18-3	BN09-2	YTS05	SpSt-908	S30A2	UBA2486	TVZ_G2	mCHCt20-1	TVZ_G3	TVZ_G4	ATCC_19377
1	Thermithiobacillus_tepidarius_DSM_3134	1	0.732262	0.727467	0.720453	0.720413	0.72105	0.720744	0.72078	0.720968	0.721413	0.715874	0.718653	0.715225	0.715512	0.715415	0.70564	0.707385	0.709339
2	Ambacidithiobacillus_sulfuriphilus_CJ-2	0.73231	1	0.73717	0.72936	0.729025	0.729813	0.729716	0.729745	0.729784	0.735634	0.725251	0.732208	0.722583	0.726499	0.723888	0.7187	0.718847	0.732895
3	Fervidacithiobacillus_caldus_ATCC_51756	0.727126	0.736413	1	0.735509	0.735308	0.732088	0.732683	0.732151	0.731898	0.741352	0.727617	0.744512	0.730532	0.737217	0.728056	0.718658	0.723472	0.718972
4	JAAXYO01_VAN18-1_GCF_018854015.1_ASM1885401v1	0.719066	0.727459	0.731353	1	0.999607	0.994292	0.994206	0.99417	0.99429	0.991731	0.946854	0.764634	0.751556	0.755048	0.760554	0.727138	0.729536	0.721321
5	JAAXYU01_VAN18-2_GCF_018854025.1_ASM1885402v1	0.718194	0.727251	0.73132	0.999582	1	0.994284	0.99408	0.994098	0.994297	0.991461	0.946758	0.764416	0.750938	0.754025	0.760847	0.726916	0.728844	0.720519
6	JAAXYS01_VAN18-4_GCF_018854175.1_ASM1885417v1	0.717445	0.727787	0.731672	0.993818	0.99379	1	0.999778	0.999777	0.999822	0.991999	0.946056	0.764856	0.751327	0.754995	0.758482	0.726828	0.729213	0.721474
7	JAAXYP01_CV18-2_GCF_018854115.1_ASM1885411v1	0.718118	0.727935	0.731987	0.994312	0.994228	0.999675	1	0.999778	0.999747	0.992632	0.945518	0.76493	0.750983	0.75551	0.75843	0.727335	0.728748	0.721753
8	JAAXYQ01_CV18-3_GCF_018854095.1_ASM1885409v1	0.715838	0.728078	0.730169	0.994351	0.994135	0.999844	0.99993	1	0.999852	0.992996	0.945984	0.764152	0.750469	0.754743	0.758354	0.727322	0.728208	0.72085
9	JAAXYR01_BN09-2_GCF_018854135.1_ASM1885413v1	0.718091	0.72925	0.73224	0.993987	0.994067	0.999808	0.999816	0.999824	1	0.99246	0.945771	0.764966	0.750704	0.754265	0.7586	0.727483	0.729159	0.721015
10	CP094359.1_YTS05_GCF_024396695.1_ASM2439669v1	0.721612	0.733222	0.73968	0.990347	0.990499	0.990612	0.99124	0.99067	0.990666	1	0.945626	0.780587	0.752178	0.754775	0.759123	0.72631	0.72782	0.722231
11	DTMS01_SpSt-908_SRR7540054_SAMN09640056	0.720886	0.72927	0.730543	0.947994	0.948444	0.948656	0.948545	0.948651	0.948761	0.948144	1	0.767756	0.750516	0.753629	0.753623	0.72668	0.727942	0.717023
12	JALQCS01_S30A2_GCF_023277115.1_ASM2327711v1	0.718083	0.72894	0.741084	0.764721	0.764835	0.764266	0.764325	0.764214	0.764155	0.781957	0.765793	1	0.745988	0.751359	0.749998	0.724157	0.726882	0.721589
13	DDU01_UBA2486_GCA_002341825.1_ASM234182v1	0.718401	0.724967	0.731692	0.752758	0.752821	0.752316	0.752133	0.752155	0.752139	0.753697	0.749485	0.748161	1	0.989041	0.920493	0.725425	0.726022	0.715446
14	JAEPKW01_TVZ_G2_GCA_021375705.1_ASM2137570v1	0.719645	0.728614	0.738576	0.756418	0.756469	0.756086	0.756165	0.756009	0.756021	0.757418	0.753947	0.752909	0.988076	1	0.924706	0.729909	0.732172	0.717651
15	mCHCt20-1_SUB13884283_PRJNA914835_SAMN37768193	0.713885	0.72279	0.72818	0.759313	0.759384	0.757161	0.75713	0.757049	0.75711	0.757954	0.753588	0.749694	0.915688	0.92142	1	0.723646	0.725168	0.717263
16	JAEPKX01_TVZ_G3_GCA_021375695.1_ASM2137569v1	0.70531	0.716993	0.716929	0.727003	0.727026	0.726969	0.72712	0.727029	0.726972	0.726991	0.726609	0.725742	0.724515	0.729816	0.724	1	0.954447	0.71319
17	JAEPKY01_TVZ_G4_GCA_021375755.1_ASM2137575v1	0.706316	0.717591	0.720501	0.728697	0.728754	0.728166	0.72805	0.72803	0.728041	0.727825	0.725417	0.726092	0.72448	0.730269	0.725663	0.953883	1	0.71505
18	Acidithiobacillus_thiooxidans_ATCC_19377	0.707005	0.729004	0.720298	0.724954	0.721172	0.721178	0.721148	0.721157	0.721156	0.722166	0.728801	0.721612	0.714965	0.719401	0.71676	0.715101	0.716392	1

## Sheet: ANIm
	ANIm	DSM_3134	CJ-2	ATCC_51756	VAN18-1	VAN18-2	VAN18-4	CV18-2	CV18-3	BN09-2	YTS05	SpSt-908	S30A2	UBA2486	TVZ_G2	mCHCt20-1	TVZ_G3	TVZ_G4	ATCC_19377
1	Thermithiobacillus_tepidarius_DSM_3134	1	0.832243	0.825717	0.840857	0.853267	0.840774	0.853334	0.85323	0.840728	0.840978	0.836453	0.838446	0.82991	0.835774	0.837115	0.872977	0.879269	0.831565
2	Ambacidithiobacillus_sulfuriphilus_CJ-2	0.832243	1	0.842098	0.84439	0.842197	0.849187	0.849188	0.84919	0.849212	0.86829	0.848805	0.875093	0.834554	0.835796	0.850655	0.860916	0.854173	0.92052
3	Fervidacithiobacillus_caldus_ATCC_51756	0.825717	0.842098	1	0.846682	0.851572	0.838551	0.839741	0.838504	0.83864	0.880698	0.836051	0.901532	0.843868	0.860928	0.832991	0.834883	0.850625	0.833333
4	JAAXYO01_VAN18-1_GCF_018854015.1_ASM1885401v1	0.840857	0.84439	0.846682	1	0.999971	0.996917	0.996891	0.996868	0.996885	0.998175	0.949923	0.830246	0.825302	0.824289	0.853624	0.829974	0.851795	0.906941
5	JAAXYU01_VAN18-2_GCF_018854025.1_ASM1885402v1	0.853267	0.842197	0.851572	0.999971	1	0.996869	0.99689	0.99689	0.99688	0.998175	0.949973	0.830219	0.82546	0.82448	0.853665	0.829369	0.851079	0.901072
6	JAAXYS01_VAN18-4_GCF_018854175.1_ASM1885417v1	0.840774	0.849187	0.838551	0.996917	0.996869	1	0.999978	0.999972	0.999983	0.998369	0.949978	0.830519	0.822436	0.822835	0.845581	0.830637	0.84252	0.897973
7	JAAXYP01_CV18-2_GCF_018854115.1_ASM1885411v1	0.853334	0.849188	0.839741	0.996891	0.99689	0.999978	1	0.999977	0.999974	0.998407	0.950128	0.8308	0.82255	0.822918	0.845612	0.82966	0.843712	0.897801
8	JAAXYQ01_CV18-3_GCF_018854095.1_ASM1885409v1	0.85323	0.84919	0.838504	0.996868	0.99689	0.999972	0.999977	1	0.999974	0.998374	0.950102	0.830516	0.822501	0.822899	0.845636	0.829971	0.841495	0.897466
9	JAAXYR01_BN09-2_GCF_018854135.1_ASM1885413v1	0.840728	0.849212	0.83864	0.996885	0.99688	0.999983	0.999974	0.999974	1	0.998372	0.949947	0.83054	0.822501	0.822846	0.845676	0.830499	0.84222	0.894544
10	CP094359.1_YTS05_GCF_024396695.1_ASM2439669v1	0.840978	0.86829	0.880698	0.998175	0.998175	0.998369	0.998407	0.998374	0.998372	1	0.950226	0.877649	0.825112	0.823597	0.843424	0.831632	0.835362	0.876743
11	DTMS01_SpSt-908_SRR7540054_SAMN09640056	0.836453	0.848805	0.836051	0.949923	0.949973	0.949978	0.950128	0.950102	0.949947	0.950226	1	0.845223	0.82443	0.824099	0.82833	0.837535	0.841805	0.883868
12	JALQCS01_S30A2_GCF_023277115.1_ASM2327711v1	0.838446	0.875093	0.901532	0.830246	0.830219	0.830519	0.8308	0.830516	0.83054	0.877649	0.845223	1	0.825462	0.825135	0.825156	0.824378	0.840393	0.883397
13	DDU01_UBA2486_GCA_002341825.1_ASM234182v1	0.82991	0.834554	0.843868	0.825302	0.82546	0.822436	0.82255	0.822501	0.822501	0.825112	0.82443	0.825462	1	0.988286	0.921541	0.820899	0.82526	0.845483
14	JAEPKW01_TVZ_G2_GCA_021375705.1_ASM2137570v1	0.835774	0.835796	0.860928	0.824289	0.82448	0.822835	0.822918	0.822899	0.822846	0.823597	0.824099	0.825135	0.988286	1	0.928602	0.878573	0.885996	0.840626
15	mCHCt20-1_SUB13884283_PRJNA914835_SAMN37768193	0.837115	0.850655	0.832991	0.853624	0.853665	0.845581	0.845612	0.845636	0.845676	0.843424	0.82833	0.825156	0.921541	0.928602	1	0.827333	0.831316	0.872528
16	JAEPKX01_TVZ_G3_GCA_021375695.1_ASM2137569v1	0.872977	0.860916	0.834883	0.829974	0.829369	0.830637	0.82966	0.829971	0.830499	0.831632	0.837535	0.824378	0.820899	0.878573	0.827333	1	0.955015	0.846586
17	JAEPKY01_TVZ_G4_GCA_021375755.1_ASM2137575v1	0.879269	0.854173	0.850625	0.851795	0.851079	0.84252	0.843712	0.841495	0.84222	0.835362	0.841805	0.840393	0.82526	0.885996	0.831316	0.955015	1	0.85025
18	Acidithiobacillus_thiooxidans_ATCC_19377	0.831565	0.92052	0.833333	0.906941	0.901072	0.897973	0.897801	0.897466	0.894544	0.876743	0.883868	0.883397	0.845483	0.840626	0.872528	0.846586	0.85025	1
