# Supplementary material for: Acidithiobacillia class members originating at sites within the Pacific Ring of Fire and other tectonically active locations and description of the novel genus ‘Igneacidithiobacillus’
Source: Front Microbiol. 2024 Apr 3;15:1360268. doi: 10.3389/fmicb.2024.1360268 (PMC11021618; doi:10.3389/fmicb.2024.1360268)
Supplement: Supplementary file 6 [file Table_5.XLSX]

## Sheet: Legend
Supplementary Table 5. Supporting information on the novel taxa described in this study. Etymology for known and novel 'Igneacidithiobacillus' species. Type material identifiers are provided, including the type strain and type sequence (metagenome assembled genomes accession numbers). Relevant phenotypic aspects of the cultured representatives of the described taxa: cellular morphology, motility …

## Sheet: Taxonomy
Genus	Species	Acronym	Ethymology				Type material				Morphophenotype							Physiophenotype
			Genus	Species	Status	Name before this study	Described by	Type strain	Type genome	Isolation origin	Gram stain	Morphology	Motility (flagella)	Endospores	Glycocalyx	Colonies on solid Fe-medium	Colonies on solid TT-medium	Growth at 10ºC	Growth at 28ºC	Growth at 37ºC	Growth at 40ºC	Growth at pH <3	Growth at pH <7	Aerobe (O2 as acceptor	Facultative anaerobe	Obligate chemolithoautotroph	Diazotroph	NaCl requirement
Igneacidithiobacillus			Ig.ne.a.ci.di.thi.o.ba.cil´lus. L. masc. adj. igneus of fire; L. masc. adj. acidus sour; Gr. neut. n. theion sulfur; L. masc. n. bacillus a small rod; N.L. masc. n. Igneacidithiobacillus acid-loving sulfur rodlet of volcanic origin		Proposed	Acidithiobacillus	This work
	'I. copahuensis'	ICO		co.pa.hu.en’sis. N.L. masc. adj. copahuensis pertaining to the Copahue volcano in North-Patagonia, Argentina; Copahue, Mapudungun combined n. Co, water; pa, sulfur; we, place; meaning place of sulfur waters	Proposed	Acidithiobacillus sp.	This work	VAN18-1T	JAAXYO00	Volcanic river, Copahue, Neuquén, Argentina	negative	rodlet	+	-	-	-	small, circular, transparent	+	+	+	+	+	-	+	nd	+	-	+
	Ca. I. yellowstonensis	IYE		yel.low.ston.en’sis. N.L. masc. adj. yellowstonensis pertaining to the Yellowstone National Park in the United States	Proposed	Acidithiobacillus sp.	This work	SpSt908TS	DTMS01	Uncultured	-	-	-	-	-	-	-	-	-	-	-	-	-	-	-	-	-	-
	'I. siniensis'			si.ni.en´sis. N.L. masc. adj. siniensis pertaining to China, where the strain S30A2 was recovered	Proposed	Acidithiobacillus sp.	This work	S30A2TS	JALQCS01	Acidic rill, Mengzi, Yunnan, China	-	-	-	-	-	-	-	-	-	-	-	-	-	-	-	-	-	-
	Ca. I. taiwanensis	ITA		tai.wan.en´sis. N.L. masc. adj. taiwanensis pertaining to Taiwan, where the MAG was recovered	Proposed	Acidithiobacillus sp.	This work	UBA2486TS	DDOU01	Uncultured	-	-	-	-	-	-	-	-	-	-	-	-	-	-	-	-	-	-
	Ca. I. chanchocoensis	ICH		chan.co.en’sis. N.L. masc. adj. chachocoensis pertaining to ChanchoCó on the western slope of the Copahue volcano in North-Patagonia, Chile	Proposed	-	This work	mCHCt20-1TS	JAWNZB01	Uncultured	-	-	-	-	-	-	-	-	-	-	-	-	-	-	-	-	-	-
	Ca. I. taupoensis	IMA/ITP		tau.po.en’sis. N.L. masc. adj. taupoensis pertaining to Taupo Volcanic Zone (TVZ) in the North Island of New Zealand	Proposed	Acidithiobacillus sp.	This work	TVZ_G3TS	JAEPKX01	Uncultured	-	-	-	-	-	-	-	-	-	-	-	-	-	-	-	-	-	-
	Ca. I. waiarikiensis	IWA		wai.a.ri.ki.en’sis. N.L. masc. adj. waiarikiensis of waiariki, Maori n. for thermal pool	Proposed	Acidithiobacillus sp.	This work	TVZ_G4TS	JAEPKY01	Uncultured	-	-	-	-	-	-	-	-	-	-	-	-	-	-	-	-	-	-
											-	-	-	-	-	-	-	-	-	-	-	-	-	-	-	-	-	-
			Color key:
			Genus level
			Species level (valid and known)
			Species level (proposed or emended in this study)
			Species level (uncultured)
