# Supplementary material for: Acidithiobacillia class members originating at sites within the Pacific Ring of Fire and other tectonically active locations and description of the novel genus ‘Igneacidithiobacillus’
Source: Front Microbiol. 2024 Apr 3;15:1360268. doi: 10.3389/fmicb.2024.1360268 (PMC11021618; doi:10.3389/fmicb.2024.1360268)
Supplement: Supplementary file 8 [file Table_7.XLSX]

## Sheet: Legend
	Supplementary Table 7. Functional potential of ‘Igneacidithiobacillus’ core genes. (A) COGs functional gene classifications (COG_class_rank) and their count abundance. (B) KEGG functional gene classifications (KEGG_path_rank) and their count abundance. (C) Gene categories of interest analysed in the text including: sulfur_energy metabolism, thermotolerance, DNA repair, chaperones_ folding catalys…

## Sheet: A
1	COG_class	COG_letters	ICO_avg. (n=7)	IYE_SpSt-908	ISI_S30A2	ITA_avg. (n=2)	ICH_mCHCt20-1	ITP_TVZ_G3	IWA_TVZ_G4	Sum
2	NOT in COG	NOT in COG	80.8571	81	81	64.5	81	82	81	551.357
3	Translation, ribosomal structure and biogenesis	J	79.7143	80	78	69.5	78	78	78	541.214
4	Cell wall/membrane/envelope biogenesis	M	78.8571	82	78	67	78	78	78	539.857
5	Energy production and conversion	C	70.8571	79	70	61.5	69	67	68	485.357
6	Amino acid transport and metabolism	E	61	64	63	56	61	61	61	427
7	Coenzyme transport and metabolism	H	59	62	58	48.5	58	58	59	402.5
8	Posttranslational modification, protein turnover, chaperones	O	55	54	55	48	55	55	56	378
9	Replication, recombination and repair	L	43	46	44	40	43	43	43	302
10	Inorganic ion transport and metabolism	P	39.8571	39	45	32.5	40	39	41	276.357
11	Nucleotide transport and metabolism	F	36	40	36	28.5	36	36	37	249.5
12	Carbohydrate transport and metabolism	G	35.5714	36	33	33	34	34	39	244.571
13	Cell motility	N	32	35	32	24.5	32	32	34	221.5
14	General function prediction only	R	31.5714	36	32	28	31	31	31	220.571
15	Signal transduction mechanisms	T	32	32	32	28	32	32	32	220
16	Transcription	K	30.1429	30	30	27	30	30	30	207.143
17	Lipid transport and metabolism	I	28	28	29	22	28	28	28	191
18	Cell cycle control, cell division, chromosome partitioning	D	22.8571	23	23	21	23	23	24	159.857
19	Function unknown	S	18	18	18	15	18	18	18	123
20	Defense mechanisms	V	15.4286	16	16	13	15	14	14	103.429
21	Intracellular trafficking, secretion, and vesicular transport	U	14	14	14	11	14	14	14	95

## Sheet: B
1	KEGG_Path	KEGG_Subpath	ICO_avg. (n=7)	IYE_SpSt-908	ISI_S30A2	ITA_avg. (n=2)	ICH_mCHCt20-1	ITP_TVZ_G3	IWA_TVZ_G4	Sum
2	NOT in KEGG	NOT in KEGG	127	130	130	123.75	127	127	127	891.75
3	Metabolism	Carbohydrate metabolism	63.8571	70	63	62.9881	63	62	67	451.845
4	Metabolism	Amino acid metabolism	61	64	62	60.5	61	61	61	430.5
5	Genetic Information Processing	Translation	57.7143	57	56	56.5595	56	56	56	395.274
6	Metabolism	Metabolism of cofactors and vitamins	56.1429	56	55	54.0952	54	54	55	384.238
7	Environmental Information Processing, Protein families	Membrane transport	49.1429	52	49	48.4286	48	49	49	344.571
8	Metabolism, Unclassified	Metabolism, Unclassified	46.4286	47	46	44.869	46	46	46	322.298
9	Metabolism	Energy metabolism	44	48	44	43.9167	43	42	43	307.917
10	Genetic Information Processing	Transcription	39.1429	39	39	38.2619	39	39	39	272.405
11	Environmental Information Processing	Membrane transport; Phosphotransferase system (PTS)	37.8571	39	37	36.9881	38	37	38	263.845
12	Genetic Information Processing	Replication and repair	36	39	37	36.0833	36	36	36	256.083
13	Metabolism	Metabolism of terpenoids and polyketides	32.8571	37	33	32.0714	33	33	34	234.929
14	Genetic Information Processing	Chaperones and folding catalysts	31	33	31	30.6667	31	31	31	218.667
15	Metabolism	Glycan biosynthesis and metabolism	26.8571	27	27	26.3214	27	27	27	188.179
16	Poorly characterized	Function unknown/General function prediction only	25.7143	26	29	25.0595	25	25	26	181.774
17	Environmental Information Processing, Cellular Processes	Signal transduction; Two-component system	25	23	25	24.4167	25	25	25	172.417
18	Cellular Processes, Unclassified	Signal transduction; Unclassified	24.1429	26	25	23.9286	24	24	24	171.071
19	Cellular Processes	Cell motility	19	19	19	17.8333	19	19	21	133.833
20	Metabolism	Lipid metabolism	15	16	15	14.3333	15	15	15	105.333
21	Metabolism	Metabolism of terpenoids and polyketides	12	13	12	11.75	12	12	12	84.75
22	Cellular Processes	Cell growth	10	10	10	9.83333	10	10	10	69.8333
23	Genetic Information Processing	Chromosome and associated proteins	9	10	9	8.91667	9	9	10	64.9167
24	Genetic Information Processing	Folding, sorting and degradation	9	9	9	8.75	9	9	9	62.75
25	Genetic Information Processing	Unclassified	9	9	9	8.66667	9	9	9	62.6667
26	Metabolism	Xenobiotics biodegradation and metabolism	4	3	3	3.75	4	3	3	23.75

## Sheet: C
1	ID-Fasta	Genus_level_pangenome_gene_complement	Subcopmplement_order	Count	ICO_YT05	ICO_BN09-2	ICO_VAN18-1	ICO_VAN18-2	ICO_VAN18-4	ICO_CV18-2	ICO_CV18-3	IYE_SpSt-908	ISI_S30A2	ITA_UBA_2486	ITA_TVZ_G2	ICH_mCHCt20-1	ITP_TVZ_G3	IWA_TVZ_G4	KEGG_function	KEGG_ID	KEGG_function	COGs_IDs	COG_letters	CDsearch_ID	HHpred_function	NCBI_protein_ID	NCBI_Description	CDD_ID	CDD_function	Functional classifications	sulfur_energy metabolism	NAMED_PATH	thermotolerance	DNA repair	NAMED_PATH	NAMED_ENZYME_TYPE	chaperones_ folding catalysts	NAMED_ENZYME_TYPE	acid_tolerance	NAMED_COMPOUND	SUBPATH_NAME	SUBPATH_NAME	osmolytes_osmotolerance	NAMED_COMPOUND	NAMED_ROLE	NAMED_REACTION	Transporters	NAMED_ELEMENT_COMPOUND	NAMED_ROLE
2	27358_MCE5393147.1	1_core	1	14	1	1	1	1	1	1	1	1	1	1	1	1	1	1	ndhF	K05577	ndhF	;COG1009;	;C;	cl35654	PRK08168	WP_255789748.1	WP_255789748.1 NADH-quinone oxidoreductase subunit L [Acidithiobacillus sp. YTS05]	236171	NADH-quinone oxidoreductase subunit L.	.	1	energy							1	H+-transporting	proton translocation	proton antiport					1	monovalent cation:proton	antiport
3	27332_MCE5393121.1	1_core	1	14	1	1	1	1	1	1	1	1	1	1	1	1	1	1	ATPF0C, atpE	K02110	ATPF0C, atpE	;COG0636;	;C;	cd18185	PRK06876	HGE68130.1	HGE68130.1 TPA: F0F1 ATP synthase subunit C [Acidithiobacillus sp.]	349425	F-type proton-translocating ATPase subunit c (ATPE) and similar proteins. This family includes subunit c of F-ATP synthase (also called ATP synthase F(o) sector subunit c, F-type ATPase subunit c, or F-ATPase subunit c) and similar proteins. It is a proton-translocating subunit of the ATP synthase encoded by gene atpE.	.	1	energy							1	H+-transporting	proton translocation	proton influx
4	28726_MCE5394515.1	1_core	1	14	1	1	1	1	1	1	1	1	1	1	1	1	1	1	cyoC	K02299	cyoC	;COG1845;	;C;	cl00211	Ubiquinol_oxidase_III	HGE68210.1	HGE68210.1 TPA: cytochrome O ubiquinol oxidase [Acidithiobacillus sp.]	412225	Heme-copper oxidase subunit III. Heme-copper oxidases are transmembrane protein complexes in the respiratory chains of prokaryotes and mitochondria which couple the reduction of molecular oxygen to water to, proton pumping across the membrane. The heme-copper oxidase superfamily is diverse in terms of electron donors, subunit composition, and heme types. This superfamily includes cytochrome c and…	.	1	energy							1	H+-transporting	proton translocation	proton efflux
5	28721_MCE5394510.1	1_core	1	14	1	1	1	1	1	1	1	1	1	1	1	1	1	1	cyoC	K02299	cyoC	;COG1845;	;C;	cl00211	Ubiquinol_oxidase_III	WP_215872591.1	WP_215872591.1 MULTISPECIES: cytochrome c oxidase subunit 3 [unclassified Acidithiobacillus]	412225	Heme-copper oxidase subunit III. Heme-copper oxidases are transmembrane protein complexes in the respiratory chains of prokaryotes and mitochondria which couple the reduction of molecular oxygen to water to, proton pumping across the membrane. The heme-copper oxidase superfamily is diverse in terms of electron donors, subunit composition, and heme types. This superfamily includes cytochrome c and…	.	1	energy							1	H+-transporting	proton translocation	proton efflux
9	28720_MCE5394509.1	1_core	1	14	1	1	1	1	1	1	1	1	1	1	1	1	1	1	cyoD	K02300	cyoD	;COG3125;	;C;	cl01204	CyoD	HGE67689.1	HGE67689.1 TPA: hypothetical protein ENX09_01810 [Acidithiobacillus sp.]	412789	Prokaryotic Cytochrome C oxidase subunit IV. This family (QoxD) encodes subunit IV of the aa3-type quinone oxidase, one of several bacterial terminal oxidases. This complex couples oxidation of reduced quinones with the reduction of molecular oxygen to water and the pumping of protons to form a proton gradient utilized for ATP production. aa3-type oxidases contain two heme a cofactors as well as …	.	1	energy							1	H+-transporting	proton translocation	proton efflux
10	28725_MCE5394514.1	1_core	1	13	1	1	1	1	1	1	1	1	1	0	1	1	1	1	cyoD	K02300	cyoD	;COG3125;	;C;	cl01204	CyoD	HGE68211.1	HGE68211.1 TPA: cytochrome O ubiquinol oxidase [Acidithiobacillus sp.]	412789	Prokaryotic Cytochrome C oxidase subunit IV. This family (QoxD) encodes subunit IV of the aa3-type quinone oxidase, one of several bacterial terminal oxidases. This complex couples oxidation of reduced quinones with the reduction of molecular oxygen to water and the pumping of protons to form a proton gradient utilized for ATP production. aa3-type oxidases contain two heme a cofactors as well as …	.	1	energy							1	H+-transporting	proton translocation	proton efflux
18	28191_MCE5393980.1	1_core	1	14	1	1	1	1	1	1	1	1	1	1	1	1	1	1	nuoH	K00337	nuoH	;COG1005;	;C;	pfam00146	PRK06076	HGE67377.1	HGE67377.1 TPA: NADH-quinone oxidoreductase subunit NuoH [Acidithiobacillus sp.]	395094	NADH dehydrogenase. NADH dehydrogenase subunit 1; Provisional	.	1	energy							1	H+-transporting	proton translocation	proton influx
22	27207_MCE5392996.1	1_core	1	38	3	3	3	3	3	3	3	3	3	2	3	2	2	2	cydA	K00425	cydA	;COG1271;	;C;	pfam01654	Cyt_bd_oxida_I	HGE67761.1	HGE67761.1 TPA: cytochrome ubiquinol oxidase subunit I [Acidithiobacillus sp.]	396293	Cytochrome bd terminal oxidase subunit I. cytochrome bd-II oxidase subunit 1; Provisional	.	1	energy							1	H+-transporting	proton translocation	proton efflux
27	27208_MCE5392997.1	1_core	1	26	2	2	2	2	2	2	2	3	1	1	2	2	1	2	cydB	K00426	cydB	;COG1294;	;C;	pfam02322	Cyt_bd_oxida_II	HGE67956.1	HGE67956.1 TPA: cytochrome d ubiquinol oxidase subunit II, partial [Acidithiobacillus sp.]	396758	Cytochrome bd terminal oxidase subunit II. This family consists of cytochrome bd type terminal oxidases that catalyze quinol-dependent, Na+-independent oxygen uptake. Members of this family are integral membrane proteins and contain a protohaem IX centre B558. One member of the family, Klebsiella pneumoniae CydB, is implicated in having an important role in micro-aerobic nitrogen fixation in the …	.	1	energy							1	H+-transporting	proton translocation	proton efflux
28	27326_MCE5393115.1	1_core	1	13	1	1	1	1	1	1	1	1	1	0	1	1	1	1	ATPF1E, atpC	K02114	ATPF1E, atpC	;COG0355;	;C;	PRK00571	atpC	HGE67697.1	HGE67697.1 TPA: F0F1 ATP synthase subunit epsilon [Acidithiobacillus sp.]	234796	F0F1 ATP synthase subunit epsilon; Validated	.	1	energy							1	H+-transporting	proton translocation	proton influx
29	27937_MCE5393726.1	1_core	1	14	1	1	1	1	1	1	1	1	1	1	1	1	1	1	ATPF1E, atpC	K02114	ATPF1E, atpC	;COG0355;	;C;	NOT	atpC	HGE68499.1	HGE68499.1 TPA: ATP synthase F1 subunit epsilon [Acidithiobacillus sp.]	234796	F0F1 ATP synthase subunit epsilon; Validated	.	1	energy							1	H+-transporting	proton translocation	proton influx
32	28188_MCE5393977.1	1_core	1	14	1	1	1	1	1	1	1	1	1	1	1	1	1	1	nuoK	K00340	nuoK	;COG0713;	;C;	PRK05715	PRK05715	HGE67374.1	HGE67374.1 TPA: NADH-quinone oxidoreductase subunit NuoK [Acidithiobacillus sp.]	180218	NADH-quinone oxidoreductase subunit NuoK.	.	1	energy							1	H+-transporting	proton translocation	proton influx
33	27330_MCE5393119.1	1_core	1	14	1	1	1	1	1	1	1	1	1	1	1	1	1	1	ATPF1D, atpH	K02113	ATPF1D, atpH	;COG0712;	;C;	PRK05758	PRK05758	HGE68132.1	HGE68132.1 TPA: F0F1 ATP synthase subunit delta [Acidithiobacillus sp.]	235593	F0F1 ATP synthase subunit delta; Validated	.	1	energy							1	H+-transporting	proton translocation	proton influx
34	27331_MCE5393120.1	1_core	1	14	1	1	1	1	1	1	1	1	1	1	1	1	1	1	ATPF0B, atpF	K02109	ATPF0B, atpF	;COG0711;	;C;	PRK05759	ATP_synt_b	HGE68131.1	HGE68131.1 TPA: F0F1 ATP synthase subunit B [Acidithiobacillus sp.]	180240	F0F1 ATP synthase subunit B; Validated	.	1	energy							1	H+-transporting	proton translocation	proton influx
35	27333_MCE5393122.1	1_core	1	15	1	1	1	1	1	1	1	1	1	2	1	1	1	1	ATPF0A, atpB	K02108	ATPF0A, atpB	;COG0356;	;C;	PRK05815	AtpB	HGE68129.1	HGE68129.1 TPA: ATP synthase F0 subunit A [Acidithiobacillus sp.]	235617	F0F1 ATP synthase subunit A; Validated	.	1	energy							1	H+-transporting	proton translocation	proton influx
36	28186_MCE5393975.1	1_core	1	14	1	1	1	1	1	1	1	1	1	1	1	1	1	1	nuoM	K00342	nuoM	;COG1008;	;C;	PRK05846	PRK05846	HGE67372.1	HGE67372.1 TPA: NADH-quinone oxidoreductase subunit M [Acidithiobacillus sp.]	235622	NADH:ubiquinone oxidoreductase subunit M; Reviewed	.	1	energy							1	H+-transporting	proton translocation	proton influx
39	28190_MCE5393979.1	1_core	1	14	1	1	1	1	1	1	1	1	1	1	1	1	1	1	nuoI	K00338	nuoI	;COG1143;	;C;	PRK05888	PRK05888	HGE67376.1	HGE67376.1 TPA: NADH-quinone oxidoreductase subunit NuoI [Acidithiobacillus sp.]	235637	NADH-quinone oxidoreductase subunit NuoI.	.	1	energy							1	H+-transporting	proton translocation	proton influx
47	28187_MCE5393976.1	1_core	1	14	1	1	1	1	1	1	1	1	1	1	1	1	1	1	nuoL	K00341	nuoL	;COG1009;	;C;	PRK06590	PRK06590	HGE67373.1	HGE67373.1 TPA: NADH-quinone oxidoreductase subunit L [Acidithiobacillus sp.]	235836	NADH:ubiquinone oxidoreductase subunit L; Reviewed	.	1	energy							1	H+-transporting	proton translocation	proton influx
50	28198_MCE5393987.1	1_core	1	14	1	1	1	1	1	1	1	1	1	1	1	1	1	1	nuoA	K00330	nuoA	;COG0838;	;C;	NOT	PRK06602	HGE68402.1	HGE68402.1 TPA: NADH-quinone oxidoreductase subunit A [Acidithiobacillus sp.]	180638	NADH:ubiquinone oxidoreductase subunit A; Validated	.	1	energy							1	H+-transporting	proton translocation	proton influx
51	28189_MCE5393978.1	1_core	1	14	1	1	1	1	1	1	1	1	1	1	1	1	1	1	nuoJ	K00339	nuoJ	;COG0839;	;C;	PRK06638	PRK06638	HGE67375.1	HGE67375.1 TPA: NADH-quinone oxidoreductase subunit J [Acidithiobacillus sp.]	235844	NADH-quinone oxidoreductase subunit J.	.	1	energy							1	H+-transporting	proton translocation	proton influx
52	27327_MCE5393116.1	1_core	1	14	1	1	1	1	1	1	1	1	1	1	1	1	1	1	ATPF1B, atpD	K02112	ATPF1B, atpD	;COG0055;	;C;	COG0055	PRK09280	WP_215872112.1	WP_215872112.1 MULTISPECIES: F0F1 ATP synthase subunit beta [unclassified Acidithiobacillus]	236447	F0F1 ATP synthase subunit beta; Validated	.	1	energy							1	H+-transporting	proton translocation	proton influx
57	27824_MCE5393613.1	1_core	1	14	1	1	1	1	1	1	1	1	1	1	1	1	1	1	cysM	K12339	cysM	;COG0031;	;E;	cl00342	cysM	HGE68860.1	HGE68860.1 TPA: pyridoxal-phosphate dependent enzyme, partial [Acidithiobacillus sp.]	294246	Tryptophan synthase beta superfamily (fold type II); this family of pyridoxal phosphate (PLP)-dependent enzymes catalyzes beta-replacement and beta-elimination reactions. This CD corresponds to aminocyclopropane-1-carboxylate deaminase (ACCD), tryptophan synthase beta chain (Trp-synth_B), cystathionine beta-synthase (CBS), O-acetylserine sulfhydrylase (CS), serine dehydratase (Ser-dehyd), threoni…	.	1	sulfur_cysteine
58	27804_MCE5393593.1	1_core	1	14	1	1	1	1	1	1	1	1	1	1	1	1	1	1	cysE	K00640	cysE	;COG1045;	;E;	COG1045	cysE	HGE68803.1	HGE68803.1 TPA: serine O-acetyltransferase [Acidithiobacillus sp.]	223975	Serine acetyltransferase [Amino acid transport and metabolism].	.	1	sulfur_cysteine
63	28645_MCE5394434.1	1_core	1	14	1	1	1	1	1	1	1	1	1	1	1	1	1	1	moeB	K21029	moeB	;COG0476;	;H;	cd00757	PRK05690	HGE68150.1	HGE68150.1 TPA: HesA/MoeB/ThiF family protein [Acidithiobacillus sp.]	238386	ThiF_MoeB_HesA. Family of E1-like enzymes involved in molybdopterin and thiamine biosynthesis family. The common reaction mechanism catalyzed by MoeB and ThiF, like other E1 enzymes, begins with a nucleophilic attack of the C-terminal carboxylate of MoaD and ThiS, respectively, on the alpha-phosphate of an ATP molecule bound at the active site of the activating enzymes, leading to the formation o…	.	1	sulfur relay
65	28440_MCE5394229.1	1_core	1	14	1	1	1	1	1	1	1	1	1	1	1	1	1	1		K00329;K00356	ND	;COG0702;COG0451;	;R;M;	cd05271	NDUFA9_like_SDR_a	WP_255790190.1	WP_255790190.1 complex I NDUFA9 subunit family protein [Acidithiobacillus sp. YTS05]	187579	NADH dehydrogenase (ubiquinone) 1 alpha subcomplex, subunit 9, 39 kDa, (NDUFA9) -like, atypical (a) SDRs. This subgroup of extended SDR-like proteins are atypical SDRs. They have a glycine-rich NAD(P)-binding motif similar to the typical SDRs, GXXGXXG, and have the YXXXK active site motif (though not the other residues of the SDR tetrad). Members identified include NDUFA9 (mitochondrial) and puta…	.	1	energy
82	28443_MCE5394232.1	1_core	1	13	1	1	1	1	1	1	1	1	1	0	1	1	1	1	moaD, cysO	K03636	moaD, cysO	;COG1977;	;H;	cl28922	MoaD	HGE68124.1	HGE68124.1 TPA: MoaD/ThiS family protein [Acidithiobacillus sp.]	421700	Beta-grasp ubiquitin-like fold. Ubiquitin is a protein modifier that is involved in various cellular processes including transcriptional regulation, cell cycle control, and DNA repair in eukaryotes. The ubiquitination process comprises a cascade of E1, E2 and E3 enzymes that results in a covalent bond between the C-terminus of ubiquitin and the epsilon-amino group of a substrate lysine. Ubiquitin…	.	1	sulfur relay
84	27401_MCE5393190.1	1_core	1	14	1	1	1	1	1	1	1	1	1	1	1	1	1	1	sqr_VI_fnr	K17218	sqr	;COG1252;	;C;	cl43367	Ndh	HGE68320.1	HGE68320.1 TPA: NAD(P)/FAD-dependent oxidoreductase, partial [Acidithiobacillus sp.]	423044	Pyridine nucleotide-disulphide oxidoreductase. Members of this protein family include N-terminal sequence regions of (probable) bifunctional proteins whose C-terminal sequences are SelD, or selenide,water dikinase, the selenium donor protein necessary for selenium incorporation into protein (as selenocysteine), tRNA (as 2-selenouridine), or both. However, some members of this family occur in spec…	.	1	sulfur_sulfide
88	28391_MCE5394180.1	1_core	1	15	1	1	1	1	1	1	1	2	1	1	1	1	1	1	sqr_I_pseudorudine	K17218	sqr	;COG1252;COG0446;	;C;I;	COG0446	FadH2	HGE68247.1	HGE68247.1 TPA: NAD(P)/FAD-dependent oxidoreductase, partial [Acidithiobacillus sp.]	223523	NADPH-dependent 2,4-dienoyl-CoA reductase, sulfur reductase, or a related oxidoreductase [Lipid transport and metabolism].	.	1	sulfur_sulfide
118	28185_MCE5393974.1	1_core	1	15	1	1	1	1	1	1	1	2	1	1	1	1	1	1	nuoN	K00343	nuoN	;COG1007;	;C;	PRK05777	PRK05777	WP_215871620.1	WP_215871620.1 MULTISPECIES: NADH-quinone oxidoreductase subunit NuoN [unclassified Acidithiobacillus]	235603	NADH-quinone oxidoreductase subunit NuoN.	.	1	energy
119	28196_MCE5393985.1	1_core	1	14	1	1	1	1	1	1	1	1	1	1	1	1	1	1	nuoC	K00332	nuoC	;COG0852;	;C;	NOT	PRK06074	HGE68404.1	HGE68404.1 TPA: NADH-quinone oxidoreductase subunit C [Acidithiobacillus sp.]	235691	NADH dehydrogenase subunit C; Provisional	.	1	energy
120	28195_MCE5393984.1	1_core	1	14	1	1	1	1	1	1	1	1	1	1	1	1	1	1	nuoD	K00333	nuoD	;COG0649;	;C;	NOT	PRK06075	HGE68405.1	HGE68405.1 TPA: NADH-quinone oxidoreductase subunit D [Acidithiobacillus sp.]	180385	NADH-quinone oxidoreductase subunit D.	.	1	energy
122	28197_MCE5393986.1	1_core	1	14	1	1	1	1	1	1	1	1	1	1	1	1	1	1	nuoB	K00331	nuoB	;COG0377;	;C;	NOT	NOT	HGE68403.1	HGE68403.1 TPA: NADH-quinone oxidoreductase subunit B [Acidithiobacillus sp.]	235797	NADH-quinone oxidoreductase subunit NuoB.	.	1	energy
123	28194_MCE5393983.1	1_core	1	14	1	1	1	1	1	1	1	1	1	1	1	1	1	1	nuoE	K00334	nuoE	;COG1905;	;C;	NOT	PRK07539	HGE68406.1	HGE68406.1 TPA: NADH-quinone oxidoreductase subunit NuoE [Acidithiobacillus sp.]	181024	NADH-quinone oxidoreductase subunit NuoE.	.	1	energy
126	28192_MCE5393981.1	1_core	1	14	1	1	1	1	1	1	1	1	1	1	1	1	1	1	nuoG	K00336	nuoG	;COG1034;	;C;	cl37016	PRK09129	HGE67378.1	HGE67378.1 TPA: NADH-quinone oxidoreductase subunit G [Acidithiobacillus sp.]	236386	NADH dehydrogenase subunit G; Validated	.	1	energy
129	28193_MCE5393982.1	1_core	1	14	1	1	1	1	1	1	1	1	1	1	1	1	1	1	nuoF	K00335	nuoF	;COG1894;	;C;	cl42527	nuoF_fam	WP_215871627.1	WP_215871627.1 MULTISPECIES: NADH-quinone oxidoreductase subunit NuoF [unclassified Acidithiobacillus]	131014	NADH-quinone oxidoreductase, F subunit. This model describes the F chain of complexes that resemble NADH-quinone oxidoreductases. The electron acceptor is a quinone, ubiquinone, in mitochondria and most bacteria, including Escherichia coli, where the recommended gene symbol is nuoF. This family does not have any members in chloroplast or cyanobacteria, where the quinone may be plastoquinone and N…	.	1	energy
139	27390_MCE5393179.1	1_core	1	13	1	1	1	1	1	1	1	1	1	1	0	1	1	1	clsA_B	K06131	clsA_B	;COG1502;	;I;	cl35164	cls	HGE68288.1	HGE68288.1 TPA: cardiolipin synthase B [Acidithiobacillus sp.]	234967	cardiolipin synthetase; Reviewed	.			1						1	cardiolipin	proton permeability_membrane rigidity	cardiolipin	1	Glycerol	SYNTHESIS	Synthesis from Phosphatidylglycerol
149	27864_MCE5393653.1	1_core	1	14	1	1	1	1	1	1	1	1	1	1	1	1	1	1	fabI	K00208	fabI	;COG0623;	;I;	COG0623	FabI	HGE67717.1	HGE67717.1 TPA: enoyl-ACP reductase [Acidithiobacillus sp.]	223696	Enoyl-[acyl-carrier-protein] reductase (NADH) [Lipid transport and metabolism].	.			1						1	fatty acids	proton permeability_membrane rigidity	SFAs_6
150	27777_MCE5393566.1	1_core	1	15	1	1	1	1	1	1	1	1	1	2	1	1	1	1	fabZ	K02372	fabZ	;COG0764;	;I;	PRK00006	fabZ	HGE68304.1	HGE68304.1 TPA: 3-hydroxyacyl-ACP dehydratase FabZ [Acidithiobacillus sp.]	234568	3-hydroxyacyl-ACP dehydratase FabZ.	.			1						1	fatty acids	proton permeability_membrane rigidity	SFAs_5
151	28356_MCE5394145.1	1_core	1	13	1	1	1	1	1	1	1	1	1	0	1	1	1	1	accD	K01963	accD	;COG0777;	;I;	COG0777	PRK05654	WP_215873171.1	WP_215873171.1 MULTISPECIES: acetyl-CoA carboxylase, carboxyltransferase subunit beta [unclassified Acidithiobacillus]	235547	acetyl-CoA carboxylase carboxyltransferase subunit beta.	.			1						1	fatty acids	proton permeability_membrane rigidity	SFAs_1
152	27770_MCE5393559.1	1_core	1	14	1	1	1	1	1	1	1	1	1	1	1	1	1	1	accA	K01962	accA	;COG0825;	;I;	PRK05724	PRK05724	HGE69056.1	HGE69056.1 TPA: acetyl-CoA carboxylase carboxyltransferase subunit alpha [Acidithiobacillus sp.]	235580	acetyl-CoA carboxylase carboxyltransferase subunit alpha; Validated	.			1						1	fatty acids	proton permeability_membrane rigidity	SFAs_1
154	27279_MCE5393068.1	1_core	1	14	1	1	1	1	1	1	1	1	1	1	1	1	1	1	accC	K01961	accC	;COG0439;	;I;	PRK08591	PRK08591	WP_215872060.1	WP_215872060.1 MULTISPECIES: acetyl-CoA carboxylase biotin carboxylase subunit [unclassified Acidithiobacillus]	236307	acetyl-CoA carboxylase biotin carboxylase subunit; Validated	.			1						1	fatty acids	proton permeability_membrane rigidity	SFAs_1
155	27569_MCE5393358.1	1_core	1	13	1	1	1	1	1	1	1	1	1	0	1	1	1	1	fabH	K00648	fabH	;COG0332;	;I;	PRK09352	PRK09352	HGE67640.1	HGE67640.1 TPA: ketoacyl-ACP synthase III [Acidithiobacillus sp.]	236475	beta-ketoacyl-ACP synthase 3.	.			1						1	fatty acids	proton permeability_membrane rigidity	SFAs_3
156	27519_MCE5393308.1	1_core	1	13	1	1	1	1	1	1	1	1	1	0	1	1	1	1	shc	K06045	shc	;COG1657;COG1562;	;I;I;	cl36920	hopene_cyclase	HGE68563.1	HGE68563.1 TPA: squalene--hopene cyclase [Acidithiobacillus sp.]	273661	squalene-hopene cyclase. SHC is an essential prokaryotic gene in hopanoid (triterpenoid) biosynthesis. Squalene hopene cyclase, an integral membrane protein, directly cyclizes squalene into hopanoid products. [Fatty acid and phospholipid metabolism, Other]	.			1						1	hopanoid	proton permeability_membrane rigidity	hopanoid
158	27517_MCE5393306.1	1_core	1	13	1	1	1	1	1	1	1	1	1	0	1	1	1	1		K00091	ND	;COG0451;	;M;	TIGR03466	HpnA	HGE68565.1	HGE68565.1 TPA: NAD-dependent epimerase/dehydratase family protein [Acidithiobacillus sp.]	163279	hopanoid-associated sugar epimerase. The sequences in this family are members of the pfam01370 superfamily of NAD-dependent epimerases and dehydratases typically acting on nucleotide-sugar substrates. The genes of the family modeled here are generally in the same locus with genes involved in the biosynthesis and elaboration of hopene, the cyclization product of the polyisoprenoid squalene. This g…	.			1						1	hopanoid	proton permeability_membrane rigidity	hopanoid
159	27402_MCE5393191.1	1_core	1	14	1	1	1	1	1	1	1	1	1	1	1	1	1	1	cruC	K14597	cruC	;COG1215;COG1562;COG0463;	;N;I;M;	cl26108	HpnB	HGE68319.1	HGE68319.1 TPA: glycosyltransferase [Acidithiobacillus sp.]	213815	hopene-associated glycosyltransferase HpnB. This family of genes include a glycosyl transferase, group 2 domain (pfam00535) which are responsible, generally for the transfer of nucleotide-diphosphate sugars to substrates such as polysaccharides and lipids. The genes of this family are often found in the same genetic locus with squalene-hopene cyclase genes, and are never associated with genes for…	.			1						1	hopanoid	proton permeability_membrane rigidity	hopanoid
161	27515_MCE5393304.1	1_core	1	13	1	1	1	1	1	1	1	1	1	0	1	1	1	1		NOT in KEGG	NOT in KEGG	;COG1032;	;R;	cl31350	HpnJ	HGE68567.1	HGE68567.1 TPA: hopanoid biosynthesis associated radical SAM protein HpnJ, partial [Acidithiobacillus sp.]	132511	hopanoid biosynthesis associated radical SAM protein HpnJ. The sequences represented by this model are members of the radical SAM superfamily of enzymes (pfam04055). These enzymes utilize an iron-sulfur redox cluster and S-adenosylmethionine to carry out diverse radical mediated reactions. The member of this clade from Acidithiobacillus ferrooxidans ATCC 23270 (AFE_0975) is found in the same locu…	.			1						1	hopanoid	proton permeability_membrane rigidity	hopanoid
163	27513_MCE5393302.1	1_core	1	14	1	1	1	1	1	1	1	2	1	1	0	1	1	1		K07003	K07003	;COG1033;COG4258;	;R;R;	cl30266	HpnN	WP_215872409.1	WP_215872409.1 MULTISPECIES: MMPL family transporter [unclassified Acidithiobacillus]	274598	hopanoid biosynthesis associated RND transporter like protein HpnN. The genomes containing members of this family share the machinery for the biosynthesis of hopanoid lipids. Furthermore, the genes of this family are usually located proximal to other components of this biological process. The proteins appear to be related to the RND family of export proteins, particularly the hydrophobe/amphiphil…	.			1						1	hopanoid	proton permeability_membrane rigidity	hopanoid
170	27261_MCE5393050.1	1_core	1	14	1	1	1	1	1	1	1	1	1	1	1	1	1	1	xthA	K01142	xthA	;COG0708;	;L;	cd09086	ExoIII-like_AP-endo	HGE68547.1	HGE68547.1 TPA: exodeoxyribonuclease III [Acidithiobacillus sp.]	197320	Escherichia coli exonuclease III (ExoIII) and Neisseria meningitides NExo-like subfamily of the ExoIII family purinic/apyrimidinic (AP) endonucleases. This subfamily includes Escherichia coli ExoIII, Neisseria meningitides NExo,and related proteins. These are ExoIII family AP endonucleases and they belong to the large EEP (exonuclease/endonuclease/phosphatase) superfamily that contains functional…	.			1	1	Base excision repair	nuclease
173	27979_MCE5393768.1	1_core	1	15	1	1	1	1	1	1	1	1	2	1	1	1	1	1	udg	K21929	udg	;COG1573;	;L;	cd10030	UDG_F4_TTUDGA_like	HGE67480.1	HGE67480.1 TPA: uracil-DNA glycosylase [Acidithiobacillus sp.]	381680	Uracil DNA glycosylase family 4, includes Thermotoga maritima TTUDGA, Bacillus phage SPO1 DNA polymerase, and similar proteins. Uracil DNA glycosylase family 4 includes Thermotoga maritima TTUDGA, a robust uracil DNA glycosylase that shares narrow substrate specificity and high catalytic efficiency with family 1, acting on double-stranded and single-stranded uracil-containing DNA. Members of this…	.			1	1	Base excision repair	glycosylase
177	27257_MCE5393046.1	1_core	1	14	1	1	1	1	1	1	1	2	1	0	1	1	1	1	xthA	K01142	xthA	;COG0708;	;L;	cl00490	Mth212-like_AP-endo	WP_215872037.1	WP_215872037.1 MULTISPECIES: exodeoxyribonuclease III [unclassified Acidithiobacillus]	412407	Uncharacterized conserved protein YafD, endonuclease/exonuclease/phosphatase (EEP) superfamily [General function prediction only].	.			1	1	Base excision repair	nuclease
181	28695_MCE5394484.1	1_core	1	14	1	1	1	1	1	1	1	1	1	1	1	1	1	1	dnaQ	K02342	dnaQ	;COG0847;	;L;	cl10012	PRK05711	WP_215872438.1	WP_215872438.1 MULTISPECIES: DNA polymerase III subunit epsilon [unclassified Acidithiobacillus]	415823	DnaQ-like (or DEDD) 3'-5' exonuclease domain superfamily. The DnaQ-like exonuclease superfamily is a structurally conserved group of 3'-5' exonucleases, which catalyze the excision of nucleoside monophosphates at the DNA or RNA termini in the 3'-5' direction. It is also called the DEDD superfamily, after the four invariant acidic residues present in the catalytic site of its members. The superfam…	.			1	1	Mismatch repair	DNA polymerase
197	28015_MCE5393804.1	1_core	1	15	1	1	1	1	1	1	1	1	1	2	1	1	1	1	NTH	K10773	NTH	;COG0177;	;L;	COG0177	Nth	WP_215871292.1	WP_215871292.1 MULTISPECIES: endonuclease III [unclassified Acidithiobacillus]	223255	Endonuclease III [Replication, recombination and repair].	.			1	1	Base excision repair	nuclease
200	28835_MCE5394624.1	1_core	1	14	1	1	1	1	1	1	1	1	1	1	1	1	1	1	mutM, fpg	K10563	mutM, fpg	;COG0266;	;L;	cl33822	PRK01103	HGE68837.1	HGE68837.1 TPA: formamidopyrimidine-DNA glycosylase [Acidithiobacillus sp.]	223344	Formamidopyrimidine-DNA glycosylase [Replication, recombination and repair].	.			1	1	Base excision repair	glycosylase
205	28028_MCE5393817.1	1_core	1	14	1	1	1	1	1	1	1	1	1	1	1	1	1	1	recN	K03631	recN	;COG0497;	;L;	COG0497	RecN	HGE68531.1	HGE68531.1 TPA: DNA repair protein RecN [Acidithiobacillus sp.]	223571	DNA repair ATPase RecN [Replication, recombination and repair].	.			1	1	Recombinational repair	recombinase
211	28033_MCE5393822.1	1_core	1	14	1	1	1	1	1	1	1	1	1	1	1	1	1	1	mutY	K03575	mutY	;COG1194;	;L;	COG1194	mutY	HGE68748.1	HGE68748.1 TPA: A/G-specific adenine glycosylase [Acidithiobacillus sp.]	224115	Adenine-specific DNA glycosylase, acts on AG and A-oxoG pairs [Replication, recombination and repair].	.			1	1	Base excision repair	glycosylase
218	28389_MCE5394178.1	1_core	1	13	1	1	1	1	1	1	1	1	1	0	1	1	1	1		K07457	K07457	;COG2231;	;L;	NOT	COG2231	HGE68456.1	HGE68456.1 TPA: endonuclease [Acidithiobacillus sp.]	225140	Uncharacterized protein related to Endonuclease III [General function prediction only].	.			1	1	Various	nuclease
234	10971_WP_226827072.1	1_core	1	14	1	1	1	1	1	1	1	1	1	1	1	1	1	1	mutS2	K07456	mutS2	;COG2840;	;L;	cl34498	SmrA	WP_226827072.1	WP_226827072.1 MULTISPECIES: Smr/MutS family protein [unclassified Acidithiobacillus]	396327	DNA-nicking endonuclease, Smr domain [Replication, recombination and repair].	.			1	1	Mismatch repair	ATPase
236	27310_MCE5393099.1	1_core	1	14	1	1	1	1	1	1	1	1	1	1	1	1	1	1	rmuC	K09760	rmuC	;COG1322;	;L;	pfam02646	RmuC	HGE68118.1	HGE68118.1 TPA: DNA recombination protein RmuC [Acidithiobacillus sp.]	396974	DNA anti-recombination protein (rearrangement mutator) RmuC [Replication, recombination and repair].	.			1	1	Recombinational repair	recombinase
240	27967_MCE5393756.1	1_core	1	14	1	1	1	1	1	1	1	1	1	1	1	1	1	1	recC	K03583	recC	;COG1330;	;L;	pfam04257	recC	HGE69175.1	HGE69175.1 TPA: exodeoxyribonuclease V subunit gamma [Acidithiobacillus sp.]	398098	Exodeoxyribonuclease V, gamma subunit. This model describes the gamma subunit of exodeoxyribonuclease V. Species containing this protein should also have the alpha (TIGR01447) and beta (TIGR00609) subunits. Candidates from Borrelia and from the Chlamydias differ dramatically and score between trusted and noise cutoffs. [DNA metabolism, DNA replication, recombination, and repair]	.			1	1	Recombinational repair	nuclease
241	27537_MCE5393326.1	1_core	1	14	1	1	1	1	1	1	1	1	1	1	1	1	1	1	holC	K02339	holC	;COG2927;	;L;	cl01106	DNA_pol3_chi	HGE68078.1	HGE68078.1 TPA: DNA polymerase III subunit chi [Acidithiobacillus sp.]	398182	DNA polymerase III chi subunit, HolC. DNA polymerase III subunit chi; Validated	.			1	1	Mismatch repair	DNA polymerase
250	28481_MCE5394270.1	1_core	1	14	1	1	1	1	1	1	1	1	1	1	1	1	1	1	ruvC	K01159	ruvC	;COG0817;	;L;	PRK00039	ruvC	HGE67901.1	HGE67901.1 TPA: crossover junction endodeoxyribonuclease RuvC [Acidithiobacillus sp.]	234587	Holliday junction resolvase; Reviewed	.			1	1	Recombinational repair	nuclease
252	28743_MCE5394532.1	1_core	1	13	1	1	1	1	1	1	1	1	1	0	1	1	1	1	recR	K06187	recR	;COG0353;	;L;	COG0353	recR	HGE67863.1	HGE67863.1 TPA: recombination protein RecR [Acidithiobacillus sp.]	234616	recombination protein RecR; Reviewed	.			1	1	Recombinational repair	recombinase
253	28479_MCE5394268.1	1_core	1	14	1	1	1	1	1	1	1	1	1	1	1	1	1	1	ruvB	K03551	ruvB	;COG2255;	;L;	PRK00080	RuvB	HGE67903.1	HGE67903.1 TPA: Holliday junction branch migration DNA helicase RuvB [Acidithiobacillus sp.]	234619	Holliday junction branch migration DNA helicase RuvB.	.			1	1	Recombinational repair	helicase
254	28299_MCE5394088.1	1_core	1	14	1	1	1	1	1	1	1	1	1	1	1	1	1	1	recO	K03584	recO	;COG1381;	;L;	cl43405	recO	WP_215871454.1	WP_215871454.1 MULTISPECIES: DNA repair protein RecO [unclassified Acidithiobacillus]	234622	DNA repair protein RecO; Reviewed	.			1	1	Recombinational repair	recombinase
255	28749_MCE5394538.1	1_core	1	14	1	1	1	1	1	1	1	1	1	0	2	1	1	1	mutL	K03572	mutL	;COG0323;	;L;	PRK00095	mutL	HGE69135.1	HGE69135.1 TPA: DNA mismatch repair endonuclease MutL [Acidithiobacillus sp.]	234630	DNA mismatch repair endonuclease MutL.	.			1	1	Mismatch repair	ATPase
256	28480_MCE5394269.1	1_core	1	14	1	1	1	1	1	1	1	1	1	1	1	1	1	1	ruvA	K03550	ruvA	;COG0632;	;L;	PRK00116	ruvA	HGE67902.1	HGE67902.1 TPA: Holliday junction branch migration protein RuvA [Acidithiobacillus sp.]	234645	Holliday junction branch migration protein RuvA.	.			1	1	Recombinational repair	helicase
257	28409_MCE5394198.1	1_core	1	14	1	1	1	1	1	1	1	1	1	1	1	1	1	1	xseA	K03601	xseA	;COG1570;	;L;	TIGR00237	xseA	HGE68842.1	HGE68842.1 TPA: exodeoxyribonuclease VII large subunit, partial [Acidithiobacillus sp.]	234714	exodeoxyribonuclease VII large subunit; Reviewed	.			1	1	Mismatch repair	nuclease
259	27492_MCE5393281.1	1_core	1	13	1	1	1	1	1	1	1	1	1	0	1	1	1	1	mutS2	K07456	mutS2	;COG1193;	;L;	cl29770	PRK00409	WP_226826953.1	WP_226826953.1 MULTISPECIES: DNA mismatch repair protein MutS [unclassified Acidithiobacillus]	234750	recombination and DNA strand exchange inhibitor protein; Reviewed	.			1	1	Mismatch repair	ATPase
261	27549_MCE5393338.1	1_core	1	15	1	1	1	1	1	1	1	1	1	1	2	1	1	1	uvrC	K03703	uvrC	;COG0322;	;L;	PRK00558	uvrC	WP_255790179.1	WP_255790179.1 excinuclease ABC subunit UvrC [Acidithiobacillus sp. YTS05]	234792	excinuclease ABC subunit UvrC.	.			1	1	Nucleotide excision repair	nuclease
262	28320_MCE5394109.1	1_core	1	14	1	1	1	1	1	1	1	1	1	1	1	1	1	1	dut, DUT	K01520	dut, DUT	;COG0756;	;FV;	PRK00601	dut	HGE67821.1	HGE67821.1 TPA: dUTP diphosphatase [Acidithiobacillus sp.]	234802	2'-deoxyuridine 5'-triphosphatase	.			1	1	Nucleotide excision repair	phosphatase
263	27613_MCE5393402.1	1_core	1	14	1	1	1	1	1	1	1	1	1	1	1	1	1	1	xseB	K03602	xseB	;COG1722;	;L;	PRK00977	PRK00977	HGE68199.1	HGE68199.1 TPA: exodeoxyribonuclease VII small subunit [Acidithiobacillus sp.]	179195	exodeoxyribonuclease VII small subunit; Provisional	.			1	1	Mismatch repair	nuclease
264	27195_MCE5392984.1	1_core	1	14	1	1	1	1	1	1	1	1	1	0	2	1	1	1	mutM, fpg	K10563	mutM, fpg	;COG0266;	;L;	PRK01103	PRK01103	HGE68754.1	HGE68754.1 TPA: bifunctional DNA-formamidopyrimidine glycosylase/DNA-(apurinic or apyrimidinic site) lyase [Acidithiobacillus sp.]	234899	bifunctional DNA-formamidopyrimidine glycosylase/DNA-(apurinic or apyrimidinic site) lyase.	.			1	1	Base excision repair	glycosylase
267	28096_MCE5393885.1	1_core	1	14	1	1	1	1	1	1	1	1	1	1	1	1	1	1	mutS	K03555	mutS	;COG0249;	;L;	PRK05399	PRK05399	WP_215873157.1	WP_215873157.1 MULTISPECIES: DNA mismatch repair protein MutS [unclassified Acidithiobacillus]	235444	DNA mismatch repair protein MutS; Provisional	.			1	1	Mismatch repair	ATPase
268	28789_MCE5394578.1	1_core	1	14	1	1	1	1	1	1	1	1	1	1	1	1	1	1	priA	K04066	priA	;COG1198;	;L;	PRK05580	PRK05580	WP_215871206.1	WP_215871206.1 MULTISPECIES: primosomal protein N' [unclassified Acidithiobacillus]	235514	primosome assembly protein PriA; Validated	.			1	1	Recombinational repair	primase
273	27771_MCE5393560.1	1_core	1	14	1	1	1	1	1	1	1	1	1	1	1	1	1	1	dnaE	K02337	dnaE	;COG0587;	;L;	PRK05673	dnaE	WP_215871091.1	WP_215871091.1 MULTISPECIES: DNA polymerase III subunit alpha [unclassified Acidithiobacillus]	235554	error-prone DNA polymerase; Validated	.			1	1	Mismatch repair	DNA polymerase
277	28741_MCE5394530.1	1_core	1	14	1	1	1	1	1	1	1	1	1	1	1	1	1	1	dnaX	K02343	dnaX	;COG2812;	;L;	cl35634	PRK07994	HGE67865.1	HGE67865.1 TPA: DNA polymerase III subunit gamma/tau, partial [Acidithiobacillus sp.]	236138	DNA polymerase III subunits gamma and tau; Validated	.			1	1	Mismatch repair	DNA polymerase
281	27965_MCE5393754.1	1_core	1	14	1	1	1	1	1	1	1	1	1	1	1	1	1	1	recD	K03581	recD	;COG0507;	;L;	cl35965	recD	WP_255790183.1	WP_255790183.1 exodeoxyribonuclease V subunit alpha [Acidithiobacillus sp. YTS05]	236783	exodeoxyribonuclease V subunit alpha.	.			1	1	Recombinational repair	nuclease
282	28510_MCE5394299.1	1_core	1	15	1	1	1	1	1	1	1	2	1	1	1	1	1	1	recG	K03655	recG	;COG1200;	;L;	PRK10917	PRK10917	WP_215870922.1	WP_215870922.1 MULTISPECIES: ATP-dependent DNA helicase RecG [unclassified Acidithiobacillus]	236794	ATP-dependent DNA helicase RecG; Provisional	.			1	1	Recombinational repair	helicase
286	27320_MCE5393109.1	1_core	1	14	1	1	1	1	1	1	1	1	1	1	1	1	1	1	uvrD, pcrA	K03657	uvrD, pcrA	;COG0210;	;L;	cl36053	uvrD	HGE67425.1	HGE67425.1 TPA: DNA helicase II [Acidithiobacillus sp.]	236976	DNA-dependent helicase II; Provisional	.			1	1	Nucleotide excision repair	helicase
289	28340_MCE5394129.1	1_core	1	14	1	1	1	1	1	1	1	1	1	1	1	1	1	1	ycaJ	K07478	ycaJ	;COG2256;	;L;	PRK13342	RarA	HGE68617.1	HGE68617.1 TPA: replication-associated recombination protein A, partial [Acidithiobacillus sp.]	237355	recombination factor protein RarA; Reviewed	.			1	1	Various	ATPase
294	28047_MCE5393836.1	1_core	1	14	1	1	1	1	1	1	1	1	1	1	1	1	1	1	holA	K02340	holA	;COG1466;	;L;	cl42070	holA	HGE69050.1	HGE69050.1 TPA: DNA polymerase III subunit delta [Acidithiobacillus sp.]	273455	DNA polymerase III subunit delta; Reviewed	.			1	1	Mismatch repair	DNA polymerase
296	27803_MCE5393592.1	1_core	1	14	1	1	1	1	1	1	1	1	1	1	1	1	1	1	iscR	K13643	iscR	;COG1959;	;K;	cl21459	IscR	WP_215871063.1	WP_215871063.1 MULTISPECIES: Rrf2 family transcriptional regulator [unclassified Acidithiobacillus]	419669	RIO-like serine/threonine protein kinase fused to N-terminal HTH domain [Signal transduction mechanisms].	.			1				1	Fe-S centers biosynthesis
298	27293_MCE5393082.1	1_core	1	13	1	1	1	1	1	1	1	1	1	1	0	1	1	1	iscR	K13643	iscR	;COG1959;	;K;	cl30457	rrf2_super	HGE67805.1	HGE67805.1 TPA: Rrf2 family transcriptional regulator [Acidithiobacillus sp.]	273242	Rrf2 family protein. This model represents a superfamily of probable transcriptional regulators. One member, RRF2 of Desulfovibrio vulgaris is an apparent regulatory protein experimentally (MEDLINE:97293189). The N-terminal region appears related to the DNA-binding biotin repressor region of the BirA bifunctional according to results after three rounds of PSI-BLAST with a fairly high stringency. …	.			1				1	Fe-S centers biosynthesis
300	27722_MCE5393511.1	1_core	1	14	1	1	1	1	1	1	1	1	1	1	1	1	1	1	cwlO	K21471	cwlO	;COG0791;	;M;	pfam00877	NLPC_P60	HGE68956.1	HGE68956.1 TPA: NlpC/P60 family protein [Acidithiobacillus sp.]	395705	Mpr1p, Pad1p N-terminal (MPN) domains with catalytic isopeptidase activity (metal-binding) found in proteins also containing NlpC/P60 domains. This family contains bacterial MPN (also known as Mov34, PAD-1, JAMM, JAB, MPN+)-like domains at the N-terminus of NlpC/P60 phage tail protein domains. These domains contain the signature JAB1/MPN/Mov34 metalloenzyme (JAMM) motif, EXnHS/THX7SXXD, which is …	.			1				1	protease/peptidase
306	28313_MCE5394102.1	1_core	1	14	1	1	1	1	1	1	1	1	1	1	1	1	1	1	GRPE	K03687	GRPE	;COG0576;	;O;	cd00446	GrpE	HGE68298.1	HGE68298.1 TPA: nucleotide exchange factor GrpE [Acidithiobacillus sp.]	271355	Molecular chaperone GrpE (heat shock protein) [Posttranslational modification, protein turnover, chaperones].	.			1				1	chaperone_hsp70
308	28688_MCE5394477.1	1_core	1	14	1	1	1	1	1	1	1	1	1	1	1	1	1	1	PPIB, ppiB	K03768	PPIB, ppiB	;COG0652;	;O;	cd01920	PRK10791	HGE69148.1	HGE69148.1 TPA: peptidyl-prolyl cis-trans isomerase [Acidithiobacillus sp.]	238901	cyclophilin_EcCYP_like: cyclophilin-type A-like peptidylprolyl cis- trans isomerase (PPIase) domain similar to the cytosolic E. coli cyclophilin A and Streptomyces antibioticus SanCyp18. Compared to the archetypal cyclophilin Human cyclophilin A, these have reduced affinity for cyclosporin A. E. coli cyclophilin A has a similar peptidylprolyl cis- trans isomerase activity to the human cyclophilin…	.			1				1
312	28395_MCE5394184.1	1_core	1	13	1	1	1	1	1	1	1	1	1	1	0	1	1	1	spoIVFB	K06402	spoIVFB	;COG1994;	;O;	cd06158	S2P-M50_like_1	HGE67570.1	HGE67570.1 TPA: site-2 protease family protein [Acidithiobacillus sp.]	100079	Uncharacterized homologs of Site-2 protease (S2P), zinc metalloproteases (MEROPS family M50) which cleave transmembrane domains of substrate proteins, regulating intramembrane proteolysis (RIP) of diverse signal transduction mechanisms. Members of the S2P/M50 family of RIP proteases use proteolytic activity within the membrane to transfer information across membranes to integrate gene expression …	.			1				1	protease/peptidase
315	28227_MCE5394016.1	1_core	1	15	1	1	1	1	1	1	1	1	1	2	1	1	1	1	thiJ	K03152	thiJ	;COG0693;	;V;	cl00020	not_thiJ	HGE68190.1	HGE68190.1 TPA: DJ-1 family protein [Acidithiobacillus sp.]	412116	Type 1 glutamine amidotransferase (GATase1)-like domain. Type 1 glutamine amidotransferase (GATase1)-like domain. This group contains proteins similar to Class I glutamine amidotransferases, the intracellular PH1704 from Pyrococcus horikoshii, the C-terminal of the large catalase: Escherichia coli HP-II, Sinorhizobium meliloti Rm1021 ThuA, the A4 beta-galactosidase middle domain and peptidase E. …	.			1				1	protease/peptidase
318	27236_MCE5393025.1	1_core	1	14	1	1	1	1	1	1	1	1	1	1	1	1	1	1	msrA	K07304	msrA	;COG0225;	;O;	cl00366	PRK13014	HGE67943.1	HGE67943.1 TPA: peptide-methionine (S)-S-oxide reductase [Acidithiobacillus sp.]	412337	Peptide methionine sulfoxide reductase. methionine sulfoxide reductase A; Provisional	.			1				1	redox homeostasis
319	28408_MCE5394197.1	1_core	1	14	1	1	1	1	1	1	1	1	1	1	1	1	1	1	trxA	K03671	trxA	;COG3118;	;O;	NOT	thioredoxin	HGE68501.1	HGE68501.1 TPA: thioredoxin [Acidithiobacillus sp.]	412351	Protein Disulfide Oxidoreductases and Other Proteins with a Thioredoxin fold. Thioredoxins are small enzymes that participate in redox reactions, via the reversible oxidation of an active centre disulfide bond.	.			1				1	redox homeostasis
323	27800_MCE5393589.1	1_core	1	14	1	1	1	1	1	1	1	1	1	1	1	1	1	1	iscA	K13628	iscA	;COG0316;	;O;	cl00400	IscA	HGE69021.1	HGE69021.1 TPA: iron-sulfur cluster assembly protein IscA [Acidithiobacillus sp.]	412359	Iron-sulphur cluster biosynthesis. Proteins in this subfamily appear to be associated with the process of FeS-cluster assembly. The HesB proteins are associated with the nif gene cluster and the Rhizobium gene IscN has been shown to be required for nitrogen fixation. Nitrogenase includes multiple FeS clusters and many genes for their assembly. The E. coli SufA protein is associated with SufS, a N…	.			1				1	Fe-S centers biosynthesis
324	27531_MCE5393320.1	1_core	1	13	1	1	1	1	1	1	1	1	1	0	1	1	1	1	grxB	K03675	grxB	;COG0625;COG2999;	;O;O;	cl02776	Glutaredoxin2_C	HGE68884.1	HGE68884.1 TPA: glutathione S-transferase [Acidithiobacillus sp.]	413470	C-terminal, alpha helical domain of the Glutathione S-transferase family. Glutathione S-transferase (GST) family, C-terminal alpha helical domain; a large, diverse group of cytosolic dimeric proteins involved in cellular detoxification by catalyzing the conjugation of glutathione (GSH) with a wide range of endogenous and xenobiotic alkylating agents, including carcinogens, therapeutic drugs, envi…	.			1				1	redox homeostasis
325	27802_MCE5393591.1	1_core	1	14	1	1	1	1	1	1	1	1	1	1	1	1	1	1	iscS, NFS1	K04487	iscS, NFS1	;COG1104;	;E;	cl18945	PRK14012	HGE69023.1	HGE69023.1 TPA: aminotransferase class V-fold PLP-dependent enzyme, partial [Acidithiobacillus sp.]	418510	Aspartate aminotransferase (AAT) superfamily (fold type I) of pyridoxal phosphate (PLP)-dependent enzymes. PLP combines with an alpha-amino acid to form a compound called a Schiff base or aldimine intermediate, which depending on the reaction, is the substrate in four kinds of reactions (1) transamination (movement of amino groups), (2) racemization (redistribution of enantiomers), (3) decarboxyl…	.			1				1	Fe-S centers biosynthesis
327	28736_MCE5394525.1	1_core	1	14	1	1	1	1	1	1	1	1	1	1	1	1	1	1	pmbA	K03592	pmbA	;COG0312;	;R;	cl19356	PRK11040	HGE68341.1	HGE68341.1 TPA: metalloprotease PmbA, partial [Acidithiobacillus sp.]	418565	Putative modulator of DNA gyrase. peptidase PmbA; Provisional	.			1				1	protease/peptidase
328	28204_MCE5393993.1	1_core	1	15	1	1	1	1	1	1	1	2	1	1	1	1	1	1	tldD	K03568	tldD	;COG0312;	;R;	cl19356	tldD	WP_215871637.1	WP_215871637.1 MULTISPECIES: metalloprotease TldD [unclassified Acidithiobacillus]	418565	Putative modulator of DNA gyrase. peptidase PmbA; Provisional	.			1				1	protease/peptidase
339	28425_MCE5394214.1	1_core	1	14	1	1	1	1	1	1	1	1	1	1	1	1	1	1	lon	K01338	lon	;COG0466;	;O;	COG0466	Lon	WP_215871830.1	WP_215871830.1 MULTISPECIES: endopeptidase La [unclassified Acidithiobacillus]	223542	ATP-dependent Lon protease, bacterial type [Posttranslational modification, protein turnover, chaperones].	.			1				1	protease/peptidase
341	28228_MCE5394017.1	1_core	1	14	1	1	1	1	1	1	1	1	1	1	1	1	1	1	prc, ctpA	K03797	prc, ctpA	;COG0793;	;O;	COG0793	CtpA	HGE68189.1	HGE68189.1 TPA: S41 family peptidase [Acidithiobacillus sp.]	223864	C-terminal processing protease CtpA/Prc, contains a PDZ domain [Posttranslational modification, protein turnover, chaperones].	.			1				1	protease/peptidase
342	27263_MCE5393052.1	1_core	1	14	1	1	1	1	1	1	1	1	1	1	1	1	1	1	slyD	K03775	slyD	;COG1047;	;O;	COG1047	SlpA	HGE68718.1	HGE68718.1 TPA: peptidylprolyl isomerase [Acidithiobacillus sp.]	223976	FKBP-type peptidyl-prolyl cis-trans isomerase 2 [Posttranslational modification, protein turnover, chaperones].	.			1				1	chaperone_stress_response
343	27246_MCE5393035.1	1_core	1	14	1	1	1	1	1	1	1	1	1	1	1	1	1	1	hslR	K04762	hslR	;COG1188;	;J;	COG1188	HslR	HGE68090.1	HGE68090.1 TPA: RNA-binding S4 domain-containing protein [Acidithiobacillus sp.]	224109	Ribosomal 50S subunit-recycling heat shock protein, contains S4 domain [Translation, ribosomal structure and biogenesis].	.			1				1	chaperone_hsp15
345	27681_MCE5393470.1	1_core	1	14	1	1	1	1	1	1	1	1	1	1	1	1	1	1	ybbN	K05838	ybbN	;COG3118;	;O;	NOT	YbbN	HGE68412.1	HGE68412.1 TPA: tetratricopeptide repeat protein, partial [Acidithiobacillus sp.]	225660	Negative regulator of GroEL, contains thioredoxin-like and TPR-like domains [Posttranslational modification, protein turnover, chaperones].	.			1				1	redox homeostasis
346	28229_MCE5394018.1	1_core	1	14	1	1	1	1	1	1	1	1	1	1	1	1	1	1	cwlO	K21471	cwlO	;COG4942;COG0739;	;D;M;	cl34844	EnvC	WP_255789967.1	WP_255789967.1 peptidoglycan DD-metalloendopeptidase family protein [Acidithiobacillus sp. YTS05]	227278	Septal ring factor EnvC, activator of murein hydrolases AmiA and AmiB [Cell cycle control, cell division, chromosome partitioning].	.			1				1	protease/peptidase
356	28226_MCE5394015.1	1_core	1	14	1	1	1	1	1	1	1	1	1	1	1	1	1	1	ppiC	K03769	ppiC	;COG0760;	;O;	cl29122	Rotamase_3	HGE68191.1	HGE68191.1 TPA: peptidylprolyl isomerase [Acidithiobacillus sp.]	404499,179522,404506	PPIC-type PPIASE domain. Rotamases increase the rate of protein folding by catalyzing the interconversion of cis-proline and trans-proline.	.			1				1
357	28423_MCE5394212.1	1_core	1	13	1	1	1	1	1	1	1	1	1	1	0	1	1	1	ppiD	K03770	ppiD	;COG0760;	;O;	pfam13624	SurA_N_3	HGE67704.1	HGE67704.1 TPA: peptidylprolyl isomerase [Acidithiobacillus sp.]	404507	SurA N-terminal domain. This domain is found at the N-terminus of the chaperone SurA. It is a helical domain of unknown function. The C-terminus of the SurA protein folds back and forms part of this domain also but is not included in the current alignment.	.			1				1
359	28312_MCE5394101.1	1_core	1	14	1	1	1	1	1	1	1	1	1	1	1	1	1	1	hrcA	K03705	hrcA	;COG1420;	;K;	COG1420	hrcA	HGE68297.1	HGE68297.1 TPA: heat-inducible transcription repressor HrcA [Acidithiobacillus sp.]	234621	heat-inducible transcription repressor; Provisional	.			1				1	chaperone_hsp
360	27235_MCE5393024.1	1_core	1	14	1	1	1	1	1	1	1	1	1	1	1	1	1	1	msrB	K07305	msrB	;COG0229;	;O;	pfam01641	PRK00222	HGE67942.1	HGE67942.1 TPA: peptide-methionine (R)-S-oxide reductase [Acidithiobacillus sp.]	234692	peptide-methionine (R)-S-oxide reductase MsrB.	.			1				1	redox homeostasis
361	28427_MCE5394216.1	1_core	1	14	1	1	1	1	1	1	1	1	1	1	1	1	1	1	clpP, CLPP	K01358	clpP, CLPP	;COG0740;	;O;	PRK00277	clpP	HGE68816.1	HGE68816.1 TPA: ATP-dependent Clp endopeptidase proteolytic subunit ClpP [Acidithiobacillus sp.]	178955	ATP-dependent Clp protease proteolytic subunit	.			1				1	protease/peptidase
366	28532_MCE5394321.1	1_core	1	14	1	1	1	1	1	1	1	1	1	1	1	1	1	1	groES, HSPE1	K04078	groES, HSPE1	;COG0234;	;O;	PRK00364	groES	WP_215871870.1	WP_215871870.1 MULTISPECIES: co-chaperone GroES [unclassified Acidithiobacillus]	178988	co-chaperonin GroES; Reviewed	.			1				1	chaperone_hps10
368	27799_MCE5393588.1	1_core	1	14	1	1	1	1	1	1	1	1	1	1	1	1	1	1	hscB, HSCB, HSC20	K04082	hscB, HSCB, HSC20	;COG1076;	;O;	cl35209	hscB	HGE69020.1	HGE69020.1 TPA: Fe-S protein assembly co-chaperone HscB [Acidithiobacillus sp.]	235133	co-chaperone HscB; Provisional	.			1				1	Fe-S centers biosynthesis
369	27798_MCE5393587.1	1_core	1	15	1	1	1	1	1	1	1	1	1	2	1	1	1	1	hscA	K04044	hscA	;COG0443;	;O;	PRK05183	hscA	WP_215871067.1	WP_215871067.1 MULTISPECIES: Fe-S protein assembly chaperone HscA [unclassified Acidithiobacillus]	235360	chaperone protein HscA; Provisional	.			1				1	chaperone_hsp70
371	27184_MCE5392973.1	1_core	1	13	1	1	1	1	1	1	1	1	1	0	1	1	1	1	hslU	K03667	hslU	;COG1220;	;O;	PRK05201	hslU	HGE67931.1	HGE67931.1 TPA: ATP-dependent protease ATPase subunit HslU [Acidithiobacillus sp.]	235364	ATP-dependent protease ATPase subunit HslU.	.			1				1
373	28426_MCE5394215.1	1_core	1	14	1	1	1	1	1	1	1	1	1	1	1	1	1	1	clpX, CLPX	K03544	clpX, CLPX	;COG1219;	;O;	PRK05342	ClpX	HGE68817.1	HGE68817.1 TPA: ATP-dependent Clp protease ATP-binding subunit ClpX [Acidithiobacillus sp.]	235422	ATP-dependent Clp protease ATP-binding subunit ClpX.	.			1				1	protease/peptidase
374	27183_MCE5392972.1	1_core	1	13	1	1	1	1	1	1	1	1	1	0	1	1	1	1	hslV, clpQ	K01419	hslV, clpQ	;COG5405;	;O;	PRK05456	ATP_dep_HslV	HGE67930.1	HGE67930.1 TPA: ATP-dependent protease subunit HslV [Acidithiobacillus sp.]	235477	ATP-dependent protease subunit HslV.	.			1				1	protease/peptidase
378	28013_MCE5393802.1	1_core	1	13	1	1	1	1	1	1	1	1	1	1	0	1	1	1	erfK	K16291	erfK	;COG1376;	;M;	cl32489	PRK10190	HGE68712.1	HGE68712.1 TPA: LysM peptidoglycan-binding domain-containing protein [Acidithiobacillus sp.]	182341	L,D-transpeptidase; Provisional	.			1				1	protease/peptidase
382	28042_MCE5393831.1	1_core	1	14	1	1	1	1	1	1	1	1	1	1	1	1	1	1	pepP	K01262	pepP	;COG0006;	;E;	cl32598	PRK10879	WP_215871323.1	WP_215871323.1 MULTISPECIES: aminopeptidase P N-terminal domain-containing protein [unclassified Acidithiobacillus]	182804	proline aminopeptidase P II; Provisional	.			1				1	protease/peptidase
384	27801_MCE5393590.1	1_core	1	14	1	1	1	1	1	1	1	1	1	1	1	1	1	1	iscU, nifU	K04488	iscU, nifU	;COG0822;	;O;	TIGR01999	PRK11325	HGE69022.1	HGE69022.1 TPA: Fe-S cluster assembly scaffold IscU [Acidithiobacillus sp.]	183087	scaffold protein; Provisional	.			1				1	Fe-S centers biosynthesis
386	27393_MCE5393182.1	1_core	1	14	1	1	1	1	1	1	1	1	1	1	1	1	1	1	dsbG	K03805	dsbG	;COG1651;	;O;	cl32718	dsbG	HGE68051.1	HGE68051.1 TPA: hypothetical protein ENX09_03710 [Acidithiobacillus sp.]	183262	disulfide isomerase/thiol-disulfide oxidase; Provisional	.			1				1	Thiol-disulfide exchange
394	27606_MCE5393395.1	1_core	1	13	1	1	1	1	1	1	1	1	1	0	1	1	1	1	dsbG	K03805	dsbG	;COG1651;	;O;	cl32718	dsbG	WP_215871422.1	WP_215871422.1 MULTISPECIES: thiol:disulfide interchange protein DsbG [unclassified Acidithiobacillus]	183262	disulfide isomerase/thiol-disulfide oxidase; Provisional	.			1				1	Thiol-disulfide exchange
399	28442_MCE5394231.1	1_core	1	14	1	1	1	1	1	1	1	1	1	1	1	1	1	1	sohB	K04774	sohB	;COG0616;	;O;	PRK11778	PRK11778	HGE68125.1	HGE68125.1 TPA: protease SohB [Acidithiobacillus sp.]	236978	putative inner membrane peptidase; Provisional	.			1				1	protease/peptidase
400	27222_MCE5393011.1	1_core	1	14	1	1	1	1	1	1	1	1	1	0	1	1	1	2	erpA	K15724	erpA	;COG0316;	;O;	PRK13623	PRK13623	HGE68912.1	HGE68912.1 TPA: iron-sulfur cluster insertion protein ErpA [Acidithiobacillus sp.]	184186	iron-sulfur cluster insertion protein ErpA; Provisional	.			1				1	Fe-S centers biosynthesis
401	28512_MCE5394301.1	1_core	1	14	1	1	1	1	1	1	1	1	1	1	1	1	1	1	ridA, tdcF, RIDA	K09022	ridA, tdcF, RIDA	;COG0251;	;V;	TIGR00004	TIGR00004	HGE68224.1	HGE68224.1 TPA: RidA family protein [Acidithiobacillus sp.]	129116	reactive intermediate/imine deaminase. This protein was described initially as an inhibitor of protein synthesis intiation, then as an endoribonuclease active on single-stranded mRNA, endoribonuclease L-PSP. Members of this family, conserved in all domains of life and often with several members per bacterial genome, appear to catalyze a reaction that minimizes toxic by-products from reactions cat…	.			1				1	chaperone_stress_response
402	27781_MCE5393570.1	1_core	1	15	1	1	1	1	1	1	1	1	1	1	2	1	1	1	rseP	K11749	rseP	;COG0750;	;OK;	cl36580	PRK10779	HGE68239.1	HGE68239.1 TPA: RIP metalloprotease RseP [Acidithiobacillus sp.]	272878	RIP metalloprotease RseP. Members of this nearly universal bacterial protein family are regulated intramembrane proteolysis (RIP) proteases. Older and synonymous gene symbols include yaeL in E. coli, mmpA in Caulobacter crescentus, etc. This family includes a region that hits the PDZ domain, found in a number of proteins targeted to the membrane by binding to a peptide ligand. The N-terminal regi…	.			1				1	protease/peptidase
404	28718_MCE5394507.1	1_core	1	13	1	1	1	1	1	1	1	1	1	0	1	1	1	1	sppA	K04773	sppA	;COG0616;	;O;	cl36728	SppA_67K	HGE69003.1	HGE69003.1 TPA: signal peptide peptidase SppA, partial [Acidithiobacillus sp.]	273226	signal peptide peptidase SppA, 67K type. This model represents the signal peptide peptidase A (SppA, protease IV) as found in E. coli, Treponema pallidum, Mycobacterium leprae, and several other species, in which it has a molecular mass around 67 kDa and a duplication such that the N-terminal half shares extensive homology with the C-terminal half. This enzyme was shown in E. coli to form homotet…	.			1				1	protease/peptidase
406	28203_MCE5393992.1	1_core	1	13	1	1	1	1	1	1	1	1	1	1	0	1	1	1	ftsH, hflB	K03798	ftsH, hflB	;COG0465;	;O;	cl36851	hflB	HGE68840.1	HGE68840.1 TPA: ATP-dependent metallopeptidase FtsH/Yme1/Tma family protein, partial [Acidithiobacillus sp.]	273520	ATP-dependent metalloprotease FtsH. HflB(FtsH) is a pleiotropic protein required for correct cell division in bacteria. It has ATP-dependent zinc metalloprotease activity. It was formerly designated cell division protein FtsH. [Cellular processes, Cell division, Protein fate, Degradation of proteins, peptides, and glycopeptides]	.			1				1	chaperone_periplasmic
407	28336_MCE5394125.1	1_core	1	14	1	1	1	1	1	1	1	1	1	1	1	1	1	1	trxB, TRR	K00384	trxB, TRR	;COG0492;	;O;	TIGR01292	PRK10262	HGE67470.1	HGE67470.1 TPA: thioredoxin-disulfide reductase [Acidithiobacillus sp.]	273540	thioredoxin-disulfide reductase. This model describes thioredoxin-disulfide reductase, a member of the pyridine nucleotide-disulphide oxidoreductases (pfam00070). [Energy metabolism, Electron transport]	.			1				1	redox homeostasis
408	27380_MCE5393169.1	1_core	1	39	3	3	3	3	3	3	3	1	3	3	2	3	3	3	degP, htrA	K04771	degP, htrA	;COG0265;	;O;	NOT	degP_htrA_DO	HGE68413.1	HGE68413.1 TPA: Do family serine endopeptidase [Acidithiobacillus sp.]	273938	periplasmic serine protease, Do/DeqQ family. This family consists of a set proteins various designated DegP, heat shock protein HtrA, and protease DO. The ortholog in Pseudomonas aeruginosa is designated MucD and is found in an operon that controls mucoid phenotype. This family also includes the DegQ (HhoA) paralog in E. coli which can rescue a DegP mutant, but not the smaller DegS paralog, which…	.			1				1	chaperone_periplasmic
410	27321_MCE5393110.1	1_core	1	14	1	1	1	1	1	1	1	1	1	1	1	1	1	1	cbpA	K05516	cbpA	;COG0484;	;O;	cl37091	PRK10266	HGE67426.1	HGE67426.1 TPA: J domain-containing protein [Acidithiobacillus sp.]	274090	chaperone protein DnaJ. This model represents bacterial forms of DnaJ, part of the DnaK-DnaJ-GrpE chaperone system. The three components typically are encoded by consecutive genes. DnaJ homologs occur in many genomes, typically not near DnaK and GrpE-like genes; most such genes are not included by this family. Eukaryotic (mitochondrial and chloroplast) forms are not included in the scope of this …	.			1				1
411	855_HGE68193.1	1_core	1	16	1	1	1	1	1	1	1	2	1	2	1	1	1	1	clpA	K03694	clpA	;COG0542;	;O;	cl37148	ClpA	HGE68193.1	HGE68193.1 TPA: AAA family ATPase, partial [Acidithiobacillus sp.]	274241	ATP-dependent Clp protease ATP-binding subunit ClpA [Posttranslational modification, protein turnover, chaperones].	.			1				1	protease/peptidase
412	26345_MCE5360751.1	1_core	1	14	1	1	1	1	1	1	1	1	1	1	1	1	1	1	clpB	K03695	clpB	;COG0542;	;O;	cl37251	chaperone_ClpB	MCE5360751.1	MCE5360751.1 MAG: AAA family ATPase, partial [Acidithiobacillus sp.]	274529	ATP-dependent chaperone ClpB. Members of this protein family are the bacterial ATP-dependent chaperone ClpB. This protein belongs to the AAA family, ATPases associated with various cellular activities (pfam00004). This molecular chaperone does not act as a protease, but rather serves to disaggregate misfolded and aggregated proteins. [Protein fate, Protein folding and stabilization]	.			1				1	protease/peptidase
427	28529_MCE5394318.1	1_core	1	13	1	1	1	1	1	1	1	1	1	0	1	1	1	1	TC.CPA1	K03316	TC.CPA1	;COG0025;	;P;	COG0025	NhaP	WP_215873002.1	WP_215873002.1 MULTISPECIES: cation:proton antiporter [unclassified Acidithiobacillus]	223104	NhaP-type Na+/H+ or K+/H+ antiporter [Inorganic ion transport and metabolism].	.									1	H+-transporting	proton translocation	proton antiport					1	monovalent cation:proton	antiport
430	28740_MCE5394529.1	1_core	1	14	1	1	1	1	1	1	1	1	1	1	1	1	1	1		NOT in KEGG	NOT in KEGG	;COG0531;	;E;	COG0531	PotE	HGE69084.1	HGE69084.1 TPA: APC family permease [Acidithiobacillus sp.]	223605	Amino acid transporter [Amino acid transport and metabolism].	.									1		proton neutralization	basic amino acid/polyamine	1				1	basic amino acid/polyamine	antiport
444	27732_MCE5393521.1	1_core	1	14	1	1	1	1	1	1	1	1	1	1	1	1	1	1	speA	K01585	speA	;COG1166;	;E;	cl00261	PRK05354	HGE68979.1	HGE68979.1 TPA: biosynthetic arginine decarboxylase, partial [Acidithiobacillus sp.]	412268	Type III Pyridoxal 5-phosphate (PLP)-Dependent Enzyme Alanine Racemase. This family includes predominantly bacterial alanine racemases (AR), some serine racemases (SerRac), and putative bifunctional enzymes containing N-terminal UDP-N-acetylmuramoyl-tripeptide:D-alanyl-D-alanine ligase (murF) and C-terminal AR domains. These proteins are fold type III PLP-dependent enzymes that play essential rol…	.									1	spermidine_putrescine	proton consumption_4	basic amino acid/polyamine	1	Arginine	BREAKDOWN	arginine to agmatine
448	28001_MCE5393790.1	1_core	1	14	1	1	1	1	1	1	1	1	1	1	1	1	1	1	aguA	K10536	aguA	;COG2957;	;E;	pfam04371	PAD_porph	HGE68607.1	HGE68607.1 TPA: agmatine deiminase family protein, partial [Acidithiobacillus sp.]	398187	Porphyromonas-type peptidyl-arginine deiminase. Peptidyl-arginine deiminase (PAD) enzymes catalyze the deimination of the guanidino group from carboxy-terminal arginine residues of various peptides to produce ammonia. PAD from Porphyromonas gingivalis (PPAD) appears to be evolutionarily unrelated to mammalian PAD (pfam03068), which is a metalloenzyme. PPAD is thought to belong to the same superfa…	.									1	spermidine_putrescine	proton consumption_3	basic amino acid/polyamine	1	Arginine	BREAKDOWN	agmatine to putrescine; arginine as C source
451	27510_MCE5393299.1	1_core	1	14	1	1	1	1	1	1	1	1	1	1	1	1	1	1	mlaC	K07323	mlaC	;COG2854;	;M;	cl01074	HpnM	HGE68628.1	HGE68628.1 TPA: hypothetical protein ENX09_06730, partial [Acidithiobacillus sp.]	412727	ABC-type transporter Mla maintaining outer membrane lipid asymmetry, periplasmic MlaC component [Lipid transport and metabolism].	.									1	hopanoid	proton permeability_membrane rigidity	hopanoid					1	phospholipid/cholesterol	export
453	28565_MCE5394354.1	1_core	1	15	1	1	1	1	1	1	1	1	1	1	2	1	1	1	pstC	K02037	pstC	;COG0573;	;P;	cl00427	PstC	HGE68951.1	HGE68951.1 TPA: phosphate ABC transporter permease subunit PstC [Acidithiobacillus sp.]	412373	Transmembrane subunit (TM) found in Periplasmic Binding Protein (PBP)-dependent ATP-Binding Cassette (ABC) transporters which generally bind type 2 PBPs. These types of transporters consist of a PBP, two TMs, and two cytoplasmic ABC ATPase subunits, and are mainly involved in importing solutes from the environment. The solute is captured by the PBP which delivers it to a gated translocation pathw…	.									1		proton neutralization	phosphate					1	phosphate	uptake
460	28795_MCE5394584.1	1_core	1	14	1	1	1	1	1	1	1	1	1	1	1	1	1	1	yrbG	K07301	yrbG	;COG0530;	;P;	cl33933	ECM27	HGE68552.1	HGE68552.1 TPA: sodium:calcium antiporter [Acidithiobacillus sp.]	223604	Ca2+/Na+ antiporter [Inorganic ion transport and metabolism].	.									1	H+-transporting	proton translocation	proton antiport					1	calcium/sodium:proton	antiport
464	28573_MCE5394362.1	1_core	1	14	1	1	1	1	1	1	1	1	1	1	1	1	1	1	corC	K06189	corC	;COG4535;	;P;	NOT	CorC	HGE68395.1	HGE68395.1 TPA: CBS domain-containing protein [Acidithiobacillus sp.]	226910	NhaP-type Na+/H+ and K+/H+ antiporter with C-terminal TrkAC and CorC domains [Energy production and conversion, Inorganic ion transport and metabolism].	.									1	H+-transporting	proton translocation	proton antiport					1	monovalent cation:proton	antiport
466	27730_MCE5393519.1	1_core	1	14	1	1	1	1	1	1	1	1	1	1	1	1	1	1	TC.KEF	K03455	TC.KEF	;COG0475;	;P;	cl35207	PRK03562	HGE67924.1	HGE67924.1 TPA: potassium transporter [Acidithiobacillus sp.]	235131	glutathione-regulated potassium-efflux system protein KefC; Provisional	.									1	H+-transporting	proton translocation	proton antiport					1	monovalent cation:proton	antiport
467	28580_MCE5394369.1	1_core	1	14	1	1	1	1	1	1	1	1	1	1	1	1	1	1	kch, trkA, mthK, pch	K10716	kch, trkA, mthK, pch	;COG0569;	;PT;	cl35926	PRK10537	HGE68064.1	HGE68064.1 TPA: hypothetical protein ENX09_03780 [Acidithiobacillus sp.]	236711	voltage-gated potassium channel protein.	.									1		proton permeability_membrane potential reversal	potassium	1	potassium			1	potassium	uptake
468	27378_MCE5393167.1	1_core	1	14	1	1	1	1	1	1	1	1	1	1	1	1	1	1	kch, trkA, mthK, pch	K10716	kch, trkA, mthK, pch	;COG0569;	;PT;	cl35926	PRK10537	HGE68830.1	HGE68830.1 TPA: voltage-gated potassium channel protein, partial [Acidithiobacillus sp.]	236711	voltage-gated potassium channel protein.	.									1		proton permeability_membrane potential reversal	potassium	1	potassium			1	potassium	uptake
470	27792_MCE5393581.1	1_core	1	13	1	1	1	1	0	1	1	1	1	1	1	1	1	1	pstB	K02036	pstB	;COG1117;	;P;	COG1117	pstB	WP_215871073.1	WP_215871073.1 MULTISPECIES: phosphate ABC transporter ATP-binding protein PstB [unclassified Acidithiobacillus]	182692	phosphate ABC transporter ATP-binding protein PstB.	.									1		proton neutralization	phosphate					1	phosphate	uptake
473	27359_MCE5393148.1	1_core	1	13	1	1	1	1	1	1	1	1	1	0	1	1	1	1		K09822	K09822	;COG3002;COG1009;	;C;C;	pfam10070	DUF2309	HGE67616.1	HGE67616.1 TPA: DUF2309 domain-containing protein [Acidithiobacillus sp.]	401890	Uncharacterized conserved protein YbcC, UPF0753/DUF2309 family [Function unknown].	.									1	H+-transporting	proton translocation	proton antiport					1		antiport
478	27520_MCE5393309.1	1_core	1	13	1	1	1	1	1	1	1	1	1	0	1	1	1	1	FDFT1	K00801	FDFT1	;COG1562;	;I;	cd00683	Trans_IPPS_HH	HGE68562.1	HGE68562.1 TPA: phytoene/squalene synthase family protein [Acidithiobacillus sp.]	173831	Trans-Isoprenyl Diphosphate Synthases, head-to-head. These trans-Isoprenyl Diphosphate Synthases (Trans_IPPS) catalyze a head-to-head (HH) (1'-1) condensation reaction. This CD includes squalene and phytoene synthases which catalyze the 1'-1 condensation of two 15-carbon (farnesyl) and 20-carbon (geranylgeranyl) isoprenyl diphosphates, respectively. The catalytic site consists of a large central …	.									1			steroids
479	27518_MCE5393307.1	1_core	1	13	1	1	1	1	1	1	1	1	1	0	1	1	1	1	mtnN, mtn, pfs	K01243	mtnN, mtn, pfs	;COG0775;COG2820;COG0761;	;FH;F;I;	cl00303	HpnG	HGE68564.1	HGE68564.1 TPA: 5'-methylthioadenosine nucleosidase [Acidithiobacillus sp.]	412293	futalosine nucleosidase which catalyzes the hydrolysis of futalosine to dehypoxanthinylfutalosine and a hypoxanthine base; similar to Thermus thermophiles MqnB. Futalosine nucleosidase (MqnB, EC 3.2.2.26, also known as futalosine hydrolase) functions in an alternative menaquinone biosynthetic pathway (the futalosine pathway) which operates in some bacteria, including Streptomyces coelicolor and T…	.									1	hopanoid	proton permeability_membrane rigidity	hopanoid
481	1353_HGE68691.1	1_core	1	13	1	1	1	1	1	1	1	1	1	1	0	1	1	1	hyfC	K12138	hyfC	;COG0650;	;C;	cl42351	HyfC	HGE68691.1	HGE68691.1 TPA: formate hydrogenlyase, partial [Acidithiobacillus sp.]	412395	NADH dehydrogenase. NADH dehydrogenase subunit 1; Provisional	.									1		proton consumption	FHL, formate hydrogenlyase
483	27960_MCE5393749.1	1_core	1	11	1	1	0	0	1	1	1	1	1	0	1	1	1	1	hycD	K15829	hycD	;COG0650;	;C;	cl42351	HyfC	WP_215870813.1	WP_215870813.1 MULTISPECIES: NADH-quinone oxidoreductase subunit H [unclassified Acidithiobacillus]	412395	NADH dehydrogenase. NADH dehydrogenase subunit 1; Provisional	.									1		proton consumption	FHL, formate hydrogenlyase
491	27388_MCE5393177.1	1_core	1	14	1	1	1	1	1	1	1	1	1	1	1	1	1	1	bamE, smpA	K06186	bamE, smpA	;COG2913;	;M;	cl19285	BamE	HGE68343.1	HGE68343.1 TPA: outer membrane protein assembly factor BamE [Acidithiobacillus sp.]	418558	SmpA / OmlA family. Structure 3D4E shared structural similarity to beta-lactamase inhibitory proteins (BLIP) which already include 1XXM, 1S0W, 1JTG, 2G2U, 2G2W, 2B5R, and 3due. All of structures are involved in beta-lactamase inhibitor complex. (REF http://www.topsan.org/Proteins/JCSG/3d4e)	.									1			SmpA_OmlA
493	28571_MCE5394360.1	1_core	1	14	1	1	1	1	1	1	1	1	1	1	1	1	1	1	phoH, phoL	K06217	phoH, phoL	;COG1702;	;T;	NOT	PhoH	HGE68397.1	HGE68397.1 TPA: PhoH family protein [Acidithiobacillus sp.]	411689	Phosphate starvation-inducible protein PhoH, predicted ATPase [Signal transduction mechanisms].	.									1		proton neutralization	phosphate
509	28563_MCE5394352.1	1_core	1	14	1	1	1	1	1	1	1	1	1	1	1	1	1	1	murI	K01776	murI	;COG0796;	;M;	cl00518	PRK00865	HGE68145.1	HGE68145.1 TPA: glutamate racemase [Acidithiobacillus sp.]	412420	Asp/Glu/Hydantoin racemase. This family consists of several bacterial and archaeal AroM proteins. In Escherichia coli the aroM gene is cotranscribed with aroL. The function of this family is unknown.	.													1	Glutamate	BREAKDOWN	glutamate transform to d-glutamate
514	27760_MCE5393549.1	1_core	1	14	1	1	1	1	1	1	1	1	1	1	1	1	1	1	hisC	K00817	hisC	;COG0079;	;E;	cl30185	PRK02731	WP_215871840.1	WP_215871840.1 MULTISPECIES: histidinol-phosphate transaminase [unclassified Acidithiobacillus]	235064	histidinol-phosphate aminotransferase; Validated	.													1	Glutamate	SYNTHESIS	2-oxoglutarate transform to glutamate
516	27385_MCE5393174.1	1_core	1	14	1	1	1	1	1	1	1	1	1	1	1	1	1	1	proB	K00931	proB	;COG0263;	;E;	COG0263	PRK05429	HGE67978.1	HGE67978.1 TPA: glutamate 5-kinase [Acidithiobacillus sp.]	235460	gamma-glutamyl kinase; Provisional	.													1	Glutamate	BREAKDOWN	glutamate transform to glutamyl-5-p
521	27297_MCE5393086.1	1_core	1	13	1	1	1	1	1	1	1	1	1	1	0	1	1	1	trpG	K01658	trpG	;COG0512;	;EH;	PRK05670	PRK05670	HGE67801.1	HGE67801.1 TPA: aminodeoxychorismate/anthranilate synthase component II [Acidithiobacillus sp.]	235552	anthranilate synthase component II; Provisional	.													1	Glutamate	SYNTHESIS_BREAKDOWN	glutamine transform to glutamate
522	28281_MCE5394070.1	1_core	1	15	1	1	1	1	1	1	1	1	1	2	1	1	1	1	aspB	K00812	aspB	;COG0436;	;E;	PRK05764	PRK05764	HGE68773.1	HGE68773.1 TPA: pyridoxal phosphate-dependent aminotransferase, partial [Acidithiobacillus sp.]	235596	aspartate aminotransferase; Provisional	.													1	Glutamate	SYNTHESIS	2-oxoglutarate transform to glutamate
526	28461_MCE5394250.1	1_core	1	14	1	1	1	1	1	1	1	1	1	1	1	1	1	1	gltB_GOGAT	K00265	gltB	;COG0067;	;E;	cl36051	gltB	WP_215871122.1	WP_215871122.1 MULTISPECIES: glutamate synthase large subunit [unclassified Acidithiobacillus]	236968	glutamate synthase subunit alpha; Provisional	.													1	Glutamate	BREAKDOWN	glutamate breakdown to 2-oxoglutarate
527	27406_MCE5393195.1	1_core	1	13	1	1	1	1	1	1	1	1	1	0	1	1	1	1	proC	K00286	proC	;COG0345;	;E;	PRK11880	PRK11880	HGE67495.1	HGE67495.1 TPA: pyrroline-5-carboxylate reductase [Acidithiobacillus sp.]	237008	pyrroline-5-carboxylate reductase; Reviewed	.													1	Glutamate	SYNTHESIS_BREAKDOWN	glutamate synthesis from pyrroline-5-carboyxylate
531	28362_MCE5394151.1	1_core	1	14	1	1	1	1	1	1	1	1	1	1	1	1	1	1	asd	K00133	asd	;COG0136;	;E;	PRK14874	PRK14874	HGE68733.1	HGE68733.1 TPA: aspartate-semialdehyde dehydrogenase [Acidithiobacillus sp.]	237845	aspartate-semialdehyde dehydrogenase; Provisional	.													1	Ectoine	SYNTHESIS	Synthesis from Aspartate
532	28460_MCE5394249.1	1_core	1	14	1	1	1	1	1	1	1	1	1	1	1	1	1	1	gltD_GOGAT	K00266	gltD	;COG0493;	;ER;	cl36870	gltD_gamma_fam	WP_215871186.1	WP_215871186.1 MULTISPECIES: FAD-dependent oxidoreductase [unclassified Acidithiobacillus]	273553	glutamate synthase small subunit family protein, proteobacterial. This model represents one of three built for the NADPH-dependent or NADH-dependent glutamate synthase (EC 1.4.1.13 and 1.4.1.14, respectively) small subunit and homologs. TIGR01317 describes the small subunit (or equivalent region from longer forms) in eukaryotes, Gram-positive bacteria, and some other lineages, both NADH and NADPH…	.													1	Glutamate	BREAKDOWN	glutamate breakdown to 2-oxoglutarate
535	28560_MCE5394349.1	1_core	1	14	1	1	1	1	1	1	1	1	1	1	1	1	1	1		NOT in KEGG	NOT in KEGG	;COG1449;	;G;	cd10796	GH57N_APU	WP_215871201.1	WP_215871201.1 MULTISPECIES: glycoside hydrolase family 57 protein [unclassified Acidithiobacillus]	212108	N-terminal catalytic domain of thermoactive amylopullulanases; glycoside hydrolase family 57 (GH57). Pullulanases (EC 3.2.1.41) are capable of hydrolyzing the alpha-1,6 glucosidic bonds of pullulan, producing maltotriose. Amylopullulanases (APU, E.C 3.2.1.1/41) are type II pullulanases which can also degrade both the alpha-1,6 and alpha-1,4 glucosidic bonds of starch, producing oligosaccharides. …	.													1	Sucrose	BREAKDOWN	Sucrose breakdown to fructose and glucose
540	28022_MCE5393811.1	1_core	1	14	1	1	1	1	1	1	1	1	1	1	1	1	1	1	UGP2, galU, galF	K00963	UGP2, galU, galF	;COG1210;	;M;	COG1210	GalU	HGE67868.1	HGE67868.1 TPA: UTP--glucose-1-phosphate uridylyltransferase GalU [Acidithiobacillus sp.]	224131	UTP-glucose-1-phosphate uridylyltransferase [Cell wall/membrane/envelope biogenesis].	.													1	Sucrose	SYNTHESIS	sucrose synthesis from gluocse and fructose
542	27324_MCE5393113.1	1_core	1	14	1	1	1	1	1	1	1	1	1	1	1	1	1	1	glmS, GFPT	K00820	glmS, GFPT	;COG0449;	;M;	PRK00331	glmS	HGE68771.1	HGE68771.1 TPA: glutamine--fructose-6-phosphate transaminase (isomerizing), partial [Acidithiobacillus sp.]	234729	isomerizing glutamine--fructose-6-phosphate transaminase.	.													1	Glutamate	SYNTHESIS	glutamine transform to glutamate
554	27767_MCE5393556.1	1_core	1	14	1	1	1	1	1	1	1	1	1	1	1	1	1	1	pgmB	K01838;K05342	pgmB	;COG0637;	;G;	cl21460	HAD_CbbY-like	HGE68161.1	HGE68161.1 TPA: HAD family hydrolase [Acidithiobacillus sp.]	419670	Haloacid dehalogenase-like hydrolases. The haloacid dehalogenase-like (HAD) superfamily includes L-2-haloacid dehalogenase, epoxide hydrolase, phosphoserine phosphatase, phosphomannomutase, phosphoglycolate phosphatase, P-type ATPase, and many others. This superfamily includes a variety of enzymes that catalyze the cleavage of substrate C-Cl, P-C, and P-OP bonds via nucleophilic substitution path…	.													1	Trehalose	BREAKDOWN	Trehalose breakdown to glucose and g-6-p
558	27369_MCE5393158.1	1_core	1	14	1	1	1	1	1	1	1	1	1	1	1	1	1	1	GST, gst	K00799	GST, gst	;COG0625;	;O;	COG0625	GstA	HGE67848.1	HGE67848.1 TPA: glutathione S-transferase family protein [Acidithiobacillus sp.]	223698	Glutathione S-transferase [Posttranslational modification, protein turnover, chaperones].	.													1	Glutamate	SYNTHESIS	glutamate synthesis from R-S-glutathione
568	28498_MCE5394287.1	1_core	1	13	1	1	1	1	1	1	1	1	1	1	0	1	1	1	guaA, GMPS	K01951	guaA, GMPS	;COG0518;	;F;	PRK00074	guaA	HGE68779.1	HGE68779.1 TPA: glutamine-hydrolyzing GMP synthase [Acidithiobacillus sp.]	234614	GMP synthase; Reviewed	.													1	Glutamate	SYNTHESIS_BREAKDOWN	glutamine transform to glutamate
570	28653_MCE5394442.1	1_core	1	13	1	1	1	1	1	1	1	1	1	1	0	1	1	1	EARS, gltX	K01885	EARS, gltX	;COG0008;	;J;	cl31911	gltX	WP_215872814.1	WP_215872814.1 MULTISPECIES: glutamate--tRNA ligase [unclassified Acidithiobacillus]	234953	glutamyl-tRNA synthetase; Reviewed	.													1	Glutamate	BREAKDOWN	glutamate transform to glutamyl-tRNA
578	28353_MCE5394142.1	1_core	1	13	1	1	1	1	1	1	1	1	1	0	1	1	1	1	purF, PPAT	K00764	purF, PPAT	;COG0034;	;F;	COG0034	PRK09123	HGE67468.1	HGE67468.1 TPA: amidophosphoribosyltransferase [Acidithiobacillus sp.]	236384	amidophosphoribosyltransferase; Provisional	.													1	Glutamate	BREAKDOWN	glutamate breakdown to glutamine
579	27986_MCE5393775.1	1_core	1	15	1	1	1	1	1	1	1	2	1	1	1	1	1	1	PARS, proS	K01881	PARS, proS	;COG0442;	;J;	PRK09194	PRK09194	WP_215870891.1	WP_215870891.1 MULTISPECIES: proline--tRNA ligase [unclassified Acidithiobacillus]	236405	prolyl-tRNA synthetase; Provisional	.													1	Glutamate	SYNTHESIS_BREAKDOWN	glutamine transform to glutamate
580	27260_MCE5393049.1	1_core	1	14	1	1	1	1	1	1	1	1	1	1	1	1	1	1	GST, gst	K00799	GST, gst	;COG0625;	;O;	cl32504	PRK10357	HGE68546.1	HGE68546.1 TPA: glutathione S-transferase [Acidithiobacillus sp.]	182405	putative glutathione S-transferase; Provisional	.													1	Glutamate	SYNTHESIS	glutamate synthesis from R-S-glutathione
581	28768_MCE5394557.1	1_core	1	13	1	1	1	1	1	1	1	1	1	0	1	1	1	1	carA, CPA1	K01956	carA, CPA1	;COG0505;	;EF;	PRK12564	PRK12564	WP_226827422.1	WP_226827422.1 MULTISPECIES: glutamine-hydrolyzing carbamoyl-phosphate synthase small subunit [unclassified Acidithiobacillus]	237139	carbamoyl-phosphate synthase small subunit.	.													1	Glutamate	SYNTHESIS_BREAKDOWN	glutamine transform to glutamate
588	27678_MCE5393467.1	1_core	1	14	1	1	1	1	1	1	1	1	1	1	1	1	1	1	glyA, SHMT	K00600	glyA, SHMT	;COG0112;	;E;	PRK00011	glyA	HGE67884.1	HGE67884.1 TPA: serine hydroxymethyltransferase [Acidithiobacillus sp.]	234571	serine hydroxymethyltransferase; Reviewed	.														glycine
589	28046_MCE5393835.1	1_core	1	14	1	1	1	1	1	1	1	1	1	1	1	1	1	1	proA	K00147	proA	;COG0014;	;E;	PRK00197	proA	HGE69051.1	HGE69051.1 TPA: glutamate-5-semialdehyde dehydrogenase [Acidithiobacillus sp.]	234685	gamma-glutamyl phosphate reductase; Provisional	.
590	28018_MCE5393807.1	1_core	1	14	1	1	1	1	1	1	1	1	1	1	1	1	1	1	glgA	K00703	glgA	;COG0297;	;G;	PRK00654	glgA	HGE67920.1	HGE67920.1 TPA: glycogen synthase GlgA [Acidithiobacillus sp.]	234809	glycogen synthase GlgA.	.
592	27405_MCE5393194.1	1_core	1	14	1	1	1	1	1	1	1	1	1	1	1	1	1	1	yggS, PROSC	K06997	yggS, PROSC	;COG0325;	;H;	cl00261	PLPDE_III_Yggs_like	HGE67496.1	HGE67496.1 TPA: YggS family pyridoxal phosphate-dependent enzyme [Acidithiobacillus sp.]	412268	Type III Pyridoxal 5-phosphate (PLP)-Dependent Enzyme Alanine Racemase. This family includes predominantly bacterial alanine racemases (AR), some serine racemases (SerRac), and putative bifunctional enzymes containing N-terminal UDP-N-acetylmuramoyl-tripeptide:D-alanyl-D-alanine ligase (murF) and C-terminal AR domains. These proteins are fold type III PLP-dependent enzymes that play essential rol…	.													1	potassium
605	27407_MCE5393196.1	1_core	1	14	1	1	1	1	1	1	1	1	1	1	1	1	1	1	yggT	K02221	yggT	;COG0762;	;O;	pfam02325	YGGT	HGE67494.1	HGE67494.1 TPA: YggT family protein [Acidithiobacillus sp.]	396759	YGGT family. This family consists of a repeat found in conserved hypothetical integral membrane proteins. The function of this region and the proteins which possess it is unknown.	.													1	potassium
607	27523_MCE5393312.1	1_core	1	14	1	1	1	1	1	1	1	1	1	1	1	1	1	1	gpsA	K00057	gpsA	;COG0240;	;C;	PRK00094	gpsA	HGE68892.1	HGE68892.1 TPA: NAD(P)-dependent glycerol-3-phosphate dehydrogenase [Acidithiobacillus sp.]	234629	NAD(P)H-dependent glycerol-3-phosphate dehydrogenase.	.														glycerol
609	28449_MCE5394238.1	1_core	1	15	1	1	1	1	1	1	1	2	1	1	1	1	1	1	gcvPA	K00282	gcvPA	;COG0403;	;E;	PRK00451	PRK00451	WP_215871914.1	WP_215871914.1 MULTISPECIES: aminomethyl-transferring glycine dehydrogenase subunit GcvPA [unclassified Acidithiobacillus]	234769	aminomethyl-transferring glycine dehydrogenase subunit GcvPA.	.														glycine
610	28448_MCE5394237.1	1_core	1	14	1	1	1	1	1	1	1	1	1	1	1	1	1	1	gcvH, GCSH	K02437	gcvH, GCSH	;COG0509;	;E;	NOT	PRK01202	HGE68417.1	HGE68417.1 TPA: glycine cleavage system protein GcvH [Acidithiobacillus sp.]	234918	glycine cleavage system protein GcvH.	.														glycine
611	28450_MCE5394239.1	1_core	1	14	1	1	1	1	1	1	1	1	1	1	1	1	1	1	gcvPB	K00283	gcvPB	;COG1003;	;E;	PRK04366	PRK04366	HGE68788.1	HGE68788.1 TPA: glycine dehydrogenase subunit 2 [Acidithiobacillus sp.]	235292	aminomethyl-transferring glycine dehydrogenase subunit GcvPB.	.														glycine
613	28127_MCE5393916.1	1_core	1	14	1	1	1	1	1	1	1	1	1	1	1	1	1	1	thiO	K03153	thiO	;COG0665;	;E;	cl37093	thiamin_ThiO	HGE68871.1	HGE68871.1 TPA: glycine oxidase ThiO [Acidithiobacillus sp.]	274092	glycine oxidase ThiO. This family consists of the homotetrameric, FAD-dependent glycine oxidase ThiO, from species such as Bacillus subtilis that use glycine in thiamine biosynthesis. In general, members of this family will not be found in species such as E. coli that instead use tyrosine and the ThiH protein. [Biosynthesis of cofactors, prosthetic groups, and carriers, Thiamine]	.														glycine
622	28118_MCE5393907.1	1_core	1	15	2	1	1	1	1	1	1	1	1	1	1	1	1	1	arsC2, arsC	K03741	arsC2, arsC	;COG0394;	;T;	cd16345	LMWP_ArsC	HGE68233.1	HGE68233.1 TPA: arsenate reductase ArsC [Acidithiobacillus sp.]	319973	Arsenate reductase of the LMWP family. Arsenate reductase plays an important role in the reduction of intracellular arsenate to arsenite, an important step in arsenic detoxification. The reduction involves three different thiolate nucleophiles. In arsenate reductases of the LMWP family, reduction can be coupled with thioredoxin (Trx)/thioredoxin reductase (TrxR) or glutathione (GSH)/glutaredoxin …	.																	1	arsenic	resistance
627	1513_HGE68851.1	1_core	1	13	1	1	1	1	1	1	1	1	1	0	1	1	1	1		NOT in KEGG	NOT in KEGG	NOT in COG	NOT in COG	cl00459	EcCorA_ZntB-like_u2	HGE68851.1	HGE68851.1 TPA: magnesium transporter CorA [Acidithiobacillus sp.]	412389	metal ion transporter CorA-like divalent cation transporter superfamily. This superfamily of essential membrane proteins is involved in transporting divalent cations (uptake or efflux) across membranes. They are found in most bacteria and archaea, and in some eukaryotes. It is a functionally diverse group which includes the Mg2+ transporters of Escherichia coli and Salmonella typhimurium CorAs (w…	.																	1	metal ion	uptake
628	28309_MCE5394098.1	1_core	1	13	1	1	1	1	1	1	1	1	1	0	1	1	1	1		NOT in KEGG	NOT in KEGG	NOT in COG	NOT in COG	cl00459	EcCorA_ZntB-like_u2	HGE68852.1	HGE68852.1 TPA: magnesium transporter [Acidithiobacillus sp.]	412389	metal ion transporter CorA-like divalent cation transporter superfamily. This superfamily of essential membrane proteins is involved in transporting divalent cations (uptake or efflux) across membranes. They are found in most bacteria and archaea, and in some eukaryotes. It is a functionally diverse group which includes the Mg2+ transporters of Escherichia coli and Salmonella typhimurium CorAs (w…	.																	1	metal ion	uptake
635	28851_MCE5394640.1	1_core	1	14	1	1	1	1	1	1	1	1	1	1	1	1	1	1	afuA, fbpA	K02012	afuA, fbpA	;COG1840;COG0642;	;P;T;	cl21456	PBP2_Fbp_like_2	WP_215873009.1	WP_215873009.1 MULTISPECIES: extracellular solute-binding protein [unclassified Acidithiobacillus]	419667	Type 2 periplasmic binding fold superfamily. This evolutionary model and hierarchy represent the ligand-binding domains found in solute binding proteins that serve as initial receptors in the transport, signal transduction and channel gating. The PBP2 proteins share the same architecture as periplasmic binding proteins type 1 (PBP1), but have a different topology. They are typically comprised of …	.																	1	iron, ferric	uptake
657	28406_MCE5394195.1	1_core	1	14	1	1	1	1	1	1	1	1	1	1	1	1	1	1	tonB	K03832	tonB	;COG0810;	;M;	NOT	TonB	HGE68500.1	HGE68500.1 TPA: energy transducer TonB [Acidithiobacillus sp.]	223880	Periplasmic protein TonB, links inner and outer membranes [Cell wall/membrane/envelope biogenesis].	.																	1	iron, ferric	uptake
659	28217_MCE5394006.1	1_core	1	14	1	1	1	1	1	1	1	1	1	1	1	1	1	1	exbD	K03559	exbD	;COG0848;	;U;	COG0848	ExbD	HGE67982.1	HGE67982.1 TPA: biopolymer transporter ExbD [Acidithiobacillus sp.]	223917	Biopolymer transport protein ExbD [Intracellular trafficking, secretion, and vesicular transport].	.																	1	biopolymer transport	uptake
660	27915_MCE5393704.1	1_core	1	14	1	1	1	1	1	1	1	1	1	1	1	1	1	1	ABC.ZM.P	K02075	ABC.ZM.P	;COG1108;	;P;	COG1108	ZnuB	HGE68793.1	HGE68793.1 TPA: metal ABC transporter permease [Acidithiobacillus sp.]	224033	ABC-type Mn2+/Zn2+ transport system, permease component [Inorganic ion transport and metabolism].	.																	1	zinc/manganese	uptake
661	27916_MCE5393705.1	1_core	1	13	1	1	1	1	1	1	1	1	1	0	1	1	1	1		NOT in KEGG	NOT in KEGG	NOT in COG	NOT in COG	COG1108	ZnuB	WP_255790167.1	WP_255790167.1 metal ABC transporter permease [Acidithiobacillus sp. YTS05]	224033	ABC-type Mn2+/Zn2+ transport system, permease component [Inorganic ion transport and metabolism].	.																	1	manganese/zinc	uptake
663	27917_MCE5393706.1	1_core	1	14	1	1	1	1	1	1	1	1	1	0	1	1	1	2	ABC.FEV.A	K02013	ABC.FEV.A	;COG1120;	;PH;	COG1120	FepC	HGE67839.1	HGE67839.1 TPA: ABC transporter ATP-binding protein [Acidithiobacillus sp.]	224045	ABC-type cobalamin/Fe3+-siderophores transport system, ATPase component [Inorganic ion transport and metabolism, Coenzyme transport and metabolism].	.																	1	iron, ferric	uptake
665	28852_MCE5394641.1	1_core	1	14	1	1	1	1	1	1	1	1	1	1	1	1	1	1	afuB, fbpB	K02011	afuB, fbpB	;COG1178;	;P;	cl34161	FbpB	HGE67757.1	HGE67757.1 TPA: iron ABC transporter permease, partial [Acidithiobacillus sp.]	224099	ABC-type Fe3+ transport system, permease component [Inorganic ion transport and metabolism].	.																	1	iron, ferric	uptake
676	28277_MCE5394066.1	1_core	1	14	1	1	1	1	1	1	1	1	1	1	1	1	1	1	arsR	K03892	arsR	;COG0640;	;K;	NF033788	HTH_ARSR	HGE68726.1	HGE68726.1 TPA: ArsR family transcriptional regulator [Acidithiobacillus sp.]	411368	metalloregulator ArsR/SmtB family transcription factor. Transcriptional repressors that sense toxic heavy metals such as arsenic or cadmium, and are released from DNA so that resistance factors will be expressed, include ArsR, SmtB, ZiaR, CadC, CadX, KmtR, etc. However, some members of this family, including the sporulation delaying system autorepressor SdpR and its family (see NF033789), may lac…	.																	1	arsenic	resistance
685	28216_MCE5394005.1	1_core	1	14	1	1	1	1	1	1	1	1	1	1	1	1	1	1	exbB	K03561	exbB	;COG0811;	;U;	pfam01618	TolQ	HGE67983.1	HGE67983.1 TPA: MotA/TolQ/ExbB proton channel family protein [Acidithiobacillus sp.]	396269	MotA/TolQ/ExbB proton channel family. The MotA protein, along with its partner MotB, comprise the stator complex of the bacterial flagellar motor. MotAB span the cytoplasmic membrane and undergo conformational changes powered by the translocation of protons. These conformational changes in turn are communicated to the rotor assembly, producing torque. This model represents one family of MotA prot…	.																	1	biopolymer transport	uptake
698	27419_MCE5393208.1	1_core	1	13	1	1	1	1	1	1	1	1	1	0	1	1	1	1	ABC.X2.P	K02069	ABC.X2.P	;COG0390;	;P;	pfam03649	UPF0014	HGE67788.1	HGE67788.1 TPA: iron export ABC transporter permease subunit FetB [Acidithiobacillus sp.]	397628	Uncharacterized protein family (UPF0014). [Hypothetical proteins, Conserved]	.																	1	iron, ferric	uptake
705	28120_MCE5393909.1	1_core	1	15	2	1	1	1	1	1	1	1	1	1	1	1	1	1	arsB	K03893	arsB	;COG1055;	;P;	PRK15445	PRK15445	WP_215871471.1	WP_215871471.1 MULTISPECIES: arsenic transporter [unclassified Acidithiobacillus]	185342	arsenical efflux pump membrane protein ArsB.	.																	1	arsenic	resistance
711	28577_MCE5394366.1	1_core	1	13	1	1	1	1	1	1	1	1	1	0	1	1	1	1	ccmC	K02195	ccmC	;COG0755;	;O;	TIGR03144	cytochr_II_ccsB	HGE68066.1	HGE68066.1 TPA: c-type cytochrome biogenesis protein CcsB [Acidithiobacillus sp.]	274447	cytochrome c-type biogenesis protein CcsB. Members of this protein family represent one of two essential proteins of system II for c-type cytochrome biogenesis. Additional proteins tend to be part of the system but can be replaced by chemical reductants such as dithiothreitol. This protein is designated CcsB in Bordetella pertussis and some other bacteria, resC in Bacillus (where there is additio…	.																	1	heme	export
713	28474_MCE5394263.1	1_core	1	13	1	1	1	1	1	1	1	1	1	0	1	1	1	1	tolB	K03641	tolB	;COG0823;	;U;	TIGR02800	propeller_TolB	HGE67447.1	HGE67447.1 TPA: Tol-Pal system beta propeller repeat protein TolB [Acidithiobacillus sp.]	274305	tol-pal system beta propeller repeat protein TolB. Members of this protein family are the TolB periplasmic protein of Gram-negative bacteria. TolB is part of the Tol-Pal (peptidoglycan-associated lipoprotein) multiprotein complex, comprising five envelope proteins, TolQ, TolR, TolA, TolB and Pal, which form two complexes. The TolQ, TolR and TolA inner-membrane proteins interact via their transmem…	.																	1	biopolymer transport	efflux
719	28650_MCE5394439.1	1_core	1	14	1	1	1	1	1	1	1	1	1	1	1	1	1	1	mlaF, linL, mkl	K02065	mlaF, linL, mkl	;COG1127;	;M;	cl34126	MlaF	HGE69114.1	HGE69114.1 TPA: ATP-binding cassette domain-containing protein [Acidithiobacillus sp.]	224052	ABC-type transporter Mla maintaining outer membrane lipid asymmetry, ATPase component MlaF [Cell wall/membrane/envelope biogenesis].	.																	1	phospholipid/cholesterol	export
720	27240_MCE5393029.1	1_core	1	13	1	1	1	1	1	1	1	1	1	0	1	1	1	1	mlaF, linL, mkl	K02065	mlaF, linL, mkl	;COG1127;	;M;	COG1127	MlaF	HGE69166.1	HGE69166.1 TPA: ABC transporter ATP-binding protein [Acidithiobacillus sp.]	224052	ABC-type transporter Mla maintaining outer membrane lipid asymmetry, ATPase component MlaF [Cell wall/membrane/envelope biogenesis].	.																	1	phospholipid/cholesterol	export
722	27989_MCE5393778.1	1_core	1	14	1	1	1	1	1	1	1	1	1	1	1	1	1	1	mlaD, linM	K02067	mlaD, linM	;COG1463;	;M;	cl34274	MlaD	WP_215870888.1	WP_215870888.1 MULTISPECIES: MlaD family protein [unclassified Acidithiobacillus]	224380	ABC-type transporter Mla maintaining outer membrane lipid asymmetry, periplasmic component MlaD [Cell wall/membrane/envelope biogenesis].	.																	1	phospholipid/cholesterol	export
725	27241_MCE5393030.1	1_core	1	13	1	1	1	1	1	1	1	1	1	0	1	1	1	1	mlaE, linK	K02066	mlaE, linK	;COG0767;	;M;	NF033619	MlaE	HGE69165.1	HGE69165.1 TPA: lipid asymmetry maintenance ABC transporter permease subunit MlaE [Acidithiobacillus sp.]	411238	lipid asymmetry maintenance ABC transporter permease subunit MlaE.	.																	1	phospholipid/cholesterol	export
727	28649_MCE5394438.1	1_core	1	13	1	1	1	1	1	1	1	1	1	1	0	1	1	1	mlaE, linK	K02066	mlaE, linK	;COG0767;	;M;	pfam02405	MlaE	HGE69113.1	HGE69113.1 TPA: ABC transporter permease [Acidithiobacillus sp.]	396809	ABC-type transporter Mla maintaining outer membrane lipid asymmetry, permease component MlaE [Cell wall/membrane/envelope biogenesis].	.																	1	phospholipid/cholesterol	export
728	27243_MCE5393032.1	1_core	1	13	1	1	1	1	1	1	1	1	1	0	1	1	1	1	mlaC	K07323	mlaC	;COG2854;	;M;	pfam05494	MlaC	HGE68087.1	HGE68087.1 TPA: ABC transporter substrate-binding protein [Acidithiobacillus sp.]	398898	ABC-type transporter Mla maintaining outer membrane lipid asymmetry, periplasmic MlaC component [Lipid transport and metabolism].	.																	1	phospholipid/cholesterol	export
731	27242_MCE5393031.1	1_core	1	14	1	1	1	1	1	1	1	2	1	0	1	1	1	1	mlaD, linM	K02067	mlaD, linM	;COG1463;	;M;	TIGR04430	OM_asym_MlaD	WP_215872938.1	WP_215872938.1 MULTISPECIES: outer membrane lipid asymmetry maintenance protein MlaD [unclassified Acidithiobacillus]	275223	outer membrane lipid asymmetry maintenance protein MlaD. Members of this protein family are the MlaD (maintenance of Lipid Asymmetry D) protein of an ABC transport system that seems to remove phospholipid from the outer leaflet of the Gram-negative bacterial outer membrane (OM), leaving only lipopolysaccharide in the outer leaflet. The Mla locus has long been associated with toluene tolerance, co…	.																	1	phospholipid/cholesterol	export
743	28338_MCE5394127.1	1_core	1	14	1	1	1	1	1	1	1	1	1	1	1	1	1	1	lolA	K03634	lolA	;COG2834;	;M;	cd16325	lolA	HGE68654.1	HGE68654.1 TPA: outer membrane lipoprotein chaperone LolA [Acidithiobacillus sp.]	319983	Outer membrane lipoprotein-sorting protein [Cell wall/membrane/envelope biogenesis].	.																	1	lipoprotein	export
753	27614_MCE5393403.1	1_core	1	15	1	1	1	1	1	1	1	1	1	2	1	1	1	1	fsr	K08223	fsr	;COG2814;COG2223;	;G;P;	cd17478	MFS_1	HGE68198.1	HGE68198.1 TPA: MFS transporter [Acidithiobacillus sp.]	341031	Fosmidomycin resistance protein of the Major Facilitator Superfamily of transporters. Fosmidomycin resistance protein (FsR) confers resistance against fosmidomycin. It shows sequence similarity with the bacterial drug-export proteins that mediate resistance to tetracycline and chloramphenicol. This FsR family belongs to the Major Facilitator Superfamily (MFS) of membrane transport proteins, which…	.																	1	fosmidomycin	efflux
762	28476_MCE5394265.1	1_core	1	14	1	1	1	1	1	1	1	1	1	1	1	1	1	1	tolR	K03560	tolR	;COG0848;	;U;	pfam02472	tolR	HGE67445.1	HGE67445.1 TPA: protein TolR, partial [Acidithiobacillus sp.]	412432	Biopolymer transport protein ExbD [Intracellular trafficking, secretion, and vesicular transport].	.																	1	biopolymer transport	uptake
775	28339_MCE5394128.1	1_core	1	14	1	1	1	1	1	1	1	1	1	1	1	1	1	1	fadL	K06076	fadL	;COG2067;	;I;	cl43595	Toluene_X	HGE68653.1	HGE68653.1 TPA: transporter [Acidithiobacillus sp.]	419686	Porin superfamily. These outer membrane channels share a beta-barrel structure that differ in strand and shear number. Classical (gram-negative ) porins are non-specific channels for small hydrophillic molecules and form 16 beta-stranded barrels (16,20), which associate as trimers. Maltoporin-like channels have specificities for various sugars and form 18 beta-stranded barrels (18,22), which asso…	.																	1	long-chain fatty acid	export
777	28488_MCE5394277.1	1_core	1	13	1	1	1	1	1	1	1	1	1	0	1	1	1	1	marC	K05595	marC	;COG2095;	;E;	cl21514	PRK11111	HGE67951.1	HGE67951.1 TPA: NAAT family transporter [Acidithiobacillus sp.]	419703	Sulfite exporter TauE/SafE [Inorganic ion transport and metabolism].	.																	1	multidrug	efflux
787	27724_MCE5393513.1	1_core	1	15	1	1	1	1	1	1	1	1	1	1	2	1	1	1	ampG	K08218	ampG	;COG2814;	;G;	cl28910	ampG	HGE69074.1	HGE69074.1 TPA: MFS transporter [Acidithiobacillus sp.]	421695	MFS family permease [Carbohydrate transport and metabolism, Amino acid transport and metabolism, Inorganic ion transport and metabolism, General function prediction only].	.																	1	multidrug	efflux
803	28642_MCE5394431.1	1_core	1	14	1	1	1	1	1	1	1	1	1	1	1	1	1	1	ABC.CD.P	K02004	ABC.CD.P	;COG0577;COG4591;COG3127;	;V;M;Q;	NOT	LolE	HGE68347.1	HGE68347.1 TPA: ABC transporter permease [Acidithiobacillus sp.]	357184	ABC-type transport system, involved in lipoprotein release, permease component [Cell wall/membrane/envelope biogenesis].	.																	1	lipoprotein	export
810	27185_MCE5392974.1	1_core	1	13	1	1	1	1	1	1	1	1	1	0	1	1	1	1	mscK, kefA, aefA	K05802	mscK, kefA, aefA	;COG3264;	;M;	cl43825	MscK	HGE67932.1	HGE67932.1 TPA: mechanosensitive ion channel [Acidithiobacillus sp.]	423037	Mechanosensitive ion channel. Two members of this protein family of M. jannaschii have been functionally characterized. Both proteins form mechanosensitive (MS) ion channels upon reconstitution into liposomes and functional examination by the patch-clamp technique. Therefore this family are likely to also be MS channel proteins.	.													1	potassium			1	potassium	mechanosens
813	3773_WP_226826874.1	1_core	1	14	1	1	1	1	1	1	1	1	1	1	1	1	1	1	mscK, kefA, aefA	K05802	mscK, kefA, aefA	;COG3264;	;M;	cl43825	MscK	WP_226826874.1	WP_226826874.1 MULTISPECIES: mechanosensitive ion channel [unclassified Acidithiobacillus]	423037	Mechanosensitive ion channel. Two members of this protein family of M. jannaschii have been functionally characterized. Both proteins form mechanosensitive (MS) ion channels upon reconstitution into liposomes and functional examination by the patch-clamp technique. Therefore this family are likely to also be MS channel proteins.	.													1	potassium			1	potassium	mechanosens
816	28744_MCE5394533.1	1_core	1	13	1	1	1	1	1	1	1	1	1	0	1	1	1	1	amt, AMT, MEP	K03320	amt, AMT, MEP	;COG0004;	;P;	COG0004	AmtB	HGE67862.1	HGE67862.1 TPA: ammonium transporter [Acidithiobacillus sp.]	223083	Ammonia channel protein AmtB [Inorganic ion transport and metabolism].	.																	1	ammonium	uptake
836	28701_MCE5394490.1	1_core	1	14	1	1	1	1	1	1	1	1	1	1	1	1	1	1	TC.HAE1	K03296	TC.HAE1	;COG0841;	;V;	cl34050	AcrB	WP_215870780.1	WP_215870780.1 MULTISPECIES: efflux RND transporter permease subunit [unclassified Acidithiobacillus]	223911	Multidrug efflux pump subunit AcrB [Defense mechanisms].	.																	1	hydrophobic/amphiphilic	export
841	27245_MCE5393034.1	1_core	1	13	1	1	1	1	1	1	1	1	1	0	1	1	1	1	ABC-2.A	K01990	ABC-2.A	;COG1131;	;V;	COG1131	drrA	HGE68089.1	HGE68089.1 TPA: ABC transporter ATP-binding protein [Acidithiobacillus sp.]	224054	ABC-type multidrug transport system, ATPase component [Defense mechanisms].	.																	1	protein maturation	protein maturation
846	28454_MCE5394243.1	1_core	1	13	1	1	1	1	1	1	1	1	1	0	1	1	1	1	msbA	K11085	msbA	;COG1132;	;V;	COG1132	MsbA_lipidA	WP_255790191.1	WP_255790191.1 ABC transporter ATP-binding protein/permease [Acidithiobacillus sp. YTS05]	224055	ABC-type multidrug transport system, ATPase and permease component [Defense mechanisms].	.																	1	lipid	export
854	27315_MCE5393104.1	1_core	1	14	1	1	1	1	1	1	1	1	1	1	1	1	1	1	tolC	K12340	tolC	;COG1538;	;M;	COG1538	TolC	HGE68669.1	HGE68669.1 TPA: TolC family protein, partial [Acidithiobacillus sp.]	224455	Outer membrane protein TolC [Cell wall/membrane/envelope biogenesis].	.																	1	multidrug	efflux
862	27905_MCE5393694.1	1_core	1	14	1	1	1	1	1	1	1	1	1	1	1	1	1	1	bacA	K02471	bacA	;COG4178;	;R;	COG4178	YddA	WP_215872011.1	WP_215872011.1 MULTISPECIES: ABC transporter ATP-binding protein/permease [unclassified Acidithiobacillus]	226646	ABC-type uncharacterized transport system, permease and ATPase components [General function prediction only].	.																	1	vitamin B12/bleomycin	export
864	28286_MCE5394075.1	1_core	1	14	1	1	1	1	1	1	1	1	1	1	1	1	1	1	cydD	K16013	cydD	;COG4988;	;CO;	COG4988	CydD	WP_255790202.1	WP_255790202.1 thiol reductant ABC exporter subunit CydD [Acidithiobacillus sp. YTS05]	227321	ABC-type transport system involved in cytochrome bd biosynthesis, ATPase and permease components [Energy production and conversion, Posttranslational modification, protein turnover, chaperones].	.																	1	cytochrome biosynthesis	protein maturation
866	926_HGE68264.1	1_core	1	22	2	2	2	2	2	2	2	1	1	1	1	2	1	1	acrB, mexB, adeJ, smeE, mtrD, cmeB	K18138	acrB, mexB, adeJ, smeE, mtrD, cmeB	;COG0841;	;V;	cl41354	PRK09579	HGE68264.1	HGE68264.1 TPA: multidrug efflux protein, partial [Acidithiobacillus sp.]	411236	multidrug efflux RND transporter permease subunit.	.																	1	multidrug	efflux
870	28548_MCE5394337.1	1_core	1	17	3	1	1	1	1	1	1	1	2	1	1	1	1	1	ABC-2.A	K01990	ABC-2.A	;COG1131;	;V;	cl38936	GsiA	WP_215871476.1	WP_215871476.1 MULTISPECIES: ABC transporter ATP-binding protein [unclassified Acidithiobacillus]	411426	ribosome-associated ATPase/putative transporter RbbA.	.																	1	protein maturation	protein maturation
885	27988_MCE5393777.1	1_core	1	14	1	1	1	1	1	1	1	1	1	1	1	1	1	1	linN	K18480	linN	NOT in COG	NOT in COG	cl01135	ABC_trans_aux	HGE68525.1	HGE68525.1 TPA: membrane integrity-associated transporter subunit PqiC [Acidithiobacillus sp.]	397805	ABC-type transport auxiliary lipoprotein component. ABC_trans_aux is a family of bacterial proteins that act as auxiliarires to the ABC-transporter in the gamma-hexachlorocyclohexane uptake permease system in Sphingobium japonicum. Gamma-hexachlorocyclohexane, or Lindane, can be used as the sole source of carbon in S.japonicum in aerobic conditions. Lindane is an insecticide.	.																	1	phospholipid/cholesterol	export
903	27311_MCE5393100.1	1_core	1	14	1	1	1	1	1	1	1	1	1	1	1	1	1	1	mscL	K03282	mscL	;COG1970;	;M;	PRK00567	mscL	HGE68119.1	HGE68119.1 TPA: large conductance mechanosensitive channel protein MscL [Acidithiobacillus sp.]	234795	large-conductance mechanosensitive channel protein MscL.	.													1	potassium			1	water	mechanosens
904	28547_MCE5394336.1	1_core	1	16	2	1	1	1	1	1	1	1	2	1	1	1	1	1	ABC-2.TX	K01993	ABC-2.TX	;COG1566;	;V;	cl35210	PRK03598	HGE68231.1	HGE68231.1 TPA: HlyD family efflux transporter periplasmic adaptor subunit [Acidithiobacillus sp.]	235136	putative efflux pump membrane fusion protein; Provisional	.																	1		efflux
910	1843_HGE69181.1	1_core	1	14	1	1	1	1	1	1	1	1	1	1	1	1	1	1	uup	K15738	uup	;COG0488;	;R;	cl35997	PRK11147	HGE69181.1	HGE69181.1 TPA: ATP-binding cassette domain-containing protein, partial [Acidithiobacillus sp.]	236861	ABC transporter ATPase component; Reviewed	.																	1		export
911	28287_MCE5394076.1	1_core	1	14	1	1	1	1	1	1	1	1	1	1	1	1	1	1	cydC	K16012	cydC	;COG4987;	;CO;	cl36000	PRK11160	HGE67722.1	HGE67722.1 TPA: thiol reductant ABC exporter subunit CydC [Acidithiobacillus sp.]	236865	cysteine/glutathione ABC transporter membrane/ATP-binding component; Reviewed	.																	1	cytochrome biosynthesis	protein maturation
916	27779_MCE5393568.1	1_core	1	14	1	1	1	1	1	1	1	1	1	1	1	1	1	1	hlpA, ompH	K06142	hlpA, ompH	;COG2825;	;MO;	smart00935	OmpH	HGE68302.1	HGE68302.1 TPA: OmpH family outer membrane protein [Acidithiobacillus sp.]	214922	Outer membrane protein (OmpH-like). This family includes outer membrane proteins such as OmpH among others. Skp (OmpH) has been characterized as a molecular chaperone that interacts with unfolded proteins as they emerge in the periplasm from the Sec translocation machinery.	.																	1	porin	porin
921	28663_MCE5394452.1	1_core	1	22	2	2	1	1	2	2	2	2	1	1	1	1	2	2	emrB	K03446	emrB	;COG2814;	;G;	cl31024	efflux_EmrB	WP_255789479.1	WP_255789479.1 DHA2 family efflux MFS transporter permease subunit [Acidithiobacillus sp. YTS05]	129794	drug resistance transporter, EmrB/QacA subfamily. This subfamily of drug efflux proteins, a part of the major faciliator family, is predicted to have 14 potential membrane-spanning regions. Members with known activities include EmrB (multiple drug resistance efflux pump) in E. coli, FarB (antibacterial fatty acid resistance) in Neisseria gonorrhoeae, TcmA (tetracenomycin C resistance) in Streptom…	.																	1	drug: proton	antiport
922	27386_MCE5393175.1	1_core	1	14	1	1	1	1	1	1	1	1	1	1	1	1	1	1	yaaU	K08368	yaaU	;COG2814;COG2271;COG0477;	;G;G;GEPR;	cl31035	2A0109	HGE67859.1	HGE67859.1 TPA: MFS transporter, partial [Acidithiobacillus sp.]	129965	phosphate:H+ symporter. This model represents the phosphate uptake symporter subfamily of the major facilitator superfamily (pfam00083). [Transport and binding proteins, Anions]	.																	1		efflux
926	27897_MCE5393686.1	1_core	1	13	1	1	1	1	1	1	1	1	1	1	0	1	1	1	mexC	K18295	mexC	;COG0845;COG1566;	;MV;V;	cl36959	RND_mfp	HGE67971.1	HGE67971.1 TPA: efflux RND transporter periplasmic adaptor subunit [Acidithiobacillus sp.]	273776	RND family efflux transporter, MFP subunit. This model represents the MFP (membrane fusion protein) component of the RND family of transporters. RND refers to Resistance, Nodulation, and cell Division. It is, in part, a subfamily of pfam00529 (Pfam release 7.5) but hits substantial numbers of proteins missed by that model. The related HlyD secretion protein, for which pfam00529 is named, is outsi…	.																	1	multidrug	efflux
927	27314_MCE5393103.1	1_core	1	14	1	1	1	1	1	1	1	1	1	1	1	1	1	1	mdtA	K07799	mdtA	;COG0845;	;MV;	NOT	RND_mfp	HGE68382.1	HGE68382.1 TPA: efflux RND transporter periplasmic adaptor subunit [Acidithiobacillus sp.]	273776	RND family efflux transporter, MFP subunit. This model represents the MFP (membrane fusion protein) component of the RND family of transporters. RND refers to Resistance, Nodulation, and cell Division. It is, in part, a subfamily of pfam00529 (Pfam release 7.5) but hits substantial numbers of proteins missed by that model. The related HlyD secretion protein, for which pfam00529 is named, is outsi…	.																	1	multidrug	efflux
929	28639_MCE5394428.1	1_core	1	14	1	1	1	1	1	1	1	1	1	1	1	1	1	1	acrA, mexA, adeI, smeD, mtrC, cmeA	K03585	acrA, mexA, adeI, smeD, mtrC, cmeA	;COG0845;	;MV;	cl36959	RND_mfp	HGE69145.1	HGE69145.1 TPA: efflux RND transporter periplasmic adaptor subunit [Acidithiobacillus sp.]	273776	RND family efflux transporter, MFP subunit. This model represents the MFP (membrane fusion protein) component of the RND family of transporters. RND refers to Resistance, Nodulation, and cell Division. It is, in part, a subfamily of pfam00529 (Pfam release 7.5) but hits substantial numbers of proteins missed by that model. The related HlyD secretion protein, for which pfam00529 is named, is outsi…	.																	1	multidrug	efflux
942	28638_MCE5394427.1	1_core	1	13	1	1	1	1	1	1	1	1	1	1	0	1	1	1	nodT, ameC	K18904	nodT, ameC	;COG1538;	;M;	cl36990	outer_NodT	WP_215872822.1	WP_215872822.1 MULTISPECIES: efflux transporter outer membrane subunit [unclassified Acidithiobacillus]	273830	efflux transporter, outer membrane factor (OMF) lipoprotein, NodT family. Members of this model comprise a subfamily of the Outer Membrane Factor (TCDB 1.B.17) porins. OMF proteins operate in conjunction with a primary transporter of the RND, MFS, ABC, or PET systems, and a MFP (membrane fusion protein) to tranport substrates across membranes. The complex thus formed allows transport (export) of …	.																	1	multidrug	efflux
946	28523_MCE5394312.1	1_core	1	13	1	1	1	1	1	1	1	1	1	0	1	1	1	1		NOT in KEGG	NOT in KEGG	;COG0393;	;S;	cl42252	YbjQ	HGE68800.1	HGE68800.1 TPA: heavy metal-binding domain-containing protein [Acidithiobacillus sp.]	412372	Putative heavy-metal-binding. hypothetical protein; Provisional	.
948	28524_MCE5394313.1	1_core	1	14	1	1	1	1	1	1	1	1	1	1	1	1	1	1		NOT in KEGG	NOT in KEGG	NOT in COG	NOT in COG	cl42252	YbjQ	WP_215871439.1	WP_215871439.1 MULTISPECIES: heavy metal-binding domain-containing protein [unclassified Acidithiobacillus]	412372	Putative heavy-metal-binding. hypothetical protein; Provisional	.
951	28330_MCE5394119.1	1_core	1	14	1	1	1	1	1	1	1	1	1	1	1	1	1	1	serB, PSPH	K01079	serB, PSPH	;COG0560;	;E;	cd07500	HAD_PSP	WP_215873352.1	WP_215873352.1 MULTISPECIES: phosphoserine phosphatase SerB [unclassified Acidithiobacillus]	319803	phosphoserine phosphatase eukaryotic-like, similar to human phosphoserine phosphatase. Human PSP, EC 3.1.3.3, catalyzes the third and final of the L-serine biosynthesis pathway, the Mg2+-dependent hydrolysis of phospho-L-serine to L-serine and inorganic phosphate, L-serine is a precursor for the biosynthesis of glycine. HPSP regulates the levels of glycine and D-serine (converted from L-serine), …	.
952	27880_MCE5393669.1	1_core	1	14	1	1	1	1	1	1	1	1	1	1	1	1	1	1	mtnB	K08964	mtnB	;COG0235;COG0182;	;EG;E;	cl00214	salvage_mtnB	HGE67436.1	HGE67436.1 TPA: methylthioribulose 1-phosphate dehydratase, partial [Acidithiobacillus sp.]	412228	Class II Aldolase and Adducin head (N-terminal) domain. Aldolases are ubiquitous enzymes catalyzing central steps of carbohydrate metabolism. Based on enzymatic mechanisms, this superfamily has been divided into two distinct classes (Class I and II). Class II enzymes are further divided into two sub-classes A and B. This family includes class II A aldolases and adducins which has not been ascribe…	.
959	27502_MCE5393291.1	1_core	1	14	1	1	1	1	1	1	1	1	1	1	1	1	1	1	aroB	K01735	aroB	;COG0337;	;E;	cd08195	aroB	WP_215872418.1	WP_215872418.1 MULTISPECIES: 3-dehydroquinate synthase [unclassified Acidithiobacillus]	234565	3-dehydroquinate synthase; Reviewed	.
960	28315_MCE5394104.1	1_core	1	13	1	1	1	1	1	1	1	1	1	0	1	1	1	1	dapB	K00215	dapB	;COG0289;	;E;	COG0289	DapB	HGE67826.1	HGE67826.1 TPA: 4-hydroxy-tetrahydrodipicolinate reductase, partial [Acidithiobacillus sp.]	234595	dihydrodipicolinate reductase; Provisional	.
961	27501_MCE5393290.1	1_core	1	14	1	1	1	1	1	1	1	1	1	1	1	1	1	1	aroK, aroL	K00891	aroK, aroL	;COG0703;	;E;	PRK00131	aroK	HGE67811.1	HGE67811.1 TPA: shikimate kinase [Acidithiobacillus sp.]	234654	shikimate kinase; Reviewed	.
962	27367_MCE5393156.1	1_core	1	14	1	1	1	1	1	1	1	1	1	1	1	1	1	1	metX	K00641	metX	;COG2021;	;E;	PRK00175	metX	HGE67850.1	HGE67850.1 TPA: homoserine O-acetyltransferase [Acidithiobacillus sp.]	234678	homoserine O-acetyltransferase; Provisional	.
964	27265_MCE5393054.1	1_core	1	14	1	1	1	1	1	1	1	1	1	1	1	1	1	1	aroE	K00014	aroE	;COG0169;	;E;	NOT	AroE	HGE68446.1	HGE68446.1 TPA: shikimate dehydrogenase [Acidithiobacillus sp.]	234703	shikimate 5-dehydrogenase; Reviewed	.
965	27295_MCE5393084.1	1_core	1	13	1	1	1	1	1	1	1	1	1	1	0	1	1	1	trpC	K01609	trpC	;COG0134;	;E;	PRK00278	trpC	HGE67803.1	HGE67803.1 TPA: indole-3-glycerol phosphate synthase TrpC [Acidithiobacillus sp.]	234710	indole-3-glycerol phosphate synthase TrpC.	.
966	27212_MCE5393001.1	1_core	1	14	1	1	1	1	1	1	1	1	1	1	1	1	1	1	argC	K00145	argC	;COG0002;	;E;	TIGR01850	argC	HGE69173.1	HGE69173.1 TPA: N-acetyl-gamma-glutamyl-phosphate reductase [Acidithiobacillus sp.]	234761	N-acetyl-gamma-glutamyl-phosphate reductase; Validated	.
968	25798_MCE5360204.1	1_core	1	14	1	1	1	1	1	1	1	1	1	1	1	1	1	1	argG, ASS1	K01940	argG, ASS1	;COG0137;	;E;	PRK00509	PLN00200	MCE5360204.1	MCE5360204.1 MAG: argininosuccinate synthase, partial [Acidithiobacillus sp.]	234785	argininosuccinate synthase; Provisional	.
971	28588_MCE5394377.1	1_core	1	14	1	1	1	1	1	1	1	1	1	1	1	1	1	1	argH, ASL	K01755	argH, ASL	;COG0165;	;E;	PRK00855	PRK00855	HGE68919.1	HGE68919.1 TPA: argininosuccinate lyase [Acidithiobacillus sp.]	179143	argininosuccinate lyase; Provisional	.
973	27812_MCE5393601.1	1_core	1	14	1	1	1	1	1	1	1	1	1	1	1	1	1	1	ilvD	K01687	ilvD	;COG0129;	;EG;	PRK00911	PRK00911	WP_255789450.1	WP_255789450.1 dihydroxy-acid dehydratase [Acidithiobacillus sp. YTS05]	234861	dihydroxy-acid dehydratase; Provisional	.
975	27412_MCE5393201.1	1_core	1	14	1	1	1	1	1	1	1	1	1	1	1	1	1	1	argB	K00930	argB	;COG0548;	;E;	PRK00942	AAK_NAGK-C	HGE67474.1	HGE67474.1 TPA: acetylglutamate kinase [Acidithiobacillus sp.]	234869	acetylglutamate kinase; Provisional	.
977	28359_MCE5394148.1	1_core	1	14	1	1	1	1	1	1	1	1	1	1	1	1	1	1	trpF	K01817	trpF	;COG0135;	;E;	PRK01222	PRK01222	WP_215873168.1	WP_215873168.1 MULTISPECIES: phosphoribosylanthranilate isomerase [unclassified Acidithiobacillus]	234923	phosphoribosylanthranilate isomerase.	.
982	28358_MCE5394147.1	1_core	1	15	1	1	1	1	1	1	1	1	1	1	2	1	1	1	trpB	K01696	trpB	;COG0133;	;E;	PRK04346	PRK04346	WP_215873169.1	WP_215873169.1 MULTISPECIES: tryptophan synthase subunit beta [unclassified Acidithiobacillus]	235288	tryptophan synthase subunit beta; Validated	.
986	27281_MCE5393070.1	1_core	1	14	1	1	1	1	1	1	1	1	1	1	1	1	1	1	aroQ, qutE	K03786	aroQ, qutE	;COG0757;	;E;	PRK05395	PRK05395	WP_215872062.1	WP_215872062.1 MULTISPECIES: type II 3-dehydroquinate dehydratase [unclassified Acidithiobacillus]	235443	type II 3-dehydroquinate dehydratase.	.
987	28735_MCE5394524.1	1_core	1	14	1	1	1	1	1	1	1	1	1	1	1	1	1	1	leuC, IPMI-L	K01703	leuC, IPMI-L	;COG0065;	;E;	PRK05478	PRK05478	HGE68340.1	HGE68340.1 TPA: 3-isopropylmalate dehydratase large subunit [Acidithiobacillus sp.]	235490	3-isopropylmalate dehydratase large subunit.	.
990	28813_MCE5394602.1	1_core	1	13	1	1	1	1	1	1	1	1	1	0	1	1	1	1	thrC	K01733	thrC	;COG0498;	;E;	cd01563	PRK07409	WP_215872608.1	WP_215872608.1 MULTISPECIES: threonine synthase [unclassified Acidithiobacillus]	236013	threonine synthase; Validated	.
991	28352_MCE5394141.1	1_core	1	13	1	1	1	1	1	1	1	1	1	0	1	1	1	1	metZ	K10764	metZ	;COG0626;	;E;	PRK08133	PRK08133	HGE67467.1	HGE67467.1 TPA: O-succinylhomoserine sulfhydrylase [Acidithiobacillus sp.]	181244	O-succinylhomoserine sulfhydrylase; Validated	.
992	28815_MCE5394604.1	1_core	1	13	1	1	1	1	1	1	1	1	1	0	1	1	1	1	alaC	K14261	alaC	;COG0436;	;E;	cl30167	PRK08175	HGE67586.1	HGE67586.1 TPA: alanine transaminase, partial [Acidithiobacillus sp.]	181268	aminotransferase; Validated	.
993	27759_MCE5393548.1	1_core	1	14	1	1	1	1	1	1	1	1	1	1	1	1	1	1	AROA2, aroA	K03856	AROA2, aroA	;COG2876;	;E;	PRK08673	PRK08673	HGE68082.1	HGE68082.1 TPA: 3-deoxy-7-phosphoheptulonate synthase [Acidithiobacillus sp.]	181535	3-deoxy-7-phosphoheptulonate synthase; Reviewed	.
994	28040_MCE5393829.1	1_core	1	14	1	1	1	1	1	1	1	1	1	1	1	1	1	1	AROA2, aroA	K03856	AROA2, aroA	;COG2876;	;E;	cl32318	PRK08673	HGE69035.1	HGE69035.1 TPA: 3-deoxy-7-phosphoheptulonate synthase [Acidithiobacillus sp.]	181535	3-deoxy-7-phosphoheptulonate synthase; Reviewed	.
995	28307_MCE5394096.1	1_core	1	14	1	1	1	1	1	1	1	1	1	1	1	1	1	1	ilvA, tdcB	K01754	ilvA, tdcB	;COG1171;	;E;	PRK09224	PRK09224	WP_255789674.1	WP_255789674.1 threonine ammonia-lyase, biosynthetic [Acidithiobacillus sp. YTS05]	236417	threonine ammonia-lyase IlvA.	.
997	27490_MCE5393279.1	1_core	1	15	1	1	1	1	1	1	1	1	2	0	2	1	1	1	S, ilvH, ilvN	K01653	S, ilvH, ilvN	;COG0440;	;E;	PRK11895	ilvH	HGE67650.1	HGE67650.1 TPA: acetolactate synthase small subunit [Acidithiobacillus sp.]	183365	acetohydroxyacid synthase small subunit	.
998	27736_MCE5393525.1	1_core	1	14	1	1	1	1	1	1	1	1	1	1	1	1	1	1	hisZ	K02502	hisZ	;COG3705;	;E;	cl30587	PRK12421	HGE68332.1	HGE68332.1 TPA: ATP phosphoribosyltransferase regulatory subunit [Acidithiobacillus sp.]	237098	ATP phosphoribosyltransferase regulatory subunit; Provisional	.
999	27714_MCE5393503.1	1_core	1	14	1	1	1	1	1	1	1	1	1	1	1	1	1	1	dapE	K01439	dapE	;COG0624;	;E;	PRK13009	PRK13009	HGE68598.1	HGE68598.1 TPA: succinyl-diaminopimelate desuccinylase, partial [Acidithiobacillus sp.]	237265	succinyl-diaminopimelate desuccinylase; Reviewed	.
1000	28357_MCE5394146.1	1_core	1	13	1	1	1	1	1	1	1	1	1	0	1	1	1	1	trpA	K01695	trpA	;COG0159;	;E;	PRK13111	trpA	HGE68605.1	HGE68605.1 TPA: tryptophan synthase subunit alpha [Acidithiobacillus sp.]	237285	tryptophan synthase alpha subunit; Provisional	.
1001	27758_MCE5393547.1	1_core	1	14	1	1	1	1	1	1	1	1	1	1	1	1	1	1	tyrA2	K04517	tyrA2	;COG0287;COG0128;	;E;E;	cl36426	PRK14806	HGE68081.1	HGE68081.1 TPA: prephenate dehydrogenase/arogenate dehydrogenase family protein [Acidithiobacillus sp.]	237820	bifunctional cyclohexadienyl dehydrogenase/ 3-phosphoshikimate 1-carboxyvinyltransferase; Provisional	.
1002	28435_MCE5394224.1	1_core	1	15	1	1	1	1	1	1	1	2	1	2	0	1	1	1	aroA	K00800	aroA	;COG0128;	;E;	cl36426	PRK14806	WP_215871837.1	WP_215871837.1 MULTISPECIES: 3-phosphoshikimate 1-carboxyvinyltransferase [unclassified Acidithiobacillus]	237820	bifunctional cyclohexadienyl dehydrogenase/ 3-phosphoshikimate 1-carboxyvinyltransferase; Provisional	.
1003	28237_MCE5394026.1	1_core	1	14	1	1	1	1	1	1	1	1	1	1	1	1	1	1	metF, MTHFR	K00297	metF, MTHFR	;COG0685;	;E;	NOT	fadh2	HGE68442.1	HGE68442.1 TPA: methylenetetrahydrofolate reductase [NAD(P)H] [Acidithiobacillus sp.]	273212	5,10-methylenetetrahydrofolate reductase, prokaryotic form. The enzyme activities methylenetetrahydrofolate reductase (EC 1.5.1.20) and 5,10-methylenetetrahydrofolate reductase (FADH) (EC 1.7.99.5) differ in that 1.5.1.20 (assigned in many eukaryotes) is defined to use NADP+ as an acceptor, while 1.7.99.5 (assigned in many bacteria) is flexible with respect to the acceptor; both convert 5-methylt…	.
1004	27427_MCE5393216.1	1_core	1	13	1	1	1	1	1	1	1	1	1	1	0	1	1	1	egtB	K18912	egtB	;COG1262;	;O;	TIGR04344	ovoA_Nterm	WP_215873024.1	WP_215873024.1 MULTISPECIES: 5-histidylcysteine sulfoxide synthase [unclassified Acidithiobacillus]	275140	5-histidylcysteine sulfoxide synthase. Ovothiol A is N1-methyl-4-mercaptohistidine. In the absence of S-adenosylmethione, a methyl donor, the intermediate produced is 4-mercaptohistidine. In both Erwinia tasmaniensis and Trypanosoma cruzi, a protein occurs with 5-histidylcysteine sulfoxide synthase activity, but these two enzymes and most homologs share an additional C-terminal methyltransferase …	.
1005	28239_MCE5394028.1	1_core	1	15	1	1	1	1	1	1	1	1	2	1	1	1	1	1	patB, malY	K14155	patB, malY	;COG1168;	;ER;	cl30165	C_S_lyase_PatB	WP_215872860.1	WP_215872860.1 MULTISPECIES: PatB family C-S lyase [unclassified Acidithiobacillus]	275146	putative C-S lyase. Members of this subfamily are probable C-S lyases from a family of pyridoxal phosphate-dependent enzymes that tend to be (mis)annotated as probable aminotransferases. One member is PatB of Bacillus subtilis, a proven C-S-lyase. Another is the virulence factor cystalysin from Treponema denticola, whose hemolysin activity may stem from H2S production. Members of the seed alignme…	.
1025	28625_MCE5394414.1	1_core	1	13	1	1	1	1	1	1	1	1	1	1	0	1	1	1	fliE	K02408	fliE	;COG1677;	;N;	cl09139	fliE	HGE69010.1	HGE69010.1 TPA: flagellar hook-basal body complex protein FliE [Acidithiobacillus sp.]	415593	Flagellar hook-basal body complex protein FliE [Cell motility].	.
1028	28620_MCE5394409.1	1_core	1	13	1	1	1	1	1	1	1	1	1	1	0	1	1	1	fliJ	K02413	fliJ	;COG2882;	;N;	cl23733	fliJ	HGE69005.1	HGE69005.1 TPA: flagellar export protein FliJ [Acidithiobacillus sp.]	419975	Flagellar biosynthesis chaperone FliJ [Cell motility].	.
1035	28682_MCE5394471.1	1_core	1	13	1	1	1	1	1	1	1	1	1	0	1	1	1	1	mcp	K03406	mcp	;COG0840;	;T;	cl39097	MCP_signal	WP_255790172.1	WP_255790172.1 methyl-accepting chemotaxis protein [Acidithiobacillus sp. YTS05]	393467	Methyl-accepting chemotaxis protein (MCP), signaling domain. Methyl-accepting chemotaxis proteins (MCPs or chemotaxis receptors) are an integral part of the transmembrane protein complex that controls bacterial chemotaxis, together with the histidine kinase CheA, the receptor-coupling protein CheW, receptor-modification enzymes, and localized phosphatases. MCPs contain a four helix trans membrane…	.
1045	28628_MCE5394417.1	1_core	1	13	1	1	1	1	1	1	1	1	1	1	0	1	1	1	fleQ, flrA	K10941	fleQ, flrA	;COG2204;COG3604;	;T;KT;	COG2204	AtoC	HGE69031.1	HGE69031.1 TPA: sigma-54-dependent Fis family transcriptional regulator, partial [Acidithiobacillus sp.]	225114	DNA-binding transcriptional response regulator, NtrC family, contains REC, AAA-type ATPase, and a Fis-type DNA-binding domains [Signal transduction mechanisms].	.
1046	28626_MCE5394415.1	1_core	1	14	1	1	1	1	1	1	1	1	1	2	0	1	1	1	flrC, fleR	K10943	flrC, fleR	;COG2204;	;T;	COG2204	AtoC	WP_226827586.1	WP_226827586.1 MULTISPECIES: sigma 54-interacting transcriptional regulator [unclassified Acidithiobacillus]	225114	DNA-binding transcriptional response regulator, NtrC family, contains REC, AAA-type ATPase, and a Fis-type DNA-binding domains [Signal transduction mechanisms].	.
1051	28630_MCE5394419.1	1_core	1	14	1	1	1	1	1	1	1	1	1	1	0	1	1	2	fliS	K02422	fliS	;COG1516;	;NU;	pfam02561	FliS	HGE69033.1	HGE69033.1 TPA: flagellar export chaperone FliS [Acidithiobacillus sp.]	396902	Flagellin-specific chaperone FliS [Cell motility, Intracellular trafficking, secretion, and vesicular transport].	.
1052	28415_MCE5394204.1	1_core	1	14	1	1	1	1	1	1	1	1	1	1	1	1	1	1	fliL	K02415	fliL	;COG1580;	;N;	pfam03748	fliL	HGE67685.1	HGE67685.1 TPA: flagellar basal body-associated FliL family protein [Acidithiobacillus sp.]	397701	Flagellar basal body-associated protein FliL [Cell motility].	.
1054	28056_MCE5393845.1	1_core	1	13	1	1	1	1	1	1	1	1	1	1	0	1	1	1	fliOZ, fliO	K02418	fliOZ, fliO	;COG3190;	;N;	pfam04347	FliO	HGE67410.1	HGE67410.1 TPA: flagellar biosynthetic protein FliO [Acidithiobacillus sp.]	398167	Flagellar biogenesis protein FliO [Cell motility].	.
1065	28623_MCE5394412.1	1_core	1	13	1	1	1	1	1	1	1	1	1	1	0	1	1	1	fliG	K02410	fliG	;COG1536;	;N;	PRK05686	fliG	HGE69008.1	HGE69008.1 TPA: flagellar motor switch protein FliG [Acidithiobacillus sp.]	235561	flagellar motor switch protein G; Validated	.
1067	28622_MCE5394411.1	1_core	1	13	1	1	1	1	1	1	1	1	1	1	0	1	1	1	fliH	K02411	fliH	;COG1317;	;NU;	cl35368	fliH	HGE69007.1	HGE69007.1 TPA: flagellar assembly protein FliH [Acidithiobacillus sp.]	235562	flagellar assembly protein FliH.	.
1068	28055_MCE5393844.1	1_core	1	13	1	1	1	1	1	1	1	1	1	1	0	1	1	1	fliNY, fliN	K02417	fliNY, fliN	;COG1886;	;NU;	cl31570	fliN	WP_215871953.1	WP_215871953.1 MULTISPECIES: flagellar motor switch protein FliN [unclassified Acidithiobacillus]	168189	flagellar motor switch protein FliN.	.
1069	28057_MCE5393846.1	1_core	1	13	1	1	1	1	1	1	1	1	1	1	0	1	1	1	fliP	K02419	fliP	;COG1338;	;N;	PRK05699	fliP	HGE67409.1	HGE67409.1 TPA: flagellar biosynthesis protein FliP [Acidithiobacillus sp.]	235566	flagellar biosynthesis protein FliP; Reviewed	.
1070	28058_MCE5393847.1	1_core	1	13	1	1	1	1	1	1	1	1	1	1	0	1	1	1	fliQ	K02420	fliQ	;COG1987;	;N;	PRK05700	fliQ	HGE67408.1	HGE67408.1 TPA: flagellar biosynthesis protein FliQ [Acidithiobacillus sp.]	235567	flagellar type III secretion system protein FliQ.	.
1071	28059_MCE5393848.1	1_core	1	13	1	1	1	1	1	1	1	1	1	1	0	1	1	1	fliR	K02421	fliR	;COG1684;	;N;	PRK05701	fliR	WP_215871949.1	WP_215871949.1 MULTISPECIES: flagellar biosynthetic protein FliR [unclassified Acidithiobacillus]	235568	flagellar type III secretion system protein FliR.	.
1072	28060_MCE5393849.1	1_core	1	13	1	1	1	1	1	1	1	1	1	1	0	1	1	1	flhB	K02401	flhB	;COG1377;	;N;	PRK05702	flhB	HGE68529.1	HGE68529.1 TPA: flagellar type III secretion system protein FlhB [Acidithiobacillus sp.]	235569	flagellar type III secretion system protein FlhB.	.
1074	28624_MCE5394413.1	1_core	1	13	1	1	1	1	1	1	1	1	1	1	0	1	1	1	fliF	K02409	fliF	;COG1766;	;NU;	COG1766	fliF	HGE69009.1	HGE69009.1 TPA: flagellar basal body M-ring protein FliF [Acidithiobacillus sp.]	235668	flagellar basal body M-ring protein FliF.	.
1076	28061_MCE5393850.1	1_core	1	14	1	0	1	1	0	2	2	1	1	1	0	1	1	2	flhA	K02400	flhA	;COG1298;	;N;	PRK06012	flhA	WP_215885396.1	WP_215885396.1 MULTISPECIES: flagellar biosynthesis protein FlhA [unclassified Acidithiobacillus]	235672	flagellar type III secretion system protein FlhA.	.
1077	1524_HGE68862.1	1_core	1	13	1	1	1	1	1	1	1	1	1	1	0	1	1	1	fliM	K02416	fliM	;COG1868;	;N;	PRK06666	fliM	HGE68862.1	HGE68862.1 TPA: flagellar motor switch protein FliM [Acidithiobacillus sp.]	235849	flagellar motor switch protein FliM; Validated	.
1082	28631_MCE5394420.1	1_core	1	14	1	1	1	1	1	1	1	1	1	2	0	1	1	1	fliD	K02407	fliD	;COG1345;	;N;	cl35636	FliD	WP_215871966.1	WP_215871966.1 MULTISPECIES: flagellar filament capping protein FliD [unclassified Acidithiobacillus]	236141	flagellar hook-associated protein FliD; Validated	.
1085	1319_HGE68657.1	1_core	1	15	1	1	1	1	1	1	1	1	1	2	1	1	1	1	flgL	K02397	flgL	;COG1344;	;N;	cl35744	flgL	HGE68657.1	HGE68657.1 TPA: flagellar hook-associated protein 3 [Acidithiobacillus sp.]	236345	flagellar hook-associated family protein.	.
1087	28413_MCE5394202.1	1_core	1	14	1	1	1	1	1	1	1	1	1	1	1	1	1	1	motB	K02557	motB	;COG1360;	;N;	cl35758	motB	WP_215871815.1	WP_215871815.1 MULTISPECIES: flagellar motor protein MotB [unclassified Acidithiobacillus]	236365	MotB family protein.	.
1088	28414_MCE5394203.1	1_core	1	14	1	1	1	1	1	1	1	1	1	1	1	1	1	1	motA	K02556	motA	;COG1291;	;N;	PRK09110	MotA1	HGE67686.1	HGE67686.1 TPA: flagellar motor stator protein MotA [Acidithiobacillus sp.]	181655	flagellar motor stator protein MotA.	.
1097	28621_MCE5394410.1	1_core	1	13	1	1	1	1	1	1	1	1	1	1	0	1	1	1	fliI	K02412	fliI	;COG1157;	;NU;	TIGR03496	FliI_clade1	HGE69006.1	HGE69006.1 TPA: FliI/YscN family ATPase [Acidithiobacillus sp.]	274607	flagellar protein export ATPase FliI. Members of this protein family are the FliI protein of bacterial flagellum systems. This protein acts to drive protein export for flagellar biosynthesis. The most closely related family is the YscN family of bacterial type III secretion systems. This model represents one (of three) segment of the FliI family tree. These have been modeled separately in order t…	.
1101	27275_MCE5393064.1	1_core	1	14	1	1	1	1	1	1	1	1	1	1	1	1	1	1	slt	K08309	slt	;COG0741;COG4623;	;M;MT;	cd00254	LT_GEWL	HGE68071.1	HGE68071.1 TPA: DUF4124 domain-containing protein [Acidithiobacillus sp.]	381594	lytic transglycosylase(LT)-like domain. Members include the soluble and insoluble membrane-bound LTs in bacteria and LTs in bacteriophage lambda. LTs catalyze the cleavage of the beta-1,4-glycosidic bond between N-acetylmuramic acid (MurNAc) and N-acetyl-D-glucosamine (GlcNAc), as do "goose-type" lysozymes. However, in addition to this, they also make a new glycosidic bond with the C6 hydroxyl gr…	.
1107	27431_MCE5393220.1	1_core	1	13	1	1	1	1	1	1	1	1	1	0	1	1	1	1	waaE, kdtX	K12984	waaE, kdtX	;COG0463;	;M;	cd02511	Beta4Glucosyltransferase	HGE67366.1	HGE67366.1 TPA: glycosyltransferase family 2 protein [Acidithiobacillus sp.]	133005	UDP-glucose LOS-beta-1,4 glucosyltransferase is required for biosynthesis of lipooligosaccharide. UDP-glucose: lipooligosaccharide (LOS) beta-1-4-glucosyltransferase catalyzes the addition of the first residue, glucose, of the lacto-N-neotetrase structure to HepI of the LOS inner core. LOS is the major constituent of the outer leaflet of the outer membrane of gram-positive bacteria. It consists o…	.
1112	27693_MCE5393482.1	1_core	1	14	1	1	1	1	1	1	1	1	1	1	0	1	1	2	pgm	K01835	pgm	;COG0033;	;G;	cd03085	PGM1	WP_215873139.1	WP_215873139.1 MULTISPECIES: alpha-D-glucose phosphate-specific phosphoglucomutase [unclassified Acidithiobacillus]	100087	The alpha-D-phosphohexomutase superfamily includes several related enzymes that catalyze a reversible intramolecular phosphoryl transfer on their sugar substrates. Members of this family include the phosphoglucomutases (PGM1 and PGM2), phosphoglucosamine mutase (PNGM), phosphoacetylglucosamine mutase (PAGM), the bacterial phosphomannomutase ManB, the bacterial phosphoglucosamine mutase GlmM, and …	.
1149	28218_MCE5394007.1	1_core	1	14	1	1	1	1	1	1	1	1	1	1	1	1	1	1	lpxJ	K09778	lpxJ	;COG2121;	;S;	cd07983	LPLAT_DUF374-like	HGE67981.1	HGE67981.1 TPA: DUF374 domain-containing protein [Acidithiobacillus sp.]	153245	Lysophospholipid Acyltransferases (LPLATs) of Glycerophospholipid Biosynthesis: DUF374. Lysophospholipid acyltransferase (LPLAT) superfamily member: acyltransferases of de novo and remodeling pathways of glycerophospholipid biosynthesis which catalyze the incorporation of an acyl group from either acylCoAs or acyl-acyl carrier proteins (acylACPs) into acceptors such as glycerol 3-phosphate, dihyd…	.
1150	28561_MCE5394350.1	1_core	1	14	1	1	1	1	1	1	1	1	1	1	1	1	1	1	jgt	K22451	jgt	NOT in COG	NOT in COG	cd10793	GH57N_TLGT_like	WP_215871200.1	WP_215871200.1 MULTISPECIES: DUF1926 domain-containing protein [unclassified Acidithiobacillus]	212105,401148,370291	N-terminal catalytic domain of 4-alpha-glucanotransferase; glycoside hydrolase family 57 (GH57). 4-alpha-glucanotransferase (TLGT, EC 2.4.1.25) plays a key role in the maltose metabolism. It catalyzes the disproportionation of amylose and the formation of large cyclic alpha-1,4-glucan (cycloamylose) from linear amylose. TLGT functions as a homodimer. Each monomer is composed of two domains, an N-…	.
1153	27911_MCE5393700.1	1_core	1	14	1	1	1	1	1	1	1	1	1	1	1	1	1	1	murJ, mviN	K03980	murJ, mviN	;COG0728;	;M;	cd13123	MviN	WP_215872005.1	WP_215872005.1 MULTISPECIES: murein biosynthesis integral membrane protein MurJ [unclassified Acidithiobacillus]	240528	MurJ/MviN, a subfamily of the multidrug and toxic compound extrusion (MATE)-like proteins. Escherichia coli MurJ (MviN) has been identified as essential for murein biosynthesis. It has been suggested that MurJ functions as the peptidoglycan lipid II flippase which is involved in translocation of lipid-anchored peptidoglycan precursors across the cytoplasmic membrane, though results obtained in Ba…	.																	1	flippase	flippase
1184	27773_MCE5393562.1	1_core	1	14	1	1	1	1	1	1	1	1	1	1	1	1	1	1	lpxB	K00748	lpxB	;COG0763;	;M;	cl10013	lpxB	HGE67644.1	HGE67644.1 TPA: lipid-A-disaccharide synthase [Acidithiobacillus sp.]	415824	glycosyltransferase family 1 and related proteins with GTB topology. Glycosyltransferases catalyze the transfer of sugar moieties from activated donor molecules to specific acceptor molecules, forming glycosidic bonds. The acceptor molecule can be a lipid, a protein, a heterocyclic compound, or another carbohydrate residue. The structures of the formed glycoconjugates are extremely diverse, refle…	.
1196	27710_MCE5393499.1	1_core	1	15	1	1	1	1	1	1	1	1	1	1	1	1	1	2	PYG, glgP	K00688	PYG, glgP	;COG0058;	;G;	cl10013	GT1_Glycogen_Phosphorylase_like	WP_215870859.1	WP_215870859.1 MULTISPECIES: alpha-glucan family phosphorylase [unclassified Acidithiobacillus]	415824	glycosyltransferase family 1 and related proteins with GTB topology. Glycosyltransferases catalyze the transfer of sugar moieties from activated donor molecules to specific acceptor molecules, forming glycosidic bonds. The acceptor molecule can be a lipid, a protein, a heterocyclic compound, or another carbohydrate residue. The structures of the formed glycoconjugates are extremely diverse, refle…	.
1226	27847_MCE5393636.1	1_core	1	14	1	1	1	1	1	1	1	1	1	1	1	1	1	1	amgK	K07102	amgK	;COG3178;	;R;	cl42431	COG3178	WP_215871527.1	WP_215871527.1 MULTISPECIES: phosphotransferase [unclassified Acidithiobacillus]	419665	Catalytic domain of the Protein Kinase superfamily. The PK superfamily contains the large family of typical PKs that includes serine/threonine kinases (STKs), protein tyrosine kinases (PTKs), and dual-specificity PKs that phosphorylate both serine/threonine and tyrosine residues of target proteins, as well as pseudokinases that lack crucial residues for catalytic activity and/or ATP binding. It a…	.
1227	27978_MCE5393767.1	1_core	1	13	1	1	1	1	1	1	1	1	1	0	1	1	1	1	galE, GALE	K01784	galE, GALE	;COG0451;COG1087;	;M;M;	cl21454	UDP_G4E_3_SDR_e	HGE67481.1	HGE67481.1 TPA: NAD-dependent epimerase/dehydratase family protein [Acidithiobacillus sp.]	419666	Rossmann-fold NAD(P)(+)-binding proteins. This entry is the rossmann domain found in the Xanthine dehydrogenase accessory protein.	.
1228	27728_MCE5393517.1	1_core	1	13	1	1	1	1	1	1	1	1	1	0	1	1	1	1		K08679	ND	;COG0451;	;M;	cl21454	UDP_GE_SDE_e	HGE67918.1	HGE67918.1 TPA: SDR family NAD(P)-dependent oxidoreductase, partial [Acidithiobacillus sp.]	419666	Rossmann-fold NAD(P)(+)-binding proteins. This entry is the rossmann domain found in the Xanthine dehydrogenase accessory protein.	.
1260	27984_MCE5393773.1	1_core	1	26	2	2	2	1	2	2	2	1	2	2	2	2	2	2	ftsI	K03587	ftsI	;COG0768;	;DM;	COG0768	FtsI	WP_215870900.1	WP_215870900.1 MULTISPECIES: penicillin-binding protein 2 [unclassified Acidithiobacillus]	223839	Cell division protein FtsI/penicillin-binding protein 2 [Cell cycle control, cell division, chromosome partitioning, Cell wall/membrane/envelope biogenesis].	.
1264	27433_MCE5393222.1	1_core	1	14	1	1	1	1	1	1	1	1	1	1	1	1	1	1		NOT in KEGG	NOT in KEGG	;COG0859;	;M;	cl28200	GT1_LPS_heptosyltransferase	HGE67369.1	HGE67369.1 TPA: lipopolysaccharide heptosyltransferase family protein [Acidithiobacillus sp.]	223928	ADP-heptose:LPS heptosyltransferase [Cell wall/membrane/envelope biogenesis].	.
1266	27555_MCE5393344.1	1_core	1	13	1	1	1	1	1	1	1	1	1	0	1	1	1	1	rfbB, rffG	K01710	rfbB, rffG	;COG1088;	;M;	COG1088	RfbB	HGE67339.1	HGE67339.1 TPA: dTDP-glucose 4,6-dehydratase [Acidithiobacillus sp.]	224013	dTDP-D-glucose 4,6-dehydratase [Cell wall/membrane/envelope biogenesis].	.
1270	27325_MCE5393114.1	1_core	1	15	1	1	1	1	1	1	1	2	1	1	1	1	1	1	glmU	K04042	glmU	;COG1207;	;M;	COG1207	glmU	WP_215872110.1	WP_215872110.1 MULTISPECIES: bifunctional UDP-N-acetylglucosamine diphosphorylase/glucosamine-1-phosphate N-acetyltransferase GlmU [unclassified Acidithiobacillus]	224128	Bifunctional protein GlmU, N-acetylglucosamine-1-phosphate-uridyltransferase/glucosamine-1-phosphate-acetyltransferase [Cell wall/membrane/envelope biogenesis].	.
1276	27698_MCE5393487.1	1_core	1	14	1	1	1	1	1	1	1	1	1	1	1	1	1	1	pilC	K02653	pilC	;COG1459;	;NUW;	COG1459	PulF	HGE68697.1	HGE68697.1 TPA: type II secretion system F family protein [Acidithiobacillus sp.]	224376	Type II secretory pathway, component PulF [Cell motility, Intracellular trafficking, secretion, and vesicular transport, Extracellular structures].	.
1278	28662_MCE5394451.1	1_core	1	14	1	1	1	1	1	1	1	1	1	1	1	1	1	1	dacC, dacA, dacD	K07258	dacC, dacA, dacD	;COG1686;	;M;	COG1686	DacC	HGE69059.1	HGE69059.1 TPA: D-alanyl-D-alanine carboxypeptidase [Acidithiobacillus sp.]	224600	D-alanyl-D-alanine carboxypeptidase [Cell wall/membrane/envelope biogenesis].	.
1283	27392_MCE5393181.1	1_core	1	13	1	1	1	1	1	1	1	1	1	0	1	1	1	1		NOT in KEGG	NOT in KEGG	;COG1807;	;M;	COG1807	ArnT	WP_215872911.1	WP_215872911.1 MULTISPECIES: glycosyltransferase family 39 protein [unclassified Acidithiobacillus]	224720	4-amino-4-deoxy-L-arabinose transferase or related glycosyltransferase of PMT family [Cell wall/membrane/envelope biogenesis].	.
1284	28562_MCE5394351.1	1_core	1	14	1	1	1	1	1	1	1	1	1	1	1	1	1	1	glk	K00845	glk	;COG1940;	;GK;	COG1940	NagC	HGE68146.1	HGE68146.1 TPA: ROK family protein [Acidithiobacillus sp.]	224851	Sugar kinase of the NBD/HSP70 family, may contain an N-terminal HTH domain [Transcription, Carbohydrate transport and metabolism].	.
1288	27404_MCE5393193.1	1_core	1	15	1	1	1	1	1	1	1	2	1	1	1	1	1	1	pilT	K02669	pilT	;COG2805;	;NW;	COG2805	PilT	WP_215872926.1	WP_215872926.1 MULTISPECIES: type IV pilus twitching motility protein PilT [unclassified Acidithiobacillus]	225364	Predicted ATPase, PilT family [General function prediction only].	.
1295	27403_MCE5393192.1	1_core	1	14	1	1	1	1	1	1	1	1	1	1	1	1	1	1	pilU	K02670	pilU	;COG5008;	;NW;	cl30609	PilU	HGE68318.1	HGE68318.1 TPA: PilT/PilU family type 4a pilus ATPase [Acidithiobacillus sp.]	227341	Tfp pilus assembly protein, ATPase PilU [Cell motility, Extracellular structures].	.
1296	27204_MCE5392993.1	1_core	1	28	2	2	2	2	2	2	2	2	2	2	2	2	2	2	mrcA	K05366	mrcA	;COG5009;	;M;	cl34862	MrcA	HGE67433.1	HGE67433.1 TPA: penicillin-binding protein, partial [Acidithiobacillus sp.]	227342	Membrane carboxypeptidase/penicillin-binding protein [Cell wall/membrane/envelope biogenesis].	.
1324	28521_MCE5394310.1	1_core	1	14	1	1	1	1	1	1	1	1	1	1	1	1	1	1		K07027	K07027	;COG0392;	;M;	pfam03706	LPG_synthase_TM	WP_226827156.1	WP_226827156.1 MULTISPECIES: lysylphosphatidylglycerol synthase domain-containing protein [unclassified Acidithiobacillus]	397664	Lysylphosphatidylglycerol synthase TM region. This family of hydrophobic proteins is observed in two distinct contexts. It is primarily found in the presence of genes for the biosynthesis and elaboration of hopene where we assign the gene symbol HpnL. In a subset of the genomes containing HpnL a second, often plasmid-encoded, homolog is observed in a context implying the biosynthesis of 2-aminoet…	.																	1	NOT	flippase
1325	28215_MCE5394004.1	1_core	1	13	1	1	1	1	1	1	1	1	1	1	0	1	1	1	comEC	K02238	comEC	;COG0658;	;U;	pfam03772	Competence	WP_215872623.1	WP_215872623.1 MULTISPECIES: ComEC/Rec2 family competence protein [unclassified Acidithiobacillus]	397716	Competence protein CoiA-like family, contains a predicted nuclease domain [General function prediction only].	.
1326	27498_MCE5393287.1	1_core	1	14	1	1	1	1	1	1	1	1	1	1	1	1	1	1	pilO	K02664	pilO	;COG3167;	;NW;	pfam04350	PilO	WP_215872421.1	WP_215872421.1 MULTISPECIES: type 4a pilus biogenesis protein PilO [unclassified Acidithiobacillus]	309474	Tfp pilus assembly protein PilO [Cell motility, Extracellular structures].	.
1327	27499_MCE5393288.1	1_core	1	14	1	1	1	1	1	1	1	1	1	1	1	1	1	1	pilP	K02665	pilP	;COG3168;	;NW;	cl19831	PilP	HGE67813.1	HGE67813.1 TPA: pilus assembly protein PilP [Acidithiobacillus sp.]	398169	Tfp pilus assembly protein PilP [Cell motility, Extracellular structures].	.
1329	27432_MCE5393221.1	1_core	1	13	1	1	1	1	1	1	1	1	1	0	1	1	1	1	waaL, rfaL	K02847	waaL, rfaL	NOT in COG	NOT in COG	pfam04932	Wzy_C	HGE67368.1	HGE67368.1 TPA: O-antigen ligase family protein [Acidithiobacillus sp.]	398545	O-Antigen ligase. This family of proteins is suggested to transport inorganic carbon (HCO3-), based on the phenotype of a mutant of IctB in Synechococcus sp. strain PCC 7942. Bicarbonate uptake is used by many photosynthetic organisms including cyanobacteria. These organisms are able to concentrate CO2/HCO3- against a greater than ten-fold concentration gradient. Cyanobacteria may have several su…	.
1343	27721_MCE5393510.1	1_core	1	14	1	1	1	1	1	1	1	1	1	1	1	1	1	1	mltB	K08305	mltB	;COG2951;	;M;	pfam13406	SLT_2	HGE68955.1	HGE68955.1 TPA: lytic murein transglycosylase [Acidithiobacillus sp.]	404311	Transglycosylase SLT domain. This family is related to the SLT domain pfam01464.	.
1354	27451_MCE5393240.1	1_core	1	14	1	1	1	1	1	1	1	1	1	1	1	1	1	1	mraY	K01000	mraY	;COG0472;	;M;	cl10571	mraY	WP_215873047.1	WP_215873047.1 MULTISPECIES: phospho-N-acetylmuramoyl-pentapeptide-transferase [unclassified Acidithiobacillus]	234638	phospho-N-acetylmuramoyl-pentapeptide-transferase; Provisional	.
1356	28771_MCE5394560.1	1_core	1	13	1	1	1	1	1	1	1	1	1	0	1	1	1	1	bacA	K06153	bacA	;COG1968;	;I;	PRK00281	PRK00281	HGE68612.1	HGE68612.1 TPA: undecaprenyl-diphosphate phosphatase [Acidithiobacillus sp.]	234712	undecaprenyl-diphosphate phosphatase.	.
1358	28220_MCE5394009.1	1_core	1	14	1	1	1	1	1	1	1	1	1	1	1	1	1	1	lpxK	K00912	lpxK	;COG1663;	;M;	PRK00652	lpxK	WP_226827334.1	WP_226827334.1 MULTISPECIES: tetraacyldisaccharide 4'-kinase [unclassified Acidithiobacillus]	234808	tetraacyldisaccharide 4'-kinase; Reviewed	.
1359	28559_MCE5394348.1	1_core	1	14	1	1	1	1	1	1	1	1	1	1	1	1	1	1	glgC	K00975	glgC	;COG0448;	;G;	PRK00725	glgC	HGE68322.1	HGE68322.1 TPA: glucose-1-phosphate adenylyltransferase [Acidithiobacillus sp.]	234824	glucose-1-phosphate adenylyltransferase; Provisional	.
1360	27454_MCE5393243.1	1_core	1	13	1	1	1	1	1	1	1	1	1	0	1	1	1	1	murG	K02563	murG	;COG0707;	;M;	PRK00726	murG	HGE67443.1	HGE67443.1 TPA: undecaprenyldiphospho-muramoylpentapeptide beta-N-acetylglucosaminyltransferase [Acidithiobacillus sp.]	234825	undecaprenyldiphospho-muramoylpentapeptide beta-N- acetylglucosaminyltransferase; Provisional	.
1361	27778_MCE5393567.1	1_core	1	14	1	1	1	1	1	1	1	1	1	1	1	1	1	1	lpxD	K02536	lpxD	;COG1044;	;M;	PRK00892	lpxD	HGE68303.1	HGE68303.1 TPA: UDP-3-O-(3-hydroxymyristoyl)glucosamine N-acyltransferase [Acidithiobacillus sp.]	234858	UDP-3-O-[3-hydroxymyristoyl] glucosamine N-acyltransferase; Provisional	.
1363	28438_MCE5394227.1	1_core	1	14	1	1	1	1	1	1	1	1	1	1	1	1	1	1	mdoH	K03669	mdoH	;COG2943;	;MG;	PRK05454	PRK05454	WP_255790188.1	WP_255790188.1 glucans biosynthesis glucosyltransferase MdoH [Acidithiobacillus sp. YTS05]	235476	glucans biosynthesis glucosyltransferase MdoH.	.
1364	27417_MCE5393206.1	1_core	1	14	1	1	1	1	1	1	1	1	1	1	1	1	1	1	ascD, ddhD, rfbI	K00523	ascD, ddhD, rfbI	;COG0543;	;HC;	PRK07609	PRK07609	HGE67786.1	HGE67786.1 TPA: CDP-6-deoxy-delta-3,4-glucoseen reductase [Acidithiobacillus sp.]	181058	CDP-6-deoxy-delta-3,4-glucoseen reductase; Validated	.
1375	27865_MCE5393654.1	1_core	1	14	1	1	1	1	1	1	1	1	1	1	1	1	1	1	mltD, dniR	K08307	mltD, dniR	;COG0741;COG1388;	;M;M;	cl32574	mltD	HGE67716.1	HGE67716.1 TPA: LysM peptidoglycan-binding domain-containing protein, partial [Acidithiobacillus sp.]	182727	membrane-bound lytic murein transglycosylase D; Provisional	.
1376	28201_MCE5393990.1	1_core	1	14	1	1	1	1	1	1	1	1	1	1	1	1	1	1	glmM	K03431	glmM	;COG1109;	;G;	PRK10887	glmM	WP_215871635.1	WP_215871635.1 MULTISPECIES: phosphoglucosamine mutase [unclassified Acidithiobacillus]	236787	phosphoglucosamine mutase; Provisional	.
1379	27267_MCE5393056.1	1_core	1	14	1	1	1	1	1	1	1	1	1	1	1	1	1	1	pilS, pehS	K02668	pilS, pehS	;COG3852;COG2205;COG0642;COG5000;	;T;T;T;T;	cl36020	PRK11360	HGE69104.1	HGE69104.1 TPA: histidine kinase [Acidithiobacillus sp.]	236901	two-component system sensor histidine kinase AtoS.	.
1383	27441_MCE5393230.1	1_core	1	14	1	1	1	1	1	1	1	1	1	1	1	1	1	1	lpxC	K02535	lpxC	;COG0774;	;M;	pfam03331	LpxC	HGE69048.1	HGE69048.1 TPA: UDP-3-O-acyl-N-acetylglucosamine deacetylase [Acidithiobacillus sp.]	237294	UDP-3-O-acyl-N-acetylglucosamine deacetylase.	.
1395	27729_MCE5393518.1	1_core	1	13	1	1	1	1	1	1	1	1	1	0	1	1	1	1	gmhD, rfaD	K03274	gmhD, rfaD	NOT in COG	NOT in COG	TIGR02197	heptose_epim	HGE67917.1	HGE67917.1 TPA: ADP-glyceromanno-heptose 6-epimerase, partial [Acidithiobacillus sp.]	274028	ADP-L-glycero-D-manno-heptose-6-epimerase. This family consists of examples of ADP-L-glycero-D-mannoheptose-6-epimerase, an enzyme involved in biosynthesis of the inner core of lipopolysaccharide (LPS) for Gram-negative bacteria. This enzyme is homologous to UDP-glucose 4-epimerase (TIGR01179) and belongs to the NAD dependent epimerase/dehydratase family (pfam01370). [Cell envelope, Biosynthesis …	.
1396	27500_MCE5393289.1	1_core	1	14	1	1	1	1	1	1	1	1	1	1	1	1	1	1	pilQ	K02666	pilQ	;COG4796;	;U;	cl37133	IV_pilus_PilQ	HGE67812.1	HGE67812.1 TPA: type IV pilus secretin PilQ [Acidithiobacillus sp.]	274173	type IV pilus secretin (or competence protein) PilQ. A number of proteins homologous to PilQ are involved in type IV pilus formation, competence for transformation, type III secretion, and type II secretion (also called the main terminal branch of the general secretion pathway). Members of this family include PilQ itself, which is a component of the type IV pilus structure, from a number of speci…	.
1397	27754_MCE5393543.1	1_core	1	14	1	1	1	1	1	1	1	1	1	1	1	1	1	1	pilF	K02656	pilF	;COG3063;	;NW;	NOT	type_IV_pilW	HGE68176.1	HGE68176.1 TPA: type IV pilus biogenesis/stability protein PilW [Acidithiobacillus sp.]	131573	type IV pilus biogenesis/stability protein PilW. Members of this family are designated PilF and PilW. This outer membrane protein is required both for pilus stability and for pilus function such as adherence to human cells. Members of this family contain copies of the TPR (tetratricopeptide repeat) domain.	.
1398	27266_MCE5393055.1	1_core	1	15	1	1	1	1	1	1	1	2	1	1	1	1	1	1	pilB	K02652	pilB	;COG2804;	;NUW;	cl37140	type_IV_pilB	WP_215885412.1	WP_215885412.1 MULTISPECIES: type IV-A pilus assembly ATPase PilB [unclassified Acidithiobacillus]	274186	type IV-A pilus assembly ATPase PilB. This model describes a protein of type IV pilus biogenesis designated PilB in Pseudomonas aeruginosa but PilF in Neisseria gonorrhoeae; the more common usage, reflected here, is PilB. This protein is an ATPase involved in protein export for pilin assembly and is closely related to GspE (TIGR02533) of type II secretion, also called the main terminal branch of …	.
1402	27950_MCE5393739.1	1_core	1	14	1	1	1	1	1	1	1	1	1	1	1	1	1	1	pfkB	K16370	pfkB	;COG1105;	;G;	TIGR03168	1-PFK	WP_215870864.1	WP_215870864.1 MULTISPECIES: 1-phosphofructokinase [unclassified Acidithiobacillus]	274464	hexose kinase, 1-phosphofructokinase family. This family consists largely of 1-phosphofructokinases, but also includes tagatose-6-kinases and 6-phosphofructokinases.	.
1404	27379_MCE5393168.1	1_core	1	28	2	2	2	2	2	2	2	2	2	2	2	2	2	2	mrdA	K05515	mrdA	;COG0768;	;DM;	TIGR03423	pbp2_mrdA	WP_215870882.1	WP_215870882.1 MULTISPECIES: penicillin-binding protein 2 [unclassified Acidithiobacillus]	274573	penicillin-binding protein 2. Members of this protein family are penicillin-binding protein 2 (PBP-2), a protein whose gene (designated pbpA or mrdA) generally is found next to the gene for RodA, a protein required for rod (bacillus) shape in many bacteria. PBP-2 acts as a transpeptidase for cell elongation (hence, rod-shape). [Cell envelope, Biosynthesis and degradation of murein sacculus and pe…	.
1405	27877_MCE5393666.1	1_core	1	14	1	1	1	1	1	1	1	1	1	1	1	1	1	1	mtnD, mtnZ, ADI1	K08967	mtnD, mtnZ, ADI1	;COG1791;	;E;	cd02232	Adi1	HGE67439.1	HGE67439.1 TPA: cupin domain-containing protein [Acidithiobacillus sp.]	380360	acireductone dioxygenase (ARD), cupin domain. Acireductone dioxygenase (ARD; also known as 1,2-dihydroxy-3-keto-5-methylthiopentene dioxygenase) catalyzes the oxidation of 1,2-dihydroxy-3-keto-5-methylthiopentene to yield two different products depending on which active site metal is present (Fe2+ or Ni2+) as part of the methionine salvage pathway. The ARD apo-enzyme, obtained after the metal is …	.
1407	28842_MCE5394631.1	1_core	1	16	1	1	1	1	1	1	1	2	1	2	1	1	1	1	alr	K01775	alr	;COG0787;	;M;	cl00261	PLPDE_III_AR_proteobact	WP_215871563.1	WP_215871563.1 MULTISPECIES: alanine racemase [unclassified Acidithiobacillus]	412268	Type III Pyridoxal 5-phosphate (PLP)-Dependent Enzyme Alanine Racemase. This family includes predominantly bacterial alanine racemases (AR), some serine racemases (SerRac), and putative bifunctional enzymes containing N-terminal UDP-N-acetylmuramoyl-tripeptide:D-alanyl-D-alanine ligase (murF) and C-terminal AR domains. These proteins are fold type III PLP-dependent enzymes that play essential rol…	.
1408	27720_MCE5393509.1	1_core	1	14	1	1	1	1	1	1	1	1	1	1	1	1	1	1	mtaD	K12960	mtaD	;COG0402;	;FR;	cl00281	PRK09045	HGE68954.1	HGE68954.1 TPA: TRZ/ATZ family hydrolase [Acidithiobacillus sp.]	412281	Superfamily of metallo-dependent hydrolases (also called amidohydrolase superfamily) is a large group of proteins that show conservation in their 3-dimensional fold (TIM barrel) and in details of their active site. The vast majority of the members have a conserved metal binding site, involving four histidines and one aspartic acid residue. In the common reaction mechanism, the metal ion (or ions)…	.
1410	27879_MCE5393668.1	1_core	1	14	1	1	1	1	1	1	1	1	1	1	1	1	1	1	mtnX	K08966	mtnX	;COG4359;	;E;	cl21460	HAD_Pase	HGE67437.1	HGE67437.1 TPA: HAD family hydrolase [Acidithiobacillus sp.]	419670	Haloacid dehalogenase-like hydrolases. The haloacid dehalogenase-like (HAD) superfamily includes L-2-haloacid dehalogenase, epoxide hydrolase, phosphoserine phosphatase, phosphomannomutase, phosphoglycolate phosphatase, P-type ATPase, and many others. This superfamily includes a variety of enzymes that catalyze the cleavage of substrate C-Cl, P-C, and P-OP bonds via nucleophilic substitution path…	.
1412	28290_MCE5394079.1	1_core	1	14	1	1	1	1	1	1	1	1	1	1	1	1	1	1	nadB	K00278	nadB	;COG0029;	;H;	COG0029	NadB	HGE68313.1	HGE68313.1 TPA: L-aspartate oxidase [Acidithiobacillus sp.]	223108	Aspartate oxidase [Coenzyme transport and metabolism].	.
1413	27583_MCE5393372.1	1_core	1	13	1	1	1	1	1	1	1	1	1	1	0	1	1	1	DLD, lpd, pdhD	K00382	DLD, lpd, pdhD	;COG1249;	;C;	COG1249	Lpd	HGE67502.1	HGE67502.1 TPA: NAD(P)/FAD-dependent oxidoreductase [Acidithiobacillus sp.]	224169	Pyruvate/2-oxoglutarate dehydrogenase complex, dihydrolipoamide dehydrogenase (E3) component or related enzyme [Energy production and conversion].	.
1415	27731_MCE5393520.1	1_core	1	13	1	1	1	1	1	1	1	1	1	1	0	1	1	1		K16164	K16164	;COG0179;	;Q;	pfam01557	MhpD	HGE67925.1	HGE67925.1 TPA: fumarylacetoacetate hydrolase family protein [Acidithiobacillus sp.]	396232	Fumarylacetoacetate (FAA) hydrolase family. This bacterial family of proteins has no known function.	.
1417	28363_MCE5394152.1	1_core	1	14	1	1	1	1	1	1	1	2	1	1	0	1	1	1	leuB, IMDH	K00052	leuB, IMDH	;COG0473;	;CE;	PRK00772	PRK00772	WP_215873164.1	WP_215873164.1 MULTISPECIES: 3-isopropylmalate dehydrogenase [unclassified Acidithiobacillus]	234832	3-isopropylmalate dehydrogenase; Provisional	.
1418	28235_MCE5394024.1	1_core	1	14	1	1	1	1	1	1	1	1	1	1	1	1	1	1	metK	K00789	metK	;COG0192;	;H;	cd18079	MetK	WP_255789976.1	WP_255789976.1 methionine adenosyltransferase [Acidithiobacillus sp. YTS05]	235374	S-adenosylmethionine synthetase; Validated	.
1419	27764_MCE5393553.1	1_core	1	14	1	1	1	1	1	1	1	1	1	1	1	1	1	1	mtnA	K08963	mtnA	;COG0182;	;E;	PRK05720	salvage_mtnA	HGE67594.1	HGE67594.1 TPA: S-methyl-5-thioribose-1-phosphate isomerase [Acidithiobacillus sp.]	235578	methylthioribose-1-phosphate isomerase; Reviewed	.
1420	27936_MCE5393725.1	1_core	1	14	1	1	1	1	1	1	1	1	1	1	1	1	1	1	DLD, lpd, pdhD	K00382	DLD, lpd, pdhD	;COG1249;	;C;	PRK06292	PRK06292	HGE67648.1	HGE67648.1 TPA: dihydrolipoyl dehydrogenase [Acidithiobacillus sp.]	235774	dihydrolipoamide dehydrogenase; Validated	.
1422	28236_MCE5394025.1	1_core	1	14	1	1	1	1	1	1	1	1	1	1	1	1	1	1	ahcY	K01251	ahcY	;COG0499;	;H;	NOT	AdoHcyase	HGE68443.1	HGE68443.1 TPA: adenosylhomocysteinase [Acidithiobacillus sp.]	214963	The C-terminal substrate-binding domain of LysR-type transcriptional regulator HvrB, an activator of S-adenosyl-L-homocysteine hydrolase expression, contains the type 2 periplasmic binding fold. The transcriptional regulator HvrB of the LysR family is required for the light-dependent activation of both ahcY, which encoding the enzyme S-adenosyl-L-homocysteine hydrolase (AdoHcyase) that responsibl…	.
1423	27855_MCE5393644.1	1_core	1	14	1	1	1	1	1	1	1	1	1	1	1	1	1	1	lptB	K06861	lptB	;COG1137;	;M;	cd03218	LptB	HGE68335.1	HGE68335.1 TPA: LPS export ABC transporter ATP-binding protein [Acidithiobacillus sp.]	213185	ATP-binding cassette component of YhbG transport system. The ABC transporters belonging to the YhbG family are similar to members of the Mj1267_LivG family, which is involved in the transport of branched-chain amino acids. The genes yhbG and yhbN are located in a single operon and may function together in cell envelope during biogenesis. YhbG is the putative ATP-binding cassette component and Yhb…	.									2	?							1	lipopolysaccharide	export
1426	28048_MCE5393837.1	1_core	1	14	1	1	1	1	1	1	1	1	1	1	1	1	1	1	lptE, rlpB	K03643	lptE, rlpB	;COG2980;	;M;	cl01125	LptE	HGE69049.1	HGE69049.1 TPA: hypothetical protein ENX09_08935 [Acidithiobacillus sp.]	412756	Outer membrane lipoprotein LptE/RlpB (LPS assembly) [Cell wall/membrane/envelope biogenesis].	.									2	?							1	lipoprotein	export
1428	27846_MCE5393635.1	1_core	1	14	1	1	1	1	1	1	1	1	1	1	1	1	1	1	lptD, imp, ostA	K04744	lptD, imp, ostA	;COG1452;	;M;	cl34269	LptD	HGE67836.1	HGE67836.1 TPA: LPS-assembly protein LptD [Acidithiobacillus sp.]	224369	LPS assembly outer membrane protein LptD (organic solvent tolerance protein OstA) [Cell wall/membrane/envelope biogenesis].	.									2	?							1	lipopolysaccharide	export
1429	27854_MCE5393643.1	1_core	1	15	1	1	1	1	1	1	1	1	1	2	1	1	1	1	lptA	K09774	lptA	;COG1934;	;M;	TIGR03002	outer_YhbN_LptA	HGE68336.1	HGE68336.1 TPA: lipopolysaccharide transport periplasmic protein LptA [Acidithiobacillus sp.]	274384	lipopolysaccharide transport periplasmic protein LptA. Members of this protein family include LptA (previously called YhbN). It was shown to be an essential protein in E. coli, implicated in cell envelope integrity, and to play a role in the delivery of LPS to the outer leaflet of the outer membrane. It works with LptB (formerly yhbG), a homolog of ABC transporter ATP-binding proteins, encoded by…	.									2	?							1	lipopolysaccharide	export
1431	27853_MCE5393642.1	1_core	1	14	1	1	1	1	1	1	1	1	1	1	1	1	1	1	lptC	K11719	lptC	;COG3117;	;M;	TIGR04409	LptC_YrbK	HGE68337.1	HGE68337.1 TPA: LPS export ABC transporter periplasmic protein LptC [Acidithiobacillus sp.]	275202	LPS export ABC transporter periplasmic protein LptC. Members of this family are LptC, a periplasmic protein tethered to the inner membrane in the lipopolysaccharide (LPS)exporter transenvelope complex (Lpt), which is responsible for conducting LPS to the outer leaflet of the outer membrane in most Gram-negative bacteria. LptC is homologous to LptA, another member of the transenvelope complex. Gen…	.									2	?							1	lipopolysaccharide	export
1433	27595_MCE5393384.1	1_core	1	15	1	1	1	1	1	1	1	2	1	1	1	1	1	1	ABCB-BAC	K06147	ABCB-BAC	;COG1132;	;V;	cl31180	MsbA_rel	WP_215873269.1	WP_215873269.1 MULTISPECIES: ABC transporter transmembrane domain-containing protein [unclassified Acidithiobacillus]	131259	ABC transporter, permease/ATP-binding protein. This protein is related to a Proteobacterial ATP transporter that exports lipid A and to eukaryotic P-glycoproteins.	.									2	?							1	lipid	export
1434	7826_fig-6666666.523682.peg.1287	1_core	1	14	1	1	1	1	1	1	1	1	1	1	1	1	1	1	kdsC	K01537		;COG0474;	;P;			fig|6666666.523682.peg.1287	fig|6666666.523682.peg.1287	419670	Haloacid dehalogenase-like hydrolases. The haloacid dehalogenase-like (HAD) superfamily includes L-2-haloacid dehalogenase, epoxide hydrolase, phosphoserine phosphatase, phosphomannomutase, phosphoglycolate phosphatase, P-type ATPase, and many others. This superfamily includes a variety of enzymes that catalyze the cleavage of substrate C-Cl, P-C, and P-OP bonds via nucleophilic substitution path…	.									2	?
1437	27428_MCE5393217.1	1_core	1	14	1	1	1	1	1	1	1	1	1	1	1	1	1	1	kdtA, waaA	K02527	kdtA, waaA	;COG1519;	;M;	PRK05749	PRK05749	HGE67565.1	HGE67565.1 TPA: 3-deoxy-D-manno-octulosonic acid transferase [Acidithiobacillus sp.]	235589	3-deoxy-D-manno-octulosonic-acid transferase; Reviewed	.									2	?
1438	28019_MCE5393808.1	1_core	1	14	1	1	1	1	1	1	1	1	1	1	1	1	1	1	kdtA, waaA	K02527	kdtA, waaA	;COG1519;	;M;	cl35377	PRK05749	WP_215871295.1	WP_215871295.1 MULTISPECIES: 3-deoxy-D-manno-octulosonic acid transferase [unclassified Acidithiobacillus]	235589	3-deoxy-D-manno-octulosonic-acid transferase; Reviewed	.									2	?
1439	27851_MCE5393640.1	1_core	1	14	1	1	1	1	1	1	1	2	1	1	0	1	1	1	kdsD, kpsF	K06041	kdsD, kpsF	;COG0794;	;GM;	cl32603	PRK10892	WP_215871523.1	WP_215871523.1 MULTISPECIES: KpsF/GutQ family sugar-phosphate isomerase [unclassified Acidithiobacillus]	182814	arabinose-5-phosphate isomerase KdsD.	.									2	?
1448	27225_MCE5393014.1	1_core	1	13	1	1	1	1	1	1	1	1	1	0	1	1	1	1	gshB	K01920	gshB	;COG0189;	;EHJQ;	PRK05246	PRK05246	HGE67845.1	HGE67845.1 TPA: glutathione synthase, partial [Acidithiobacillus sp.]	235371	glutathione synthetase; Provisional	.
1450	27605_MCE5393394.1	1_core	1	15	1	1	1	1	1	1	1	2	1	1	1	1	1	1	pepN	K01256	pepN	;COG0308;	;E;	PRK14015	pepN	WP_215871423.1	WP_215871423.1 MULTISPECIES: aminopeptidase N [unclassified Acidithiobacillus]	237585	aminopeptidase N; Provisional	.
1452	27766_MCE5393555.1	1_core	1	14	1	1	1	1	1	1	1	1	1	1	1	1	1	1	fur, zur, furB	K03711	fur, zur, furB	;COG0735;	;P;	cl42019	Fur	HGE68160.1	HGE68160.1 TPA: transcriptional repressor [Acidithiobacillus sp.]	419669	RIO-like serine/threonine protein kinase fused to N-terminal HTH domain [Signal transduction mechanisms].	.
1453	27387_MCE5393176.1	1_core	1	13	1	1	1	1	1	1	1	1	1	0	1	1	1	1	fur, zur, furB	K03711	fur, zur, furB	;COG0735;	;P;	cl21459	fur	HGE68344.1	HGE68344.1 TPA: ferric iron uptake transcriptional regulator [Acidithiobacillus sp.]	419669	RIO-like serine/threonine protein kinase fused to N-terminal HTH domain [Signal transduction mechanisms].	.
1461	HGE68532.1	1_core	1	14	1	1	1	1	1	1	1	1	1	1	1	1	1	1	cueR	K19591	ND	COG0789	K	cd04770	HTH_HMRTR	HGE68532.1	MerR family transcriptional regulator, copper efflux regulator			.
1463	HGE68311.1	1_core	1	14	1	1	1	1	1	1	1	1	1	1	1	1	1	1	irr	K09826	ND	COG0735	P	COG0735	Fur	HGE68311.1	Fur family transcriptional regulator, iron response regulator			.
1470	HGE68654.1	1_core	1	15	2	1	1	1	1	1	1	1	1	1	1	1	1	1	arsR	K03892	ND	COG0640;COG0394	K;T	NF033788	HTH_20	HGE68654.1	ArsR family transcriptional regulator, arsenate/arsenite/antimonite-responsive transcriptional repressor			.
148	27568_MCE5393357.1	2_soft_core	2	7	1	0	0	0	0	0	0	1	1	0	1	1	1	1	fabD	K00645	fabD	;COG0331;	;I;	COG0331	fabD	WP_215873218.1	WP_215873218.1 MULTISPECIES: ACP S-malonyltransferase [unclassified Acidithiobacillus]	223408	Malonyl CoA-acyl carrier protein transacylase [Lipid transport and metabolism].	.			1						1	fatty acids	proton permeability_membrane rigidity	SFAs_2
278	27437_MCE5393226.1	2_soft_core	2	8	1	0	0	0	0	0	0	1	1	1	1	1	1	1	mutT, NUDT15, MTH2	K03574	mutT, NUDT15, MTH2	;COG0352;	;H;	cl35755	PRK08999	HGE68586.1	HGE68586.1 TPA: Nudix family hydrolase [Acidithiobacillus sp.]	236361	Nudix family hydrolase.	.			1	1	Nucleotide excision repair	phosphatase
811	27253_MCE5393042.1	2_soft_core	2	10	1	0	1	1	0	0	0	1	1	1	1	1	1	1	mscK, kefA, aefA	K05802	mscK, kefA, aefA	;COG3264;COG0664;	;M;T;	cl43825	MscK	HGE68877.1	HGE68877.1 TPA: mechanosensitive ion channel, partial [Acidithiobacillus sp.]	423037	Mechanosensitive ion channel. Two members of this protein family of M. jannaschii have been functionally characterized. Both proteins form mechanosensitive (MS) ion channels upon reconstitution into liposomes and functional examination by the patch-clamp technique. Therefore this family are likely to also be MS channel proteins.	.													1	potassium			1	potassium	mechanosens
918	27254_MCE5393043.1	2_soft_core	2	10	1	0	1	1	0	0	0	1	1	1	1	1	1	1	emrB	K03446	emrB	;COG2814;	;G;	cl31024	efflux_EmrB	HGE68878.1	HGE68878.1 TPA: DHA2 family efflux MFS transporter permease subunit [Acidithiobacillus sp.]	129794	drug resistance transporter, EmrB/QacA subfamily. This subfamily of drug efflux proteins, a part of the major faciliator family, is predicted to have 14 potential membrane-spanning regions. Members with known activities include EmrB (multiple drug resistance efflux pump) in E. coli, FarB (antibacterial fatty acid resistance) in Neisseria gonorrhoeae, TcmA (tetracenomycin C resistance) in Streptom…	.																	1	drug: proton	antiport
1222	28689_MCE5394478.1	2_soft_core	2	8	1	0	0	0	0	0	0	1	1	1	1	1	1	1	lpxH	K03269	lpxH	;COG2908;	;M;	cl13995	PRK05340	HGE69149.1	HGE69149.1 TPA: UDP-2,3-diacylglucosamine diphosphatase [Acidithiobacillus sp.]	417454	metallophosphatase superfamily, metallophosphatase domain. Metallophosphatases (MPPs), also known as metallophosphoesterases, phosphodiesterases (PDEs), binuclear metallophosphoesterases, and dimetal-containing phosphoesterases (DMPs), represent a diverse superfamily of enzymes with a conserved domain containing an active site consisting of two metal ions (usually manganese, iron, or zinc) coordi…	.
6	28722_MCE5394511.1	2_soft_core	3	26	2	2	2	2	2	2	2	0	2	3	1	2	2	2	cyoB	K02298	cyoB	;COG0843;	;C;	cl00275	CyoB	WP_215872590.1	WP_215872590.1 MULTISPECIES: cbb3-type cytochrome c oxidase subunit I [unclassified Acidithiobacillus]	412277	Heme-copper oxidase subunit III. Heme-copper oxidases are transmembrane protein complexes in the respiratory chains of prokaryotes and mitochondria which couple the reduction of molecular oxygen to water to, proton pumping across the membrane. The heme-copper oxidase superfamily is diverse in terms of electron donors, subunit composition, and heme types. This superfamily includes cytochrome c and…	.	1	energy							1	H+-transporting	proton translocation	proton efflux
12	28113_MCE5393902.1	2_soft_core	3	12	1	1	1	1	1	1	1	0	1	0	1	1	1	1	nuoL	K00341	nuoL	;COG1009;	;C;	cl43306	NuoL	WP_215871705.1	WP_215871705.1 MULTISPECIES: NADH-quinone oxidoreductase subunit L [unclassified Acidithiobacillus]	357541	NADH:ubiquinone oxidoreductase subunit 5 (chain L)/Multisubunit Na+/H+ antiporter, MnhA subunit [Energy production and conversion, Inorganic ion transport and metabolism].	.	1	energy							1	H+-transporting	proton translocation	proton influx
31	27328_MCE5393117.1	2_soft_core	3	12	1	1	1	1	1	1	1	0	1	0	1	1	1	1	ATPF1G, atpG	K02115	ATPF1G, atpG	;COG0224;	;C;	PRK05621	PRK05621	WP_215872113.1	WP_215872113.1 MULTISPECIES: F0F1 ATP synthase subunit gamma [unclassified Acidithiobacillus]	235535	F0F1 ATP synthase subunit gamma; Validated	.	1	energy							1	H+-transporting	proton translocation	proton influx
53	27329_MCE5393118.1	2_soft_core	3	13	1	1	1	1	1	1	1	0	1	1	1	1	1	1	ATPF1A, atpA	K02111	ATPF1A, atpA	;COG0056;	;C;	PRK09281	PRK09281	WP_215872114.1	WP_215872114.1 MULTISPECIES: F0F1 ATP synthase subunit alpha [unclassified Acidithiobacillus]	236448	F0F1 ATP synthase subunit alpha; Validated	.	1	energy							1	H+-transporting	proton translocation	proton influx
54	28723_MCE5394512.1	2_soft_core	3	13	1	1	1	1	1	1	1	0	1	1	1	1	1	1	cyoA	K02297	cyoA	;COG1622;	;C;	cl33297	CyoA	WP_215872589.1	WP_215872589.1 MULTISPECIES: ubiquinol oxidase subunit II [unclassified Acidithiobacillus]	213620	Heme/copper-type cytochrome/quinol oxidase, subunit 2 [Energy production and conversion].	.	1	energy							1	H+-transporting	proton translocation	proton efflux
55	28728_MCE5394517.1	2_soft_core	3	12	1	1	1	1	1	1	1	0	1	1	0	1	1	1	cyoA	K02297	cyoA	;COG1622;	;C;	cl33297	CyoA	WP_215873205.1	WP_215873205.1 MULTISPECIES: COX aromatic rich motif-containing protein [unclassified Acidithiobacillus]	213620	Heme/copper-type cytochrome/quinol oxidase, subunit 2 [Energy production and conversion].	.	1	energy							1	H+-transporting	proton translocation	proton efflux
61	28232_MCE5394021.1	2_soft_core	3	13	1	1	1	1	1	1	1	0	1	1	1	1	1	1	moeZR, moeBR	K21147	moeZR, moeBR	;COG0607;COG0476;COG0491;	;P;H;R;	cd00158	RHOD	WP_215872638.1	WP_215872638.1 MULTISPECIES: rhodanese-like domain-containing protein [unclassified Acidithiobacillus]	238089	Rhodanese Homology Domain (RHOD); an alpha beta fold domain found duplicated in the rhodanese protein. The cysteine containing enzymatically active version of the domain is also found in the Cdc25 class of protein phosphatases and a variety of proteins such as sulfide dehydrogenases and certain stress proteins such as senesence specific protein 1 in plants, PspE and GlpE in bacteria and cyanide a…	.	1	sulfur relay
68	28135_MCE5393924.1	2_soft_core	3	19	1	2	2	2	2	2	2	0	1	0	1	1	1	2	soeB	K21308	soeB	;COG0437;	;C;	cd10551	PsrB	WP_215872250.1	WP_215872250.1 MULTISPECIES: 4Fe-4S dicluster domain-containing protein [unclassified Acidithiobacillus]	319873	polysulfide reductase beta (PsrB) subunit. This family includes the beta subunit of bacterial polysulfide reductase (PsrABC), an integral membrane-bound enzyme responsible for quinone-coupled reduction of polysulfides, a process important in extreme environments such as deep-sea vents and hot springs. Polysulfide reductase contains three subunits: a catalytic subunit PsrA, an electron transfer Ps…	.	1	sulfur_sulfite
83	28881_MCE5394670.1	2_soft_core	3	13	1	1	1	1	1	1	1	0	1	1	1	1	1	1	thiS	K03154	thiS	;COG2104;	;H;	cd00565	PRK05659	WP_226827572.1	WP_226827572.1 MULTISPECIES: sulfur carrier protein ThiS [unclassified Acidithiobacillus]	421700	Beta-grasp ubiquitin-like fold. Ubiquitin is a protein modifier that is involved in various cellular processes including transcriptional regulation, cell cycle control, and DNA repair in eukaryotes. The ubiquitination process comprises a cascade of E1, E2 and E3 enzymes that results in a covalent bond between the C-terminus of ubiquitin and the epsilon-amino group of a substrate lysine. Ubiquitin…	.	1	sulfur relay
145	28496_MCE5394285.1	2_soft_core	3	13	1	1	1	1	1	1	1	0	1	1	1	1	1	1		K04708	ND	;COG4221;COG0300;	;C;R;	cl21454	SDR_c6	WP_215873000.1	WP_215873000.1 MULTISPECIES: SDR family NAD(P)-dependent oxidoreductase [unclassified Acidithiobacillus]	419666	Rossmann-fold NAD(P)(+)-binding proteins. This entry is the rossmann domain found in the Xanthine dehydrogenase accessory protein.	.			1						1	hopanoid	proton permeability_membrane rigidity	sphingolipid
146	27567_MCE5393356.1	2_soft_core	3	13	1	1	1	1	1	1	1	1	1	0	1	1	1	1	fabG	K00059	fabG	;COG1028;	;I;	cl21454	3oxo_ACP_reduc	WP_215873219.1	WP_215873219.1 MULTISPECIES: 3-oxoacyl-ACP reductase FabG [unclassified Acidithiobacillus]	419666	Rossmann-fold NAD(P)(+)-binding proteins. This entry is the rossmann domain found in the Xanthine dehydrogenase accessory protein.	.			1						1	fatty acids	proton permeability_membrane rigidity	SFAs_4
153	27280_MCE5393069.1	2_soft_core	3	13	1	1	1	1	1	1	1	0	1	1	1	1	1	1	accB, bccP	K02160	accB, bccP	;COG0511;	;I;	cl36680	PRK06302	WP_215872061.1	WP_215872061.1 MULTISPECIES: acetyl-CoA carboxylase biotin carboxyl carrier protein [unclassified Acidithiobacillus]	235777	acetyl-CoA carboxylase biotin carboxyl carrier protein.	.			1						1	fatty acids	proton permeability_membrane rigidity	SFAs_1
160	27511_MCE5393300.1	2_soft_core	3	13	1	1	1	1	1	1	1	0	1	1	1	1	1	1	ahbC	K22226	ahbC	;COG0535;	;DH;	cl37275	HpnH	WP_215872412.1	WP_215872412.1 MULTISPECIES: adenosyl-hopene transferase HpnH [unclassified Acidithiobacillus]	274595	hopanoid biosynthesis associated radical SAM protein HpnH. The sequences represented by this model are members of the radical SAM superfamily of enzymes (pfam04055). These enzymes utilize an iron-sulfur redox cluster and S-adenosylmethionine to carry out diverse radical mediated reactions. The members of this clade are frequently found in the same locus as squalene-hopene cyclase (SHC, TIGR01507)…	.			1						1	hopanoid	proton permeability_membrane rigidity	hopanoid
233	28011_MCE5393800.1	2_soft_core	3	12	1	1	1	1	1	1	1	0	1	0	1	1	1	1	mutS2	K07456	mutS2	;COG1193;COG2840;	;L;L;	pfam01713	Smr	WP_215872482.1	WP_215872482.1 MULTISPECIES: Smr/MutS family protein [unclassified Acidithiobacillus]	396327	DNA-nicking endonuclease, Smr domain [Replication, recombination and repair].	.			1	1	Mismatch repair	ATPase
249	28322_MCE5394111.1	2_soft_core	3	13	1	1	1	1	1	1	1	0	1	1	1	1	1	1	radC	K03630	radC	;COG2003;	;L;	PRK00024	PRK00024	WP_215873361.1	WP_215873361.1 MULTISPECIES: DNA repair protein RadC [unclassified Acidithiobacillus]	178801	DNA repair protein RadC.	.			1	1	Recombinational repair	recombinase
251	28704_MCE5394493.1	2_soft_core	3	13	1	1	1	1	1	1	1	0	1	1	1	1	1	1	recF	K03629	recF	;COG1195;	;L;	cl35055	recF	WP_215872159.1	WP_215872159.1 MULTISPECIES: DNA replication and repair protein RecF [unclassified Acidithiobacillus]	234608	recombination protein F; Reviewed	.			1	1	Recombinational repair	recombinase
265	28402_MCE5394191.1	2_soft_core	3	13	1	1	1	1	1	1	1	0	1	1	1	1	1	1	uvrB	K03702	uvrB	;COG0556;	;L;	PRK05298	PRK05298	WP_215871943.1	WP_215871943.1 MULTISPECIES: excinuclease ABC subunit UvrB [unclassified Acidithiobacillus]	235395	excinuclease ABC subunit UvrB.	.			1	1	Nucleotide excision repair	nuclease
288	28614_MCE5394403.1	2_soft_core	3	13	1	1	1	1	1	1	1	0	1	1	1	1	1	1	yraN	K07460	yraN	;COG0792;	;L;	PRK12497	PRK12497	WP_215872196.1	WP_215872196.1 MULTISPECIES: YraN family protein [unclassified Acidithiobacillus]	237119	YraN family protein.	.			1	1	Various	nuclease
292	28843_MCE5394632.1	2_soft_core	3	13	1	1	1	1	1	1	1	0	1	1	1	1	1	1	dnaB	K02314	dnaB	;COG0305;	;L;	TIGR00665	DnaB	WP_215871557.1	WP_215871557.1 MULTISPECIES: replicative DNA helicase [unclassified Acidithiobacillus]	273206	Replicative DNA helicase [Replication, recombination and repair].	.			1	1	Various	helicase
293	27561_MCE5393350.1	2_soft_core	3	12	1	1	1	1	1	1	1	0	1	0	1	1	1	1	holB	K02341	holB	;COG0470;	;L;	cl36725	holB	WP_215873224.1	WP_215873224.1 MULTISPECIES: DNA polymerase III subunit delta' [unclassified Acidithiobacillus]	273213	DNA polymerase III, delta' subunit. This model describes the N-terminal half of the delta' subunit of DNA polymerase III. Delta' is homologous to the gamma and tau subunits, which form an outgroup for phylogenetic comparison. The gamma/tau branch of the tree is much more tighly conserved than the delta' branch, and some members of that branch score more highly against this model than some protein…	.			1	1	Mismatch repair	DNA polymerase
297	28268_MCE5394057.1	2_soft_core	3	13	1	1	1	1	1	1	1	0	1	1	1	1	1	1	iscR	K13643	iscR	;COG1959;	;K;	pfam02082	rrf2_super	WP_215872308.1	WP_215872308.1 MULTISPECIES: Rrf2 family transcriptional regulator [unclassified Acidithiobacillus]	396591	Rrf2 family protein. This model represents a superfamily of probable transcriptional regulators. One member, RRF2 of Desulfovibrio vulgaris is an apparent regulatory protein experimentally (MEDLINE:97293189). The N-terminal region appears related to the DNA-binding biotin repressor region of the BirA bifunctional according to results after three rounds of PSI-BLAST with a fairly high stringency. …	.			1				1	Fe-S centers biosynthesis
304	27743_MCE5393532.1	2_soft_core	3	13	1	1	1	1	1	1	1	0	1	1	1	1	1	1	msrP	K07147	msrP	;COG2041;	;C;	cd00321	arch_bact_SO_family_Moco	WP_215871110.1	WP_215871110.1 MULTISPECIES: molybdopterin-dependent oxidoreductase [unclassified Acidithiobacillus]	238198	Sulfite oxidase (SO) family, molybdopterin binding domain. This molybdopterin cofactor (Moco) binding domain is found in a variety of oxidoreductases, main members of this family are nitrate reductase (NR) and sulfite oxidase (SO). SO catalyzes the terminal reaction in the oxidative degradation of the sulfur-containing amino acids cysteine and methionine. Assimilatory NRs catalyze the reduction o…	.			1				1
314	28038_MCE5393827.1	2_soft_core	3	12	1	1	1	1	1	1	1	0	1	0	1	1	1	1	pepF, pepB	K08602	pepF, pepB	;COG1164;	;E;	cd09610	M3B_PepF_5	WP_215871315.1	WP_215871315.1 MULTISPECIES: M3 family oligoendopeptidase [unclassified Acidithiobacillus]	341073	M3-like Peptidases, zincin metallopeptidases, include M2_ACE, M3A, M3B_PepF, and M32 families. The peptidase M3-like family, also called neurolysin-like family, is part of the "zincin" metallopeptidases, and includes the M2, M3 and M32 families of metallopeptidases. The M2 angiotensin converting enzyme (ACE, EC 3.4.15.1) is a membrane-bound, zinc-dependent dipeptidase that catalyzes the conversio…	.			1				1	protease/peptidase
316	28729_MCE5394518.1	2_soft_core	3	12	1	1	1	1	1	1	1	0	1	1	0	1	1	1		NOT in KEGG	NOT in KEGG	;COG0693;	;V;	cl00020	GATase1_Hsp31_like	WP_226827416.1	WP_226827416.1 MULTISPECIES: DJ-1/PfpI family protein [unclassified Acidithiobacillus]	412116	Type 1 glutamine amidotransferase (GATase1)-like domain. Type 1 glutamine amidotransferase (GATase1)-like domain. This group contains proteins similar to Class I glutamine amidotransferases, the intracellular PH1704 from Pyrococcus horikoshii, the C-terminal of the large catalase: Escherichia coli HP-II, Sinorhizobium meliloti Rm1021 ThuA, the A4 beta-galactosidase middle domain and peptidase E. …	.			1				1	chaperone_hsp31
321	27816_MCE5393605.1	2_soft_core	3	12	1	1	1	1	1	1	1	0	1	0	1	1	1	1	trxA	K03671	trxA	;COG3118;	;O;	cl00388	trxA	WP_215871050.1	WP_215871050.1 MULTISPECIES: thioredoxin TrxA [unclassified Acidithiobacillus]	412351	Protein Disulfide Oxidoreductases and Other Proteins with a Thioredoxin fold. Thioredoxins are small enzymes that participate in redox reactions, via the reversible oxidation of an active centre disulfide bond.	.			1				1	redox homeostasis
340	28758_MCE5394547.1	2_soft_core	3	13	1	1	1	1	1	1	1	0	1	1	1	1	1	1	PMPCB, MAS1	K17732	PMPCB, MAS1	;COG0612;	;R;	COG0612	PqqL	WP_226830669.1	WP_226830669.1 MULTISPECIES: insulinase family protein [unclassified Acidithiobacillus]	223685	Predicted Zn-dependent peptidase [General function prediction only].	.			1				1	protease/peptidase
347	28305_MCE5394094.1	2_soft_core	3	13	1	1	1	1	1	1	1	0	1	1	1	1	1	1	hslO	K04083	hslO	;COG1281;	;O;	pfam01430	Hsp33	WP_215871449.1	WP_215871449.1 MULTISPECIES: Hsp33 family molecular chaperone HslO [unclassified Acidithiobacillus]	396148	Redox-regulated molecular chaperone, HSP33 family [Posttranslational modification, protein turnover, chaperones].	.			1				1	chaperone_hsp33
358	28531_MCE5394320.1	2_soft_core	3	13	1	1	1	1	1	1	1	0	1	1	1	1	1	1	groEL, HSPD1	K04077	groEL, HSPD1	;COG0459;	;O;	PRK00013	groEL	WP_215871871.1	WP_215871871.1 MULTISPECIES: chaperonin GroEL [unclassified Acidithiobacillus]	234573	chaperonin GroEL	.			1				1	chaperone_hsp60
364	28069_MCE5393858.1	2_soft_core	3	26	2	3	3	3	3	3	3	0	2	0	1	1	1	1	dsbD	K04084	dsbD	;COG4232;	;O;	cl35086	dipZ	WP_014002359.1	WP_014002359.1 MULTISPECIES: protein-disulfide reductase DsbD [Acidithiobacillus]	234717	thiol:disulfide interchange protein precursor; Provisional	.			1				1	Thiol-disulfide exchange
376	28386_MCE5394175.1	2_soft_core	3	12	1	1	1	1	1	1	1	0	1	0	1	1	1	1	map	K01265	map	;COG0024;	;J;	PRK05716	PRK05716	WP_215873249.1	WP_215873249.1 MULTISPECIES: type I methionyl aminopeptidase [unclassified Acidithiobacillus]	235576	methionine aminopeptidase; Validated	.			1				1	protease/peptidase
379	28343_MCE5394132.1	2_soft_core	3	13	1	1	1	1	1	1	1	0	1	1	1	1	1	1	erfK	K16291	erfK	;COG1376;	;M;	cl32489	PRK10260	WP_215873339.1	WP_215873339.1 MULTISPECIES: L,D-transpeptidase family protein [unclassified Acidithiobacillus]	182341	L,D-transpeptidase; Provisional	.			1				1	protease/peptidase
380	28314_MCE5394103.1	2_soft_core	3	13	1	1	1	1	1	1	1	0	1	1	1	1	1	1	dnaJ	K03686	dnaJ	;COG0484;	;O;	PRK10767	PRK10767	WP_215873369.1	WP_215873369.1 MULTISPECIES: molecular chaperone DnaJ [unclassified Acidithiobacillus]	236757	chaperone protein DnaJ; Provisional	.			1				1	chaperone
381	27845_MCE5393634.1	2_soft_core	3	13	1	1	1	1	1	1	1	0	1	1	1	1	1	1	surA	K03771	surA	;COG0760;	;O;	cl35947	PRK10770	WP_215871529.1	WP_215871529.1 MULTISPECIES: peptidylprolyl isomerase [unclassified Acidithiobacillus]	236758	peptidyl-prolyl cis-trans isomerase SurA; Provisional	.			1				1	chaperone_periplasmic
383	27902_MCE5393691.1	2_soft_core	3	13	1	1	1	1	1	1	1	0	1	1	1	1	1	1	trxC	K03672	trxC	;COG3118;	;O;	cl32621	PRK10996	WP_215872014.1	WP_215872014.1 MULTISPECIES: thioredoxin TrxC [unclassified Acidithiobacillus]	182889	thioredoxin 2; Provisional	.			1				1	redox homeostasis
403	27842_MCE5393631.1	2_soft_core	3	13	1	1	1	1	1	1	1	0	1	1	1	1	1	1	grxD, GLRX5	K07390	grxD, GLRX5	;COG0278;	;O;	TIGR00365	TIGR00365	WP_215871531.1	WP_215871531.1 MULTISPECIES: Grx4 family monothiol glutaredoxin [unclassified Acidithiobacillus]	188046	monothiol glutaredoxin, Grx4 family. The gene for the member of this glutaredoxin family in E. coli, originally designated ydhD, is now designated grxD. Its protein, Grx4, is a monothiol glutaredoxin similar to Grx5 of yeast, which is involved in iron-sulfur cluster formation. [Energy metabolism, Electron transport]	.			1				1	redox homeostasis
414	28691_MCE5394480.1	2_soft_core	3	13	1	1	1	1	1	1	1	0	1	1	1	1	1	1	argD	K00821	argD	;COG4992;	;E;	PRK02627	PRK02627	WP_215872442.1	WP_215872442.1 MULTISPECIES: aspartate aminotransferase family protein [unclassified Acidithiobacillus]	235056	acetylornithine aminotransferase; Provisional	.									1	spermidine	proton neutralization	basic amino acid/polyamine	1	Glutamate	SYNTHESIS	2-oxoglutarate transform to glutamate
418	28850_MCE5394639.1	2_soft_core	3	13	1	1	1	1	1	1	1	0	1	1	1	1	1	1	afuC, fbpC	K02010	afuC, fbpC	;COG3842;	;E;	COG3842	PotA	WP_255789730.1	WP_255789730.1 ABC transporter ATP-binding protein [Acidithiobacillus sp. YTS05]	226361	ABC-type Fe3+/spermidine/putrescine transport systems, ATPase components [Amino acid transport and metabolism].	.									1	spermidine_putrescine	proton neutralization	basic amino acid/polyamine	1				1	iron, ferric	uptake
454	28566_MCE5394355.1	2_soft_core	3	14	1	1	1	1	1	1	1	0	1	1	2	1	1	1	pstS	K02040	pstS	;COG0226;	;P;	cl21456	3a0107s03	WP_215871111.1	WP_215871111.1 MULTISPECIES: phosphate ABC transporter substrate-binding protein PstS [unclassified Acidithiobacillus]	419667	Type 2 periplasmic binding fold superfamily. This evolutionary model and hierarchy represent the ligand-binding domains found in solute binding proteins that serve as initial receptors in the transport, signal transduction and channel gating. The PBP2 proteins share the same architecture as periplasmic binding proteins type 1 (PBP1), but have a different topology. They are typically comprised of …	.									1		proton neutralization	phosphate					1	phosphate	uptake
455	630_HGE67968.1	2_soft_core	3	10	1	1	0	0	1	1	1	0	1	1	0	1	1	1	PMA1, PMA2	K01535	PMA1, PMA2	;COG0474;	;P;	cl21460	P-type_ATPase_H	HGE67968.1	HGE67968.1 TPA: plasma-membrane proton-efflux P-type ATPase, partial [Acidithiobacillus sp.]	419670	Haloacid dehalogenase-like hydrolases. The haloacid dehalogenase-like (HAD) superfamily includes L-2-haloacid dehalogenase, epoxide hydrolase, phosphoserine phosphatase, phosphomannomutase, phosphoglycolate phosphatase, P-type ATPase, and many others. This superfamily includes a variety of enzymes that catalyze the cleavage of substrate C-Cl, P-C, and P-OP bonds via nucleophilic substitution path…	.									1	H+-transporting	proton translocation	proton efflux					1	proton	efflux
465	27540_MCE5393329.1	2_soft_core	3	14	1	1	1	1	1	1	1	0	1	1	2	1	1	1	nhaA	K03313	nhaA	;COG3004;	;CP;	pfam06965	Na_H_antiport_1	WP_215870994.1	WP_215870994.1 MULTISPECIES: Na+/H+ antiporter NhaA [unclassified Acidithiobacillus]	399742	Na+/H+ antiporter 1. This family contains a number of bacterial Na+/H+ antiporter 1 proteins. These are integral membrane proteins that catalyze the exchange of H+ for Na+ in a manner that is highly dependent on the pH.	.									1	H+-transporting	proton translocation	proton antiport					1	monovalent cation:proton	antiport
500	28116_MCE5393905.1	2_soft_core	3	13	1	1	1	1	1	1	1	0	1	1	1	1	1	1	slp	K07285	slp	;COG3065;	;M;	cl01164	Slp	WP_215870915.1	WP_215870915.1 MULTISPECIES: Slp family lipoprotein [unclassified Acidithiobacillus]	397774	FKBP-type peptidyl-prolyl cis-trans isomerase 2 [Posttranslational modification, protein turnover, chaperones].	.									1		proton permeability_porin	organic acid influx
503	27794_MCE5393583.1	2_soft_core	3	13	1	1	1	1	1	1	1	0	1	1	1	1	1	1	phoB	K07657	phoB	;COG0745;	;TK;	cl31172	PhoB	WP_215871071.1	WP_215871071.1 MULTISPECIES: phosphate regulon transcriptional regulator PhoB [unclassified Acidithiobacillus]	131209	phosphate response regulator transcription factor PhoB.	.									1		proton neutralization	phosphate
504	27793_MCE5393582.1	2_soft_core	3	13	1	1	1	1	1	1	1	0	1	1	1	1	1	1	phoR	K07636	phoR	;COG5002;COG0642;	;T;T;	cl37197	phoR_proteo	WP_215871072.1	WP_215871072.1 MULTISPECIES: phosphate regulon sensor histidine kinase PhoR [unclassified Acidithiobacillus]	274368	phosphate regulon sensor kinase PhoR. Members of this protein family are the regulatory histidine kinase PhoR associated with the phosphate ABC transporter in most Proteobacteria. Related proteins from Gram-positive organisms are not included in this model. The phoR gene usually is adjacent to the response regulator phoB gene (TIGR02154). [Signal transduction, Two-component systems]	.									1		proton neutralization	phosphate
511	27838_MCE5393627.1	2_soft_core	3	12	1	1	1	1	1	1	1	0	1	1	0	1	1	1	hisC	K00817	hisC	;COG0079;	;E;	cl30185	PRK04870	WP_215871535.1	WP_215871535.1 MULTISPECIES: histidinol-phosphate transaminase [unclassified Acidithiobacillus]	418510	Aspartate aminotransferase (AAT) superfamily (fold type I) of pyridoxal phosphate (PLP)-dependent enzymes. PLP combines with an alpha-amino acid to form a compound called a Schiff base or aldimine intermediate, which depending on the reaction, is the substrate in four kinds of reactions (1) transamination (movement of amino groups), (2) racemization (redistribution of enantiomers), (3) decarboxyl…	.													1	Glutamate	SYNTHESIS	2-oxoglutarate transform to glutamate
513	27834_MCE5393623.1	2_soft_core	3	13	1	1	1	1	1	1	1	0	1	1	1	1	1	1	hisF	K02500	hisF	;COG0107;	;E;	COG0107	PRK02083	WP_215871539.1	WP_215871539.1 MULTISPECIES: imidazole glycerol phosphate synthase subunit HisF [unclassified Acidithiobacillus]	234996	imidazole glycerol phosphate synthase subunit HisF; Provisional	.													1	Glutamate	SYNTHESIS_BREAKDOWN	glutamine transform to glutamate
515	27811_MCE5393600.1	2_soft_core	3	13	1	1	1	1	1	1	1	0	1	1	1	1	1	1	argAB	K14682	argAB	;COG0548;	;E;	PRK05279	PRK05279	WP_215871056.1	WP_215871056.1 MULTISPECIES: amino-acid N-acetyltransferase [unclassified Acidithiobacillus]	235386	N-acetylglutamate synthase; Validated	.													1	Glutamate	BREAKDOWN	glutamate transform to acetyl-glutamate
524	28071_MCE5393860.1	2_soft_core	3	13	1	1	1	1	1	1	1	0	1	1	1	1	1	1	ilvE	K00826	ilvE	;COG0115;	;EH;	PRK06606	PRK06606	WP_215871716.1	WP_215871716.1 MULTISPECIES: branched-chain amino acid transaminase [unclassified Acidithiobacillus]	235841	branched-chain amino acid transaminase.	.													1	Glutamate	SYNTHESIS	2-oxoglutarate transform to glutamate
525	28833_MCE5394622.1	2_soft_core	3	16	2	1	1	1	1	1	1	0	2	1	2	1	1	1	glnA, GLUL_GS	K01915	glnA, GLUL	;COG0174;	;E;	cl32375	glnA	WP_255789680.1	WP_255789680.1 glutamate--ammonia ligase [Acidithiobacillus sp. YTS05]	181884	Repressor of nif and glnA expression [Transcription].	.													1	Glutamine	SYNTHESIS_BREAKDOWN	glutamine synthesis from glutamate
529	27836_MCE5393625.1	2_soft_core	3	13	1	1	1	1	1	1	1	0	1	1	1	1	1	1	hisH	K02501	hisH	;COG0118;	;E;	PRK13141	hisH	WP_215871537.1	WP_215871537.1 MULTISPECIES: imidazole glycerol phosphate synthase subunit HisH [unclassified Acidithiobacillus]	237288	imidazole glycerol phosphate synthase subunit hisH; Provisional	.													1	Glutamate	SYNTHESIS_BREAKDOWN	glutamine transform to glutamate
530	27298_MCE5393087.1	2_soft_core	3	12	1	1	1	1	1	1	1	0	1	1	0	1	1	1	trpE	K01657	trpE	;COG0147;	;EH;	cl36687	PRK13565	WP_215871384.1	WP_215871384.1 MULTISPECIES: anthranilate synthase component I [unclassified Acidithiobacillus]	184146	anthranilate synthase component I; Provisional	.													1	Glutamate	SYNTHESIS_BREAKDOWN	glutamine transform to glutamate
534	27716_MCE5393505.1	2_soft_core	3	14	1	1	1	1	1	1	1	0	1	1	2	1	1	1	dapC	K14267	dapC	;COG0436;	;E;	cl30179	DapC_gpp	WP_215871165.1	WP_215871165.1 MULTISPECIES: succinyldiaminopimelate transaminase [unclassified Acidithiobacillus]	274637	succinyldiaminopimelate transaminase. This family of succinyldiaminopimelate transaminases (DapC) includes the experimentally characterized enzyme from Bordatella pertussis. The majority of genes in this family are proximal to genes encoding components of the lysine biosynthesis via diaminopimelate pathway (GenProp0125).	.													1	Glutamate	SYNTHESIS	2-oxoglutarate transform to glutamate
548	28403_MCE5394192.1	2_soft_core	3	13	1	1	1	1	1	1	1	0	1	1	1	1	1	1	yahK	K13979	yahK	;COG1064;	;G;	cd05283	CAD1	WP_215871940.1	WP_215871940.1 MULTISPECIES: NAD(P)-dependent alcohol dehydrogenase [unclassified Acidithiobacillus]	176186	Aminoglycoside 3'-phosphotransferase and Choline Kinase family. This family is composed of APH, ChoK, ethanolamine kinase (ETNK), macrolide 2'-phosphotransferase (MPH2'), an unusual homoserine kinase, and uncharacterized proteins with similarity to the N-terminal domain of acyl-CoA dehydrogenase 10 (ACAD10). The members of this family catalyze the transfer of the gamma-phosphoryl group from ATP (…	.													1	Glycerol	BREAKDOWN	Glycerol breakdown to 2-Phospho-D-glycerate
556	28355_MCE5394144.1	2_soft_core	3	12	1	1	1	1	1	1	1	0	1	0	1	1	1	1	folC	K11754	folC	;COG0285;	;H;	cl33827	FolC	WP_215873172.1	WP_215873172.1 MULTISPECIES: Mur ligase family protein [unclassified Acidithiobacillus]	223362	Folylpolyglutamate synthase/Dihydropteroate synthase [Coenzyme transport and metabolism].	.													1	Glutamate	BREAKDOWN	glutamate transform to DHF
566	27507_MCE5393296.1	2_soft_core	3	13	1	1	1	1	1	1	1	0	1	1	1	1	1	1	gatA, QRSL1	K02433	gatA, QRSL1	;COG0154;	;J;	cl18951	gatA	WP_215872414.1	WP_215872414.1 MULTISPECIES: Asp-tRNA(Asn)/Glu-tRNA(Gln) amidotransferase subunit GatA [unclassified Acidithiobacillus]	234572	Asp-tRNA(Asn)/Glu-tRNA(Gln) amidotransferase subunit GatA.	.													1	Glutamate	SYNTHESIS_BREAKDOWN	glutamine transform to glutamate
567	27508_MCE5393297.1	2_soft_core	3	13	1	1	1	1	1	1	1	0	1	1	1	1	1	1	gatC, GATC	K02435	gatC, GATC	;COG0721;	;J;	PRK00034	gatC	WP_226826963.1	WP_226826963.1 MULTISPECIES: Asp-tRNA(Asn)/Glu-tRNA(Gln) amidotransferase subunit GatC [unclassified Acidithiobacillus]	178810	Asp-tRNA(Asn)/Glu-tRNA(Gln) amidotransferase subunit GatC.	.													1	Glutamate	SYNTHESIS_BREAKDOWN	glutamine transform to glutamate
569	27866_MCE5393655.1	2_soft_core	3	13	1	1	1	1	1	1	1	0	1	1	1	1	1	1	EARS, gltX	K01885	EARS, gltX	;COG0008;	;J;	TIGR00464	gltX	WP_215871509.1	WP_215871509.1 MULTISPECIES: glutamate--tRNA ligase [unclassified Acidithiobacillus]	234953	glutamyl-tRNA synthetase; Reviewed	.													1	Glutamate	BREAKDOWN	glutamate transform to glutamyl-tRNA
575	27762_MCE5393551.1	2_soft_core	3	13	1	1	1	1	1	1	1	0	1	1	1	1	1	1	serC, PSAT1	K00831	serC, PSAT1	;COG1932;	;HE;	PRK05355	PRK05355	WP_215871842.1	WP_215871842.1 MULTISPECIES: 3-phosphoserine/phosphohydroxythreonine transaminase [unclassified Acidithiobacillus]	235428	3-phosphoserine/phosphohydroxythreonine transaminase.	.													1	Glutamate	SYNTHESIS	2-oxoglutarate transform to glutamate
576	27559_MCE5393348.1	2_soft_core	3	14	1	1	1	1	1	1	1	0	1	1	2	1	1	1	pyrG, CTPS	K01937	pyrG, CTPS	;COG0504;	;F;	PRK05380	pyrG	WP_215871939.1	WP_215871939.1 MULTISPECIES: CTP synthase [unclassified Acidithiobacillus]	235437	CTP synthetase; Validated	.													1	Glutamate	SYNTHESIS_BREAKDOWN	glutamine transform to glutamate
577	27506_MCE5393295.1	2_soft_core	3	13	1	1	1	1	1	1	1	0	1	1	1	1	1	1	gatB, PET112	K02434	gatB, PET112	;COG0064;	;J;	PRK05477	gatB	WP_215872415.1	WP_215872415.1 MULTISPECIES: Asp-tRNA(Asn)/Glu-tRNA(Gln) amidotransferase subunit GatB [unclassified Acidithiobacillus]	235489	Asp-tRNA(Asn)/Glu-tRNA(Gln) amidotransferase subunit GatB.	.													1	Glutamate	SYNTHESIS_BREAKDOWN	glutamine transform to glutamate
593	27881_MCE5393670.1	2_soft_core	3	13	1	1	1	1	1	1	1	0	1	1	1	1	1	1	gcvR	K03567	gcvR	;COG2716;	;E;	cl43703	ACT	WP_215871494.1	WP_215871494.1 MULTISPECIES: amino acid-binding protein [unclassified Acidithiobacillus]	415594	Uncharacterized protein, contains ACT and thioredoxin-like domains [General function prediction only].	.														glycine
684	27711_MCE5393500.1	2_soft_core	3	13	1	1	1	1	1	1	1	0	1	1	1	1	1	1	mntH	K03322	mntH	;COG1914;	;P;	cl26410	Nramp	WP_215870866.1	WP_215870866.1 MULTISPECIES: divalent metal cation transporter [unclassified Acidithiobacillus]	396239	Nramp family divalent metal transporter. Nramp (natural resistance-associated macrophage protein) family divalent metal transporters are widely conserved divalent metal transporters, which enables manganese import in bacteria and dietary iron uptake in mammals.	.																	1	manganese	uptake
718	27288_MCE5393077.1	2_soft_core	3	12	1	1	1	1	1	1	1	0	1	1	0	1	1	1	nodJ	K09694	nodJ	;COG1682;COG0842;COG1511;	;G;V;S;	cl21474	nodJ	WP_215871375.1	WP_215871375.1 MULTISPECIES: ABC transporter permease [unclassified Acidithiobacillus]	419679	ABC-2 type transporter. This is the N-terminal region of 7tm proteins. The function is not known.	.																	1	lipooligosaccharide	export
730	27289_MCE5393078.1	2_soft_core	3	12	1	1	1	1	1	1	1	0	1	1	0	1	1	1	nodI	K09695	nodI	;COG1131;	;V;	cl36259	PRK13537	WP_255789924.1	WP_255789924.1 ATP-binding cassette domain-containing protein [Acidithiobacillus sp. YTS05]	237419	nodulation factor ABC transporter ATP-binding protein NodI.	.																	1	lipooligosaccharide	export
733	28213_MCE5394002.1	2_soft_core	3	13	1	1	1	1	1	1	1	0	1	1	1	1	1	1	lolD	K09810	lolD	;COG1136;	;M;	cd03255	ABC_MJ0796_LolCDE_FtsE	WP_215872621.1	WP_215872621.1 MULTISPECIES: ABC transporter ATP-binding protein [unclassified Acidithiobacillus]	213222	ATP-binding cassette domain of the transporters involved in export of lipoprotein and macrolide, and cell division protein. This family is comprised of MJ0796 ATP-binding cassette, macrolide-specific ABC-type efflux carrier (MacAB), and proteins involved in cell division (FtsE), and release of lipoproteins from the cytoplasmic membrane (LolCDE). They are clustered together phylogenetically. MacAB…	.																	1	lipoprotein	export
736	28609_MCE5394398.1	2_soft_core	3	25	2	2	2	2	2	2	2	0	2	0	2	3	2	2	TC.OOP	K03286	TC.OOP	;COG2885;	;M;	cd07185	OmpA	WP_215872201.1	WP_215872201.1 MULTISPECIES: OmpA family protein [unclassified Acidithiobacillus]	143586	Peptidoglycan binding domains similar to the C-terminal domain of outer-membrane protein OmpA. OmpA-like domains (named after the C-terminal domain of Escherichia coli OmpA protein) have been shown to non-covalently associate with peptidoglycan, a network of glycan chains composed of disaccharides, which are crosslinked via short peptide bridges. Well-studied members of this family include the Es…	.																	1	porin	porin
752	28772_MCE5394561.1	2_soft_core	3	12	1	1	1	1	1	1	1	0	1	0	1	1	1	1	blt	K08153	blt	;COG2814;	;G;	cd17472	MFS_1	WP_226827418.1	WP_226827418.1 MULTISPECIES: MFS transporter [unclassified Acidithiobacillus]	341025	Escherichia coli inner membrane transport protein YajR and similar multidrug-efflux transporters of the Major Facilitator Superfamily. This family is composed of Escherichia coli inner membrane transport protein YajR and some uncharacterized multidrug-efflux transporters. YajR is a putative proton-driven major facilitator superfamily (MFS) transporter found in many gram-negative bacteria. Unlike …	.																	1	multidrug	efflux
774	27844_MCE5393633.1	2_soft_core	3	13	1	1	1	1	1	1	1	0	1	1	1	1	1	1	ABC-2.P	K01992	ABC-2.P	;COG0842;COG1511;	;V;S;	cl21474	PRK15066	WP_215871530.1	WP_215871530.1 MULTISPECIES: ABC transporter permease [unclassified Acidithiobacillus]	419679	ABC-2 type transporter. This is the N-terminal region of 7tm proteins. The function is not known.	.																	1	multidrug	export
792	28807_MCE5394596.1	2_soft_core	3	13	1	1	1	1	1	1	1	0	1	1	1	1	1	1	yaaU	K08368	yaaU	;COG2814;COG2271;COG0477;	;G;G;GEPR;	cl28910	Sugar_tr	WP_215870872.1	WP_215870872.1 MULTISPECIES: MFS transporter [unclassified Acidithiobacillus]	421695	MFS family permease [Carbohydrate transport and metabolism, Amino acid transport and metabolism, Inorganic ion transport and metabolism, General function prediction only].	.																	1		efflux
795	27921_MCE5393710.1	2_soft_core	3	12	1	1	1	1	1	1	1	0	1	1	0	1	1	1	yaaU	K08368	yaaU	;COG2814;COG2271;COG0477;	;G;G;GEPR;	cl28910	NOT	WP_215873317.1	WP_215873317.1 MULTISPECIES: MFS transporter [unclassified Acidithiobacillus]	421695	MFS family permease [Carbohydrate transport and metabolism, Amino acid transport and metabolism, Inorganic ion transport and metabolism, General function prediction only].	.																	1		efflux
796	27285_MCE5393074.1	2_soft_core	3	12	1	1	1	1	1	1	1	0	1	0	1	1	1	1		NOT in KEGG	NOT in KEGG	;COG2814;COG2211;	;G;G;	cl28910	MFS_1	WP_226827692.1	WP_226827692.1 MULTISPECIES: MFS transporter [unclassified Acidithiobacillus]	421695	MFS family permease [Carbohydrate transport and metabolism, Amino acid transport and metabolism, Inorganic ion transport and metabolism, General function prediction only].	.																	1	arabinose	efflux
805	28519_MCE5394308.1	2_soft_core	3	18	2	1	1	1	1	1	1	0	2	2	2	2	1	1	tolC	K12340	tolC	;COG1538;	;M;	cl30340	type_I_sec_TolC	WP_215871447.1	WP_215871447.1 MULTISPECIES: TolC family outer membrane protein [unclassified Acidithiobacillus]	357216	outer membrane channel protein; Reviewed	.																	1	multidrug	efflux
818	27466_MCE5393255.1	2_soft_core	3	14	1	1	1	1	1	1	1	0	2	1	1	1	1	1	crcB, FEX	K06199	crcB, FEX	;COG0239;	;DP;	COG0239	CrcB	WP_215873082.1	WP_215873082.1 MULTISPECIES: fluoride efflux transporter CrcB [unclassified Acidithiobacillus]	223317	Fluoride ion exporter CrcB/FEX, affects chromosome condensation [Cell cycle control, cell division, chromosome partitioning, Inorganic ion transport and metabolism].	.																	1	fluoride	efflux
833	1045_HGE68383.1	2_soft_core	3	22	2	2	2	2	2	2	2	0	2	2	0	2	1	1		K03296	TC.HAE1	;COG0841;	;V;	NOT	AcrB	HGE68383.1	HGE68383.1 TPA: efflux RND transporter permease subunit, partial [Acidithiobacillus sp.]	223911	Multidrug efflux pump subunit AcrB [Defense mechanisms].	.																	1	multidrug	efflux
838	13948_WP_226830663.1	2_soft_core	3	19	2	1	2	2	1	1	1	0	2	1	1	2	1	2	TC.HAE1	K03296	TC.HAE1	;COG0841;	;V;	COG0841	AcrB	WP_226830663.1	WP_226830663.1 MULTISPECIES: efflux RND transporter permease subunit [unclassified Acidithiobacillus]	223911	Multidrug efflux pump subunit AcrB [Defense mechanisms].	.																	1	hydrophobic/amphiphilic	export
859	27410_MCE5393199.1	2_soft_core	3	13	1	1	1	1	1	1	1	0	1	1	1	1	1	1	emrA	K03543	emrA	;COG1566;	;V;	COG1566	EmrA	WP_215872896.1	WP_215872896.1 MULTISPECIES: HlyD family secretion protein [unclassified Acidithiobacillus]	224482	Multidrug resistance efflux pump [Defense mechanisms].	.																	1	multidrug	efflux
871	28549_MCE5394338.1	2_soft_core	3	15	2	1	1	1	1	1	1	0	2	1	1	1	1	1	ABC-2.P	K01992	ABC-2.P	;COG0842;	;V;	cl38936	ABC2_membrane_3	WP_215871477.1	WP_215871477.1 MULTISPECIES: ABC transporter permease [unclassified Acidithiobacillus]	411426	ribosome-associated ATPase/putative transporter RbbA.	.																	1	multidrug	export
872	28550_MCE5394339.1	2_soft_core	3	14	2	1	1	1	1	1	1	0	1	1	1	1	1	1		NOT in KEGG	NOT in KEGG	NOT in COG	NOT in COG	cl38936	YadH	WP_215871478.1	WP_215871478.1 MULTISPECIES: ABC-2 transporter permease [unclassified Acidithiobacillus]	411426	ribosome-associated ATPase/putative transporter RbbA.	.																	1	drug
886	28538_MCE5394327.1	2_soft_core	3	12	1	1	1	1	1	1	1	0	1	0	1	1	1	1		K09857	K09857	NOT in COG	NOT in COG	pfam03886	ABC_trans_aux	WP_215871560.1	WP_215871560.1 MULTISPECIES: ABC-type transport auxiliary lipoprotein family protein [unclassified Acidithiobacillus]	397805	ABC-type transport auxiliary lipoprotein component. ABC_trans_aux is a family of bacterial proteins that act as auxiliarires to the ABC-transporter in the gamma-hexachlorocyclohexane uptake permease system in Sphingobium japonicum. Gamma-hexachlorocyclohexane, or Lindane, can be used as the sole source of carbon in S.japonicum in aerobic conditions. Lindane is an insecticide.	.																	1	lipoprotein	export
892	27608_MCE5393397.1	2_soft_core	3	13	1	1	1	1	1	1	1	0	1	1	1	1	1	1	hcaT	K05820	hcaT	;COG2814;	;G;	cl28910	MFS_1_like	WP_215871420.1	WP_215871420.1 MULTISPECIES: MFS transporter [unclassified Acidithiobacillus]	372338	MFS_1 like family. This family contains proteins related to the MFS superfamily.	.																	1	3-phenylpropionic acid	efflux
899	28672_MCE5394461.1	2_soft_core	3	13	1	1	1	1	1	1	1	0	1	1	1	1	1	1	TC.GPH	K03292	TC.GPH	;COG2211;	;G;	cl37857	MFS_2	WP_215870727.1	WP_215870727.1 MULTISPECIES: MFS transporter [unclassified Acidithiobacillus]	404261	MFS/sugar transport protein. This family is part of the major facilitator superfamily of membrane transport proteins.	.																	1	symport	symport
901	28234_MCE5394023.1	2_soft_core	3	13	1	1	1	1	1	1	1	0	1	1	1	1	1	1	TC.OOP	K03286	TC.OOP	NOT in COG	NOT in COG	NOT	OMP_myx_plus	WP_255789974.1	WP_255789974.1 porin family protein [Acidithiobacillus sp. YTS05]	404399	Outer membrane protein beta-barrel domain. This domain is found in a wide range of outer membrane proteins. This domain assumes a membrane bound beta-barrel fold.	.																	1	porin	porin
923	27426_MCE5393215.1	2_soft_core	3	22	1	2	2	2	2	2	2	0	1	2	2	1	1	2	PHO84	K08176	PHO84	;COG2271;COG2814;COG0477;	;G;G;GEPR;	cl31035	2A0109	WP_215873023.1	WP_215873023.1 MULTISPECIES: MFS transporter [unclassified Acidithiobacillus]	129965	phosphate:H+ symporter. This model represents the phosphate uptake symporter subfamily of the major facilitator superfamily (pfam00083). [Transport and binding proteins, Anions]	.																	1	phosphate	uptake
943	28212_MCE5394001.1	2_soft_core	3	12	1	1	1	1	1	1	1	0	1	0	1	1	1	1	lolC_E	K09808	lolC_E	;COG4591;	;M;	TIGR02212	lolCE	WP_215872620.1	WP_215872620.1 MULTISPECIES: lipoprotein-releasing ABC transporter permease subunit [unclassified Acidithiobacillus]	274034	lipoprotein releasing system, transmembrane protein, LolC/E family. This model describes the LolC protein, and its paralog LolE found in some species. These proteins are homologous to permease proteins of ABC transporters. In some species, two paralogs occur, designated LolC and LolE. In others, a single form is found and tends to be designated LolC. [Protein fate, Protein and peptide secretion a…	.																	1	lipoprotein	export
944	28477_MCE5394266.1	2_soft_core	3	12	1	1	1	1	1	1	1	0	1	0	1	1	1	1	tolQ	K03562	tolQ	;COG0811;	;U;	TIGR02796	tolQ	WP_215872692.1	WP_215872692.1 MULTISPECIES: protein TolQ [unclassified Acidithiobacillus]	131843	TolQ protein. TolQ is one of the essential components of the Tol-Pal system. Together with TolR, it harnesses protonmotive force to energize TolA, which spans the periplasm to reach the complex of TolB and Pal at the outer member. The tol-pal system proves to be important for maintaining outer membrane integrity. Gene pairs similar to the TolQ and TolR gene pair often number several per genome, b…	.																	1	biopolymer transport	uptake
954	27491_MCE5393280.1	2_soft_core	3	12	1	1	1	1	1	1	1	0	1	0	1	1	1	1	L, ilvB, ilvG, ilvI	K01652	L, ilvB, ilvG, ilvI	;COG0028;	;EH;	cl39075	PRK06965	WP_215871678.1	WP_215871678.1 MULTISPECIES: biosynthetic-type acetolactate synthase large subunit [unclassified Acidithiobacillus]	393445	Acetolactate synthase large subunit or other thiamine pyrophosphate-requiring enzyme [Amino acid transport and metabolism, Coenzyme transport and metabolism].	.
955	27761_MCE5393550.1	2_soft_core	3	13	1	1	1	1	1	1	1	0	1	1	1	1	1	1	pheA	K14170	pheA	;COG0077;	;E;	COG0077	PheA2	WP_215871841.1	WP_215871841.1 MULTISPECIES: prephenate dehydratase [unclassified Acidithiobacillus]	223155	Prephenate dehydratase [Amino acid transport and metabolism].	.
956	28520_MCE5394309.1	2_soft_core	3	13	1	1	1	1	1	1	1	0	1	1	1	1	1	1	pabB	K01665	pabB	;COG0147;	;EH;	COG0147	TrpE	WP_215871443.1	WP_215871443.1 MULTISPECIES: aminodeoxychorismate synthase component I [unclassified Acidithiobacillus]	223225	Anthranilate/para-aminobenzoate synthases component I [Amino acid transport and metabolism, Coenzyme transport and metabolism].	.
969	2511_WP_215871538.1	2_soft_core	3	13	1	1	1	1	1	1	1	0	1	1	1	1	1	1	hisA	K01814	hisA	;COG0106;	;E;	PRK00748	PRK00748	WP_215871538.1	WP_215871538.1 MULTISPECIES: 1-(5-phosphoribosyl)-5-[(5-phosphoribosylamino)methylideneamino]imidazole-4-carboxamide isomerase [unclassified Acidithiobacillus]	179108	1-(5-phosphoribosyl)-5-[(5-phosphoribosylamino)methylideneamino] imidazole-4-carboxamide isomerase; Validated	.
970	28692_MCE5394481.1	2_soft_core	3	13	1	1	1	1	1	1	1	0	1	1	1	1	1	1	OTC, argF, argI	K00611	OTC, argF, argI	;COG0078;	;E;	PRK00779	PRK00779	WP_215872441.1	WP_215872441.1 MULTISPECIES: ornithine carbamoyltransferase [unclassified Acidithiobacillus]	234835	ornithine carbamoyltransferase; Provisional	.
972	27839_MCE5393628.1	2_soft_core	3	13	1	1	1	1	1	1	1	0	1	1	1	1	1	1	hisD	K00013	hisD	;COG0141;	;E;	PRK00877	hisD	WP_215871534.1	WP_215871534.1 MULTISPECIES: histidinol dehydrogenase [unclassified Acidithiobacillus]	234853	bifunctional histidinal dehydrogenase/ histidinol dehydrogenase; Reviewed	.
976	27837_MCE5393626.1	2_soft_core	3	13	1	1	1	1	1	1	1	0	1	1	1	1	1	1	hisB	K01693	hisB	;COG0131;	;E;	PRK00951	hisB	WP_215871536.1	WP_215871536.1 MULTISPECIES: imidazoleglycerol-phosphate dehydratase HisB [unclassified Acidithiobacillus]	234873	imidazoleglycerol-phosphate dehydratase HisB.	.
978	28733_MCE5394522.1	2_soft_core	3	13	1	1	1	1	1	1	1	0	1	1	1	1	1	1	leuD, IPMI-S	K01704	leuD, IPMI-S	;COG0066;	;E;	PRK01641	leuD	WP_215873201.1	WP_215873201.1 MULTISPECIES: 3-isopropylmalate dehydratase small subunit [unclassified Acidithiobacillus]	179314	3-isopropylmalate dehydratase small subunit; Reviewed	.
979	27840_MCE5393629.1	2_soft_core	3	13	1	1	1	1	1	1	1	0	1	1	1	1	1	1	hisG	K00765	hisG	;COG0040;	;E;	cd13595	hisG	WP_215871533.1	WP_215871533.1 MULTISPECIES: ATP phosphoribosyltransferase [unclassified Acidithiobacillus]	234971	ATP phosphoribosyltransferase; Reviewed	.
980	27833_MCE5393622.1	2_soft_core	3	13	1	1	1	1	1	1	1	0	1	1	1	1	1	1	hisIE	K11755	hisIE	;COG0139;	;E;	PRK02759	PRK02759	WP_215871540.1	WP_215871540.1 MULTISPECIES: bifunctional phosphoribosyl-AMP cyclohydrolase/phosphoribosyl-ATP diphosphatase HisIE [unclassified Acidithiobacillus]	235067	bifunctional phosphoribosyl-AMP cyclohydrolase/phosphoribosyl-ATP diphosphatase HisIE.	.
983	27371_MCE5393160.1	2_soft_core	3	13	1	1	1	1	1	1	1	0	1	1	1	1	1	1	metE	K00549	metE	;COG0620;	;E;	PRK05222	PRK05222	WP_215871644.1	WP_215871644.1 MULTISPECIES: 5-methyltetrahydropteroyltriglutamate--homocysteine S-methyltransferase [unclassified Acidithiobacillus]	235367	5-methyltetrahydropteroyltriglutamate--homocysteine S-methyltransferase; Provisional	.
984	28585_MCE5394374.1	2_soft_core	3	13	1	1	1	1	1	1	1	0	1	1	1	1	1	1	thrB2	K02204	thrB2	;COG2334;	;T;	PRK05231	PRK05231	WP_226827699.1	WP_226827699.1 MULTISPECIES: homoserine kinase [unclassified Acidithiobacillus]	235369	homoserine kinase; Provisional	.
988	27489_MCE5393278.1	2_soft_core	3	12	1	1	1	1	1	1	1	0	1	0	1	1	1	1	ilvC	K00053	ilvC	;COG0059;	;EH;	PRK05479	PRK05479	WP_215871680.1	WP_215871680.1 MULTISPECIES: ketol-acid reductoisomerase [unclassified Acidithiobacillus]	235491	ketol-acid reductoisomerase; Provisional	.
989	28690_MCE5394479.1	2_soft_core	3	13	1	1	1	1	1	1	1	0	1	1	1	1	1	1	lysC	K00928	lysC	;COG0527;	;E;	PRK06635	PRK06635	WP_215872443.1	WP_215872443.1 MULTISPECIES: aspartate kinase [unclassified Acidithiobacillus]	235843	aspartate kinase; Reviewed	.
1021	28065_MCE5393854.1	2_soft_core	3	12	1	1	1	1	1	1	1	0	1	1	0	1	1	1	motA	K02556	motA	;COG1291;	;N;	cl00568	motC	WP_215871944.1	WP_215871944.1 MULTISPECIES: flagellar motor protein [unclassified Acidithiobacillus]	412450	MotA/TolQ/ExbB proton channel family. The MotA protein, along with its partner MotB, comprise the stator complex of the bacterial flagellar motor. MotAB span the cytoplasmic membrane and undergo conformational changes powered by the translocation of protons. These conformational changes in turn are communicated to the rotor assembly, producing torque. This model represents one family of MotA prot…	.
1086	28684_MCE5394473.1	2_soft_core	3	14	1	1	1	1	1	1	1	0	1	1	1	1	1	2	motB	K02557	motB	;COG1360;	;N;	cl32340	PRK09038	WP_215871987.1	WP_215871987.1 MULTISPECIES: flagellar motor protein MotD [unclassified Acidithiobacillus]	181618	flagellar motor protein MotD; Reviewed	.
1117	27434_MCE5393223.1	2_soft_core	3	12	1	1	1	1	1	1	1	0	1	0	1	1	1	1	mshA	K15521	mshA	;COG0438;	;M;	cd03801	GT1_YqgM_like	WP_255790304.1	WP_255790304.1 glycosyltransferase family 4 protein [Acidithiobacillus sp. YTS05]	340831	phosphatidyl-myo-inositol mannosyltransferase. This family is most closely related to the GT4 family of glycosyltransferases and named after PimA in Propionibacterium freudenreichii, which is involved in the biosynthesis of phosphatidyl-myo-inositol mannosides (PIM) which are early precursors in the biosynthesis of lipomannans (LM) and lipoarabinomannans (LAM), and catalyzes the addition of a man…	.
1129	27922_MCE5393711.1	2_soft_core	3	12	1	1	1	1	1	1	1	0	1	1	0	1	1	1	mgtA	K12583	mgtA	;COG0438;	;M;	cd03814	GT1_like_2	WP_215873318.1	WP_215873318.1 MULTISPECIES: glycosyltransferase family 1 protein [unclassified Acidithiobacillus]	340842	UDP-Glc:tetrahydrobiopterin alpha-glucosyltransferase and similar proteins. This family is most closely related to the GT4 family of glycosyltransferases. aviGT4 in Streptomyces viridochromogenes has been shown to be involved in biosynthesis of oligosaccharide antibiotic avilamycin A. Inactivation of aviGT4 resulted in a mutant that accumulated a novel avilamycin derivative lacking the terminal e…	.
1142	28231_MCE5394020.1	2_soft_core	3	13	1	1	1	1	1	1	1	0	1	1	1	1	1	1	PYG, glgP	K00688	PYG, glgP	;COG0058;	;G;	pfam00343	GT1_Glycogen_Phosphorylase	WP_255789969.1	WP_255789969.1 glycogen/starch/alpha-glucan phosphorylase [Acidithiobacillus sp. YTS05]	340853	proteins similar to glycogen phosphorylase. This family is most closely related to the oligosaccharide phosphorylase domain family and other unidentified sequences. Oligosaccharide phosphorylase catalyzes the breakdown of oligosaccharides into glucose-1-phosphate units. They are important allosteric enzymes in carbohydrate metabolism.	.
1148	27923_MCE5393712.1	2_soft_core	3	12	1	1	1	1	1	1	1	0	1	1	0	1	1	1	lpxH	K03269	lpxH	;COG2908;	;M;	cd07398	MPP_YbbF-LpxH	WP_215873319.1	WP_215873319.1 MULTISPECIES: UDP-2,3-diacylglucosamine diphosphatase [unclassified Acidithiobacillus]	277343	Escherichia coli YbbF/LpxH and related proteins, metallophosphatase domain. YbbF/LpxH is an Escherichia coli UDP-2,3-diacylglucosamine hydrolase thought to catalyze the fourth step of lipid A biosynthesis, in which a precursor UDP-2,3-diacylglucosamine is hydrolyzed to yield 2,3-diacylglucosamine 1-phosphate and UMP. YbbF belongs to the metallophosphatase (MPP) superfamily. MPPs are functionally …	.
1166	28613_MCE5394402.1	2_soft_core	3	13	1	1	1	1	1	1	1	0	1	1	1	1	1	1	gmhC, hldE, waaE, rfaE	K03272	gmhC, hldE, waaE, rfaE	;COG0279;COG2870;	;G;M;	cl00389	PRK13936	WP_215872197.1	WP_215872197.1 MULTISPECIES: D-glycero-beta-D-manno-heptose 1-phosphate adenylyltransferase [unclassified Acidithiobacillus]	412352	DNA-binding transcriptional regulator, MurR/RpiR family, contains HTH and SIS domains [Transcription].	.
1170	27560_MCE5393349.1	2_soft_core	3	12	1	1	1	1	1	1	1	0	1	0	1	1	1	1	pilZ	K02676	pilZ	;COG3215;	;NW;	cl01260	PilZ	WP_215873225.1	WP_215873225.1 MULTISPECIES: PilZ domain-containing protein [unclassified Acidithiobacillus]	412819	Tfp pilus assembly protein PilZ [Cell motility, Extracellular structures].	.
1204	28610_MCE5394399.1	2_soft_core	3	12	1	1	1	1	1	1	1	0	1	0	1	1	1	1	waaF, rfaF	K02843	waaF, rfaF	;COG0859;	;M;	cl10013	heptsyl_trn_II	WP_255789778.1	WP_255789778.1 lipopolysaccharide heptosyltransferase II [Acidithiobacillus sp. YTS05]	415824	glycosyltransferase family 1 and related proteins with GTB topology. Glycosyltransferases catalyze the transfer of sugar moieties from activated donor molecules to specific acceptor molecules, forming glycosidic bonds. The acceptor molecule can be a lipid, a protein, a heterocyclic compound, or another carbohydrate residue. The structures of the formed glycoconjugates are extremely diverse, refle…	.
1211	27553_MCE5393342.1	2_soft_core	3	16	1	2	1	1	2	2	2	0	1	0	1	1	1	1	rfbA, rffH, rmlA	K00973	rfbA, rffH	;COG1209;	;M;	cl11394	rmlA	WP_215873005.1	WP_215873005.1 MULTISPECIES: glucose-1-phosphate thymidylyltransferase RfbA [unclassified Acidithiobacillus]	416254	Glycosyltransferase family A (GT-A) includes diverse families of glycosyl transferases with a common GT-A type structural fold. Glycosyltransferases (GTs) are enzymes that synthesize oligosaccharides, polysaccharides, and glycoconjugates by transferring the sugar moiety from an activated nucleotide-sugar donor to an acceptor molecule, which may be a growing oligosaccharide, a lipid, or a protein.…	.
1225	27497_MCE5393286.1	2_soft_core	3	13	1	1	1	1	1	1	1	0	1	1	1	1	1	1	pilN	K02663	pilN	;COG3166;	;NW;	cl43801	PilN	WP_215872427.1	WP_215872427.1 MULTISPECIES: PilN domain-containing protein [unclassified Acidithiobacillus]	418661	Tfp pilus assembly protein PilN [Cell motility, Extracellular structures].	.
1245	28847_MCE5394636.1	2_soft_core	3	13	1	1	1	1	1	1	1	0	1	1	1	1	1	1	nagZ	K01207	nagZ	;COG1472;	;G;	cl29895	PRK05337	WP_226827534.1	WP_226827534.1 MULTISPECIES: beta-N-acetylhexosaminidase [unclassified Acidithiobacillus]	421946	Beta-galactosidase, domain 2. This is the second domain of the five-domain beta-galactosidase enzyme that altogether catalyses the hydrolysis of beta(1-3) and beta(1-4) galactosyl bonds in oligosaccharides as well as the inverse reaction of enzymatic condensation and trans-glycosylation. This domain is made up of 16 antiparallel beta-strands and an alpha-helix at its C terminus. The fold of this …	.
1261	27448_MCE5393237.1	2_soft_core	3	13	1	1	1	1	1	1	1	0	1	1	1	1	1	1	ftsI	K03587	ftsI	;COG0768;	;DM;	COG0768	FtsI	WP_215873044.1	WP_215873044.1 MULTISPECIES: penicillin-binding protein 2 [unclassified Acidithiobacillus]	223839	Cell division protein FtsI/penicillin-binding protein 2 [Cell cycle control, cell division, chromosome partitioning, Cell wall/membrane/envelope biogenesis].	.
1268	27554_MCE5393343.1	2_soft_core	3	12	1	1	1	1	1	1	1	0	1	0	1	1	1	1	rfbD, rmlD	K00067	rfbD, rmlD	;COG1091;	;M;	COG1091	rmlD	WP_215885534.1	WP_215885534.1 MULTISPECIES: dTDP-4-dehydrorhamnose reductase [unclassified Acidithiobacillus]	224016	dTDP-4-dehydrorhamnose reductase [Cell wall/membrane/envelope biogenesis].	.
1279	27205_MCE5392994.1	2_soft_core	3	14	1	1	1	1	1	1	1	0	1	2	1	1	1	1	dacC, dacA, dacD	K07258	dacC, dacA, dacD	;COG1686;	;M;	COG1686	DacC	WP_215871348.1	WP_215871348.1 MULTISPECIES: D-alanyl-D-alanine carboxypeptidase [unclassified Acidithiobacillus]	224600	D-alanyl-D-alanine carboxypeptidase [Cell wall/membrane/envelope biogenesis].	.
1280	27381_MCE5393170.1	2_soft_core	3	13	1	1	1	1	1	1	1	0	1	1	1	1	1	1	dacC, dacA, dacD	K07258	dacC, dacA, dacD	;COG1686;	;M;	COG1686	DacC	WP_215871652.1	WP_215871652.1 MULTISPECIES: D-alanyl-D-alanine carboxypeptidase [unclassified Acidithiobacillus]	224600	D-alanyl-D-alanine carboxypeptidase [Cell wall/membrane/envelope biogenesis].	.
1336	27496_MCE5393285.1	2_soft_core	3	12	1	1	1	1	1	1	1	0	1	0	1	1	1	1	pilM	K02662	pilM	;COG4972;	;NW;	cl37814	PilM_2	WP_226826957.1	WP_226826957.1 MULTISPECIES: type IV pilus assembly protein PilM [unclassified Acidithiobacillus]	402605	Type IV pilus assembly protein PilM;. The type IV pilus assembly protein PilM is required for competency and pilus biogenesis. It binds to PilN and ATP.	.
1367	27841_MCE5393630.1	2_soft_core	3	13	1	1	1	1	1	1	1	0	1	1	1	1	1	1	murA	K00790	murA	;COG0766;	;M;	PRK09369	MurA	WP_215871532.1	WP_215871532.1 MULTISPECIES: UDP-N-acetylglucosamine 1-carboxyvinyltransferase [unclassified Acidithiobacillus]	236486	UDP-N-acetylglucosamine 1-carboxyvinyltransferase; Validated	.
1378	28303_MCE5394092.1	2_soft_core	3	13	1	1	1	1	1	1	1	0	1	1	1	1	1	1	rfaE1, gmhC	K21344	rfaE1	;COG2870;	;M;	cl32674	rfaE_dom_I	WP_255790254.1	WP_255790254.1 D-glycero-beta-D-manno-heptose-7-phosphate kinase [Acidithiobacillus sp. YTS05]	183085	bifunctional D-glycero-beta-D-manno-heptose-7-phosphate kinase/D-glycero-beta-D-manno-heptose 1-phosphate adenylyltransferase HldE.	.
1381	28431_MCE5394220.1	2_soft_core	3	13	1	1	1	1	1	1	1	0	1	1	1	1	1	1	lapB	K19804	lapB	;COG2956;	;M;	cl36059	PRK11788	WP_215871833.1	WP_215871833.1 MULTISPECIES: tetratricopeptide repeat protein [unclassified Acidithiobacillus]	236983	tetratricopeptide repeat protein; Provisional	.
1389	27456_MCE5393245.1	2_soft_core	3	13	1	1	1	1	1	1	1	0	1	1	1	1	1	1	murB	K00075	murB	;COG0812;	;M;	PRK13905	murB	WP_215873052.1	WP_215873052.1 MULTISPECIES: UDP-N-acetylmuramate dehydrogenase [unclassified Acidithiobacillus]	237553	UDP-N-acetylmuramate dehydrogenase.	.
1406	28327_MCE5394116.1	2_soft_core	3	13	1	1	1	1	1	1	1	0	1	1	1	1	1	1	mtaP, MTAP	K00772	mtaP, MTAP	;COG0005;	;F;	cd09010	PRK09136	WP_215873355.1	WP_215873355.1 MULTISPECIES: S-methyl-5'-thioinosine phosphorylase [unclassified Acidithiobacillus]	350161	5'-deoxy-5'-methylthioadenosine phosphorylases (MTAP) similar to Sulfolobus solfataricus MTAPII and Pseudomonas aeruginosa PAO1 5'-methylthioinosine phosphorylase (MTIP). MTAP catalyzes the reversible phosphorolysis of 5'-deoxy-5'-methylthioadenosine (MTA) to adenine and 5-methylthio-D-ribose-1-phosphate. This subfamily includes human MTAP which is highly specific for MTA, and Sulfolobus solfatar…	.
1414	27220_MCE5393009.1	2_soft_core	3	13	1	1	1	1	1	1	1	0	1	0	2	1	1	1	DLD, lpd, pdhD	K00382	DLD, lpd, pdhD	;COG0508;COG1249;	;C;C;	COG1249	Lpd	WP_215872093.1	WP_215872093.1 MULTISPECIES: FAD-dependent oxidoreductase [unclassified Acidithiobacillus]	224169,237001,133458	Pyruvate/2-oxoglutarate dehydrogenase complex, dihydrolipoamide dehydrogenase (E3) component or related enzyme [Energy production and conversion].	.
1427	27535_MCE5393324.1	2_soft_core	3	13	1	1	1	1	1	1	1	0	1	1	1	1	1	1	lptF	K07091	lptF	NOT in COG	NOT in COG	cl12074	LptF_YjgP	WP_215870999.1	WP_215870999.1 MULTISPECIES: LPS export ABC transporter permease LptF [unclassified Acidithiobacillus]	416422	Predicted permease YjgP/YjgQ family. Members of this family are LptG, one of homologous, two tandem-encoded permease genes of an export ATP transporter for lipopolysaccharide (LPS) assembly in most Gram-negative bacteria. The other permease subunit is LptF (TIGR04407). [Cell envelope, Biosynthesis and degradation of surface polysaccharides and lipopolysaccharides, Transport and binding proteins, …	.									2	?							1	lipopolysaccharide	export
1430	27534_MCE5393323.1	2_soft_core	3	13	1	1	1	1	1	1	1	0	1	1	1	1	1	1	lptG	K11720	lptG	;COG0795;	;MN;	TIGR04408	LptG_lptG	WP_215871000.1	WP_215871000.1 MULTISPECIES: LPS export ABC transporter permease LptG [unclassified Acidithiobacillus]	275201	LPS export ABC transporter permease LptG. Members of this family are LptG, one of homologous, two tandem-encoded permease genes of an export ATP transporter for lipopolysaccharide (LPS) assembly in most Gram-negative bacteria. The other permease subunit is LptF (TIGR04407). [Cell envelope, Biosynthesis and degradation of surface polysaccharides and lipopolysaccharides, Transport and binding prote…	.									2	?							1	lipopolysaccharide	export
1435	27558_MCE5393347.1	2_soft_core	3	13	1	1	1	1	1	1	1	0	1	1	1	1	1	1	kdsA	K01627	kdsA	;COG2877;	;M;	PRK05198	PRK05198	WP_215871938.1	WP_215871938.1 MULTISPECIES: 3-deoxy-8-phosphooctulonate synthase [unclassified Acidithiobacillus]	235363	2-dehydro-3-deoxyphosphooctonate aldolase; Provisional	.									2	?
45	27959_MCE5393748.1	2_soft_core	4	10	1	1	0	0	1	1	1	1	0	0	1	1	1	1	hyfB	K12137	hyfB	;COG0651;	;CP;	cl35485	PRK06521	HGE69079.1	HGE69079.1 TPA: hydrogenase 4 subunit B [Acidithiobacillus sp.]	235820	hydrogenase 4 subunit B; Validated	.	1	energy							1		proton consumption	FHL, formate hydrogenlyase
351	28225_MCE5394014.1	2_soft_core	4	13	1	1	1	1	1	1	1	1	0	1	1	1	1	1	clpS	K06891	clpS	;COG2127;	;O;	pfam02617	ClpS	HGE68192.1	HGE68192.1 TPA: ATP-dependent Clp protease adapter ClpS [Acidithiobacillus sp.]	396950	ATP-dependent Clp protease adapter protein ClpS [Posttranslational modification, protein turnover, chaperones].	.			1				1	protease/peptidase
477	27514_MCE5393303.1	2_soft_core	4	12	1	1	1	1	1	1	1	1	0	0	1	1	1	1	chbG	K03478	chbG	;COG3394;	;G;	cl31351	HpnK	HGE68723.1	HGE68723.1 TPA: ChbG/HpnK family deacetylase, partial [Acidithiobacillus sp.]	132513	hopanoid biosynthesis associated protein HpnK. The sequences represented by this model are members of the pfam04794 "YdjC-like" family of uncharacterized proteins. The member of this clade from Acidithiobacillus ferrooxidans ATCC 23270 (AFE_0976) is found in the same locus as squalene-hopene cyclase (SHC, TIGR01507) and other genes associated with the biosynthesis of hopanoid natural products. Si…	.									1	hopanoid	proton permeability_membrane rigidity	hopanoid
543	27829_MCE5393618.1	2_soft_core	4	14	1	1	1	1	1	1	1	1	0	1	1	1	2	1	GBE1, glgB	K00700	GBE1, glgB	;COG0296;	;G;	PRK05402	PRK05402	HGE68024.1	HGE68024.1 TPA: 1,4-alpha-glucan branching protein GlgB, partial [Acidithiobacillus sp.]	235445	1,4-alpha-glucan branching protein GlgB.	.													1	Trehalose	SYNTHESIS	Trehalose synthesis from starch
608	28447_MCE5394236.1	2_soft_core	4	13	1	1	1	1	1	1	1	1	0	1	1	1	1	1	gcvT, AMT	K00605	gcvT, AMT	;COG0404;	;E;	NOT	gcvT	HGE68418.1	HGE68418.1 TPA: glycine cleavage system aminomethyltransferase GcvT [Acidithiobacillus sp.]	234742	glycine cleavage system aminomethyltransferase GcvT.	.														glycine
638	27696_MCE5393485.1	2_soft_core	4	23	2	3	2	2	2	3	3	1	0	1	0	2	1	1	TC.FEV.OM	K02014	TC.FEV.OM	;COG1629;COG4774;COG4772;COG4771;	;P;P;P;P;	cl21487	ligand_gated_channel	HGE67596.1	HGE67596.1 TPA: TonB-dependent receptor [Acidithiobacillus sp.]	419686	Porin superfamily. These outer membrane channels share a beta-barrel structure that differ in strand and shear number. Classical (gram-negative ) porins are non-specific channels for small hydrophillic molecules and form 16 beta-stranded barrels (16,20), which associate as trimers. Maltoporin-like channels have specificities for various sugars and form 18 beta-stranded barrels (18,22), which asso…	.																	1	iron, ferric	uptake
653	28600_MCE5394389.1	2_soft_core	4	12	1	1	1	1	1	1	1	1	0	0	1	1	1	1	feoB	K04759	feoB	;COG0370;	;P;	cl40736	FeoB	WP_255789771.1	WP_255789771.1 Fe(2+) transporter permease subunit FeoB [Acidithiobacillus sp. YTS05]	424367	Fe2+ transport system protein B [Inorganic ion transport and metabolism].	.																	1	iron, ferrous	uptake
673	28863_MCE5394652.1	2_soft_core	4	12	1	1	1	1	1	1	1	1	0	0	1	1	1	1	TC.FEV.OM	K02014	TC.FEV.OM	;COG4771;COG1629;	;P;P;	COG1629	ligand_gated_channel	HGE67738.1	HGE67738.1 TPA: TonB-dependent receptor [Acidithiobacillus sp.]	224544	Outer membrane receptor proteins, mostly Fe transport [Inorganic ion transport and metabolism].	.																	1	iron, ferric	uptake
985	27609_MCE5393398.1	2_soft_core	4	13	1	1	1	1	1	1	1	1	0	1	1	1	1	1	aroC	K01736	aroC	;COG0082;	;E;	PRK05382	AroC	HGE68203.1	HGE68203.1 TPA: chorismate synthase, partial [Acidithiobacillus sp.]	235438	chorismate synthase; Validated	.
1155	27913_MCE5393702.1	2_soft_core	4	13	1	1	1	1	1	1	1	1	0	1	1	1	1	1	slt	K08309	slt	;COG0741;	;M;	cd13401	PRK11619	HGE68795.1	HGE68795.1 TPA: lytic transglycosylase, partial [Acidithiobacillus sp.]	381604	70kDa soluble lytic transglycosylase (Slt70) and similar proteins. Catalytic domain of the 70kda soluble lytic transglycosylase (LT)-like proteins, which also have an N-terminal U-shaped U-domain and a linker L-domain. LTs catalyze the cleavage of the beta-1,4-glycosidic bond between N-acetylmuramic acid (MurNAc) and N-acetyl-D-glucosamine (GlcNAc), as do "goose-type" lysozymes. However, in addit…	.
1362	27776_MCE5393565.1	2_soft_core	4	13	1	1	1	1	1	1	1	1	0	1	1	1	1	1	lpxA	K00677	lpxA	;COG1043;	;M;	PRK05289	PRK05289	WP_215871087.1	WP_215871087.1 MULTISPECIES: acyl-ACP--UDP-N-acetylglucosamine O-acyltransferase [unclassified Acidithiobacillus]	235390	acyl-ACP--UDP-N-acetylglucosamine O-acyltransferase.	.
162	27516_MCE5393305.1	2_soft_core	5	12	1	1	1	1	1	1	1	1	1	0	0	1	1	1	UGCG	K00720	UGCG	;COG1215;	;N;	cl26110	HpnI	HGE68566.1	HGE68566.1 TPA: glycosyltransferase [Acidithiobacillus sp.]	132512	hopanoid biosynthesis associated radical SAM protein HpnJ. The sequences represented by this model are members of the radical SAM superfamily of enzymes (pfam04055). These enzymes utilize an iron-sulfur redox cluster and S-adenosylmethionine to carry out diverse radical mediated reactions. The member of this clade from Acidithiobacillus ferrooxidans ATCC 23270 (AFE_0975) is found in the same locu…	.			1						1	hopanoid	proton permeability_membrane rigidity	hopanoid
317	27529_MCE5393318.1	2_soft_core	5	12	1	1	1	1	1	1	1	1	1	0	0	1	1	1	cyaY	K06202	cyaY	;COG1965;	;P;	cl00238	FeS_CyaY	HGE68886.1	HGE68886.1 TPA: iron donor protein CyaY [Acidithiobacillus sp.]	412249	frataxin. Frataxin is a mitochondrial protein, mutation of which leads to the disease Friedreich's ataxia. Its orthologs are widely distributed in the bacteria, associated with the ISC system for iron-sulfur cluster assembly, and designated CyaY. This exception-type model allows those examples of frataxin per se that score above the trusted cutoff to the CyaY equivalog-type model (TIGR03421) to b…	.			1				1	Fe-S centers biosynthesis
434	28401_MCE5394190.1	2_soft_core	5	12	1	1	1	1	1	1	1	1	1	0	0	1	1	1		NOT in KEGG	NOT in KEGG	;COG0531;	;E;	COG0531	PotE	WP_215873260.1	WP_215873260.1 MULTISPECIES: APC family permease [unclassified Acidithiobacillus]	223605	Amino acid transporter [Amino acid transport and metabolism].	.									1		proton neutralization	basic amino acid/polyamine	1				1	basic amino acid/polyamine	antiport
449	27239_MCE5393028.1	2_soft_core	5	12	1	1	1	1	1	1	1	1	1	0	0	1	1	1	speD, AMD1	K01611	speD, AMD1	;COG1586;COG0421;	;E;E;	TIGR03330	SAM_DCase_Bsu	HGE69167.1	HGE69167.1 TPA: adenosylmethionine decarboxylase [Acidithiobacillus sp.]	274523	S-adenosylmethionine decarboxylase proenzyme, Bacillus form. Members of this protein family are the single chain precursor of the two chains of the mature S-adenosylmethionine decarboxylase as found in Methanocaldococcus jannaschii, Bacillus subtilis, and a wide range of other species. It differs substantially in architecture from the form as found in Escherichia coli, and lacks any extended homo…	.									1	spermidine_putrescine	proton neutralization	basic amino acid/polyamine	1	Arginine	BREAKDOWN	putrescine to spermidine
475	28115_MCE5393904.1	2_soft_core	5	12	1	1	1	1	1	1	1	1	1	0	0	1	1	1		K09822	K09822	;COG3002;COG1009;	;C;C;	pfam10070	DUF2309	WP_215871707.1	WP_215871707.1 MULTISPECIES: Na-translocating system protein MpsB [unclassified Acidithiobacillus]	401890	Uncharacterized conserved protein YbcC, UPF0753/DUF2309 family [Function unknown].	.									1	H+-transporting	proton translocation	proton antiport					1		antiport
510	27438_MCE5393227.1	2_soft_core	5	13	1	1	1	1	1	1	1	1	1	1	0	1	1	1	argJ	K00620	argJ	;COG1364;	;E;	PRK05388	OAT	WP_215873035.1	WP_215873035.1 MULTISPECIES: bifunctional glutamate N-acetyltransferase/amino-acid acetyltransferase ArgJ [unclassified Acidithiobacillus]	235441	bifunctional glutamate N-acetyltransferase/amino-acid acetyltransferase ArgJ.	.													1	Glutamate	BREAKDOWN	glutamate transform to acetyl-glutamate
523	28814_MCE5394603.1	2_soft_core	5	12	1	1	1	1	1	1	1	1	1	0	0	1	1	1	hom	K00003	hom	;COG0460;	;E;	PRK06349	PRK06349	HGE67585.1	HGE67585.1 TPA: homoserine dehydrogenase [Acidithiobacillus sp.]	235783	homoserine dehydrogenase; Provisional	.													1	Ectoine	SYNTHESIS	Synthesis from Homoserine
564	27224_MCE5393013.1	2_soft_core	5	13	1	1	1	1	1	1	1	2	1	0	0	1	1	1	gshA	K01919	gshA	NOT in COG	NOT in COG	pfam08886	GshA	WP_215872095.1	WP_215872095.1 MULTISPECIES: glutamate--cysteine ligase [unclassified Acidithiobacillus]	400996	Gamma-glutamylcysteine synthetase [Coenzyme transport and metabolism].	.													1	Glutamate	BREAKDOWN	glutamate transform to glutamyl-cysteine
572	28769_MCE5394558.1	2_soft_core	5	12	1	1	1	1	1	1	1	1	1	0	0	1	1	1	carB, CPA2	K01955	carB, CPA2	;COG0138;COG0458;	;F;EF;	PRK05294	carB	WP_215873212.1	WP_215873212.1 MULTISPECIES: carbamoyl-phosphate synthase large subunit [unclassified Acidithiobacillus]	235393	carbamoyl-phosphate synthase large subunit.	.													1	Glutamate	SYNTHESIS_BREAKDOWN	glutamine transform to glutamate
671	28350_MCE5394139.1	2_soft_core	5	12	1	1	1	1	1	1	1	1	1	0	0	1	1	1	tlyC	K03699	tlyC	;COG1253;	;R;	COG1253	TlyC	HGE67465.1	HGE67465.1 TPA: HlyC/CorC family transporter [Acidithiobacillus sp.]	224173	Hemolysin or related protein, contains CBS domains [General function prediction only].	.																	1	magnesium/cobalt	export
744	27200_MCE5392989.1	2_soft_core	5	12	1	1	1	1	1	1	1	1	1	0	0	1	1	1	lolB	K02494	lolB	;COG3017;	;M;	cd16326	LolB	HGE67949.1	HGE67949.1 TPA: outer membrane lipoprotein LolB [Acidithiobacillus sp.]	319984	Outer membrane lipoprotein LolB, involved in outer membrane biogenesis [Cell wall/membrane/envelope biogenesis].	.																	1	lipoprotein	export
963	27296_MCE5393085.1	2_soft_core	5	12	1	1	1	1	1	1	1	1	1	0	0	1	1	1	trpD	K00766	trpD	;COG0547;	;E;	PRK00188	trpD	HGE67802.1	HGE67802.1 TPA: anthranilate phosphoribosyltransferase [Acidithiobacillus sp.]	234682	anthranilate phosphoribosyltransferase; Provisional	.
967	27179_MCE5392968.1	2_soft_core	5	12	1	1	1	1	1	1	1	1	1	0	0	1	1	1	dapF	K01778	dapF	;COG0253;	;E;	COG0253	dapF	HGE68676.1	HGE68676.1 TPA: diaminopimelate epimerase [Acidithiobacillus sp.]	234768	diaminopimelate epimerase; Provisional	.
981	28659_MCE5394448.1	2_soft_core	5	12	1	1	1	1	1	1	1	1	1	0	0	1	1	1	dapA	K01714	dapA	;COG0329;	;EM;	cd00950	PRK03170	HGE69000.1	HGE69000.1 TPA: 4-hydroxy-tetrahydrodipicolinate synthase [Acidithiobacillus sp.]	235107	dihydrodipicolinate synthase; Provisional	.
1102	27774_MCE5393563.1	2_soft_core	5	12	1	1	1	1	1	1	1	1	1	0	0	1	1	1	wbpE, wlbC	K13017	wbpE, wlbC	;COG0399;	;M;	cd00616	DegT_DnrJ_EryC1	HGE67645.1	HGE67645.1 TPA: DegT/DnrJ/EryC1/StrS family aminotransferase [Acidithiobacillus sp.]	99740	3-amino-5-hydroxybenoic acid synthesis related protein. The enzymes in this equivalog are all located in the operons for the biosynthesis of 3-amino-5-hydroxybenoic acid (AHBA), which is a precursor of several antibiotics including ansatrienin, naphthomycin, rifamycin and mitomycin. The role that this enzyme plays in this biosynthesis has not been elucidated. This enzyme is a member of the Haloac…	.
1445	27536_MCE5393325.1	2_soft_core	5	12	1	1	1	1	1	1	1	1	1	0	0	1	1	1	CARP, pepA	K01255	CARP, pepA	;COG0260;	;E;	PRK00913	PRK00913	HGE68079.1	HGE68079.1 TPA: leucyl aminopeptidase [Acidithiobacillus sp.]	234863	multifunctional aminopeptidase A; Provisional	.
73	28136_MCE5393925.1	2_soft_core	6	19	1	2	2	2	2	2	2	1	1	1	1	0	1	1	soeA	K21307	soeA	;COG0243;	;C;	cl09928	MopB_2	HGE68582.1	HGE68582.1 TPA: formate dehydrogenase, partial [Acidithiobacillus sp.]	415807	Molybdopterin-Binding (MopB) domain of the MopB superfamily of proteins, a large, diverse, heterogeneous superfamily of enzymes that, in general, bind molybdopterin as a cofactor. The MopB domain is found in a wide variety of molybdenum- and tungsten-containing enzymes, including formate dehydrogenase-H (Fdh-H) and -N (Fdh-N), several forms of nitrate reductase (Nap, Nas, NarG), dimethylsulfoxide…	.	1	sulfur_sulfite
133	27543_MCE5393332.1	2_soft_core	6	23	2	2	2	2	2	2	2	2	2	1	0	0	2	2	soxB	K17224	soxB	;COG0737;	;FV;	TIGR04486	thiosulf_SoxB	HGE67659.1	HGE67659.1 TPA: thiosulfohydrolase SoxB [Acidithiobacillus sp.]	275279	thiosulfohydrolase SoxB. SoxB, a di-manganese(II) enzyme, works with SoxYZ and the c-type cytochrome SoxXA in oxidation of thiosulfate to sulfate.	.	1	sulfur_thiosulfate
215	28260_MCE5394049.1	2_soft_core	6	13	1	1	1	1	1	1	1	1	1	1	1	0	1	1	dinG	K03722	dinG	;COG1199;	;L;	COG1199	DinG	HGE68944.1	HGE68944.1 TPA: ATP-dependent DNA helicase [Acidithiobacillus sp.]	224120	Rad3-related DNA helicase [Replication, recombination and repair].	.			1	1	Various	helicase
258	27624_MCE5393413.1	2_soft_core	6	13	1	1	1	1	1	1	1	1	1	1	1	0	1	1	uvrA	K03701	uvrA	;COG0178;	;L;	PRK00349	uvrA	WP_215871566.1	WP_215871566.1 MULTISPECIES: excinuclease ABC subunit UvrA [unclassified Acidithiobacillus]	234734	excinuclease ABC subunit UvrA.	.			1	1	Nucleotide excision repair	nuclease
260	28088_MCE5393877.1	2_soft_core	6	13	1	1	1	1	1	1	1	2	1	0	1	0	1	1	mutS2	K07456	mutS2	;COG1193;	;L;	cl29770	PRK00409	WP_255790199.1	WP_255790199.1 Smr/MutS family protein [Acidithiobacillus sp. YTS05]	234750	recombination and DNA strand exchange inhibitor protein; Reviewed	.			1	1	Mismatch repair	ATPase
270	28089_MCE5393878.1	2_soft_core	6	12	1	1	1	1	1	1	1	1	1	0	1	0	1	1	dnaG	K02316	dnaG	;COG0358;	;L;	cl36893	dnaG	HGE67533.1	HGE67533.1 TPA: DNA primase [Acidithiobacillus sp.]	235551	DNA primase; Validated	.			1	1	Various	primase/helicase
301	28257_MCE5394046.1	2_soft_core	6	13	1	1	1	1	1	1	1	1	1	1	1	0	1	1	cwlO	K21471	cwlO	;COG0791;	;M;	pfam00877	NLPC_P60	WP_226826988.1	WP_226826988.1 MULTISPECIES: NlpC/P60 family protein [unclassified Acidithiobacillus]	395705	Mpr1p, Pad1p N-terminal (MPN) domains with catalytic isopeptidase activity (metal-binding) found in proteins also containing NlpC/P60 domains. This family contains bacterial MPN (also known as Mov34, PAD-1, JAMM, JAB, MPN+)-like domains at the N-terminus of NlpC/P60 phage tail protein domains. These domains contain the signature JAB1/MPN/Mov34 metalloenzyme (JAMM) motif, EXnHS/THX7SXXD, which is …	.			1				1	protease/peptidase
309	28827_MCE5394616.1	2_soft_core	6	13	1	1	1	1	1	1	1	1	1	1	1	0	1	1	trxA	K03671	trxA	;COG0526;COG3118;	;O;O;	cd02947	TRX_family	HGE68280.1	HGE68280.1 TPA: thioredoxin [Acidithiobacillus sp.]	239245	TRX family; composed of two groups: Group I, which includes proteins that exclusively encode a TRX domain; and Group II, which are composed of fusion proteins of TRX and additional domains. Group I TRX is a small ancient protein that alter the redox state of target proteins via the reversible oxidation of an active site dithiol, present in a CXXC motif, partially exposed at the protein's surface.…	.			1				1	redox homeostasis
377	28157_MCE5393946.1	2_soft_core	6	13	1	1	1	1	1	1	1	1	1	1	1	0	1	1	erfK	K16291	erfK	;COG1376;	;M;	NOT	PRK10190	HGE68100.1	HGE68100.1 TPA: L,D-transpeptidase [Acidithiobacillus sp.]	182341	L,D-transpeptidase; Provisional	.			1				1	protease/peptidase
445	28255_MCE5394044.1	2_soft_core	6	13	1	1	1	1	1	1	1	1	1	1	1	0	1	1	aguB	K12251	aguB	;COG0388;	;C;	cl11424	agmatine_aguB	HGE68259.1	HGE68259.1 TPA: N-carbamoylputrescine amidase [Acidithiobacillus sp.]	416265	nitrilase	.									1	spermidine_putrescine	proton neutralization	basic amino acid/polyamine	1	Arginine	BREAKDOWN	N-carbamoyl-putrescine to putrescine; arginine as C source
550	28252_MCE5394041.1	2_soft_core	6	13	1	1	1	1	1	1	1	1	1	1	1	0	1	1	guaA, GMPS	K01951	guaA, GMPS	;COG0518;	;F;	cl00020	PRK07053	HGE68256.1	HGE68256.1 TPA: GMP synthase [Acidithiobacillus sp.]	412116	Type 1 glutamine amidotransferase (GATase1)-like domain. Type 1 glutamine amidotransferase (GATase1)-like domain. This group contains proteins similar to Class I glutamine amidotransferases, the intracellular PH1704 from Pyrococcus horikoshii, the C-terminal of the large catalase: Escherichia coli HP-II, Sinorhizobium meliloti Rm1021 ThuA, the A4 beta-galactosidase middle domain and peptidase E. …	.													1	Glutamate	SYNTHESIS_BREAKDOWN	glutamine transform to glutamate
606	28082_MCE5393871.1	2_soft_core	6	13	1	1	1	1	1	1	1	1	1	1	1	0	1	1	ydiY	K07283	ydiY	NOT in COG	NOT in COG	cl44519	DUF481	HGE67892.1	HGE67892.1 TPA: DUF481 domain-containing protein [Acidithiobacillus sp.]	398161	Protein of unknown function, DUF481. This family includes several proteins of uncharacterized function.	.
761	28258_MCE5394047.1	2_soft_core	6	13	1	1	1	1	1	1	1	1	1	1	1	0	1	1		NOT in KEGG	NOT in KEGG	;COG0755;	;O;	cl00504	cytochr_II_ccsB	HGE68946.1	HGE68946.1 TPA: c-type cytochrome biogenesis protein CcsB [Acidithiobacillus sp.]	321008	Cytochrome C assembly protein. Members of this protein family represent one of two essential proteins of system II for c-type cytochrome biogenesis. Additional proteins tend to be part of the system but can be replaced by chemical reductants such as dithiothreitol. This protein is designated CcsB in Bordetella pertussis and some other bacteria, resC in Bacillus (where there is additional N-termin…	.																	1	cytochrome biosynthesis	export
884	28773_MCE5394562.1	2_soft_core	6	13	1	1	1	1	1	1	1	1	1	1	1	0	1	1	fadL	K06076	fadL	;COG2067;	;I;	cl43595	FadL	HGE67537.1	HGE67537.1 TPA: hypothetical protein ENX09_01040 [Acidithiobacillus sp.]	397432	Outer membrane protein transport protein (OMPP1/FadL/TodX). This family includes TodX from Pseudomonas putida F1 and TbuX from Ralstonia pickettii PKO1. These are membrane proteins of uncertain function that are involved in toluene catabolism. Related proteins involved in the degradation of similar aromatic hydrocarbons are also in this family, such as CymD. This family also includes FadL involve…	.																	1	long-chain fatty acid	export
895	28139_MCE5393928.1	2_soft_core	6	13	1	1	1	1	1	1	1	1	1	1	1	0	1	1	phnD	K02044	phnD	;COG3221;	;P;	cl21456	PBP2_PhnD_like	HGE67617.1	HGE67617.1 TPA: phosphonate ABC transporter substrate-binding protein, partial [Acidithiobacillus sp.]	404011	ABC transporter, phosphonate, periplasmic substrate-binding protein. This is a family of periplasmic proteins which are part of the transport system for alkylphosphonate uptake.	.																	1	phosphonate	uptake
974	28830_MCE5394619.1	2_soft_core	6	12	1	1	1	1	1	1	1	1	1	1	0	0	1	1	leuA, IMS	K01649	leuA, IMS	;COG0119;	;E;	PRK00915	PRK00915	HGE68282.1	HGE68282.1 TPA: 2-isopropylmalate synthase [Acidithiobacillus sp.]	234864	2-isopropylmalate synthase; Validated	.
1281	28152_MCE5393941.1	2_soft_core	6	13	1	1	1	1	1	1	1	1	1	1	1	0	1	1	dacC, dacA, dacD	K07258	dacC, dacA, dacD	;COG1686;	;M;	COG1686	DacC	WP_215872265.1	WP_215872265.1 MULTISPECIES: D-alanyl-D-alanine carboxypeptidase [unclassified Acidithiobacillus]	224600	D-alanyl-D-alanine carboxypeptidase [Cell wall/membrane/envelope biogenesis].	.
1382	28826_MCE5394615.1	2_soft_core	6	13	1	1	1	1	1	1	1	1	1	1	1	0	1	1	ampD	K03806	ampD	;COG3023;	;M;	PRK11789	PRK11789	WP_215870689.1	WP_215870689.1 MULTISPECIES: 1,6-anhydro-N-acetylmuramyl-L-alanine amidase AmpD [unclassified Acidithiobacillus]	236984	1,6-anhydro-N-acetylmuramyl-L-alanine amidase AmpD.	.
41	55_HGE67393.1	2_soft_core	7	14	1	1	1	1	1	1	1	1	1	1	2	1	0	1	hyfF	K12141	hyfF	;COG0651;	;CP;	cl35479	PRK06458	HGE67393.1	HGE67393.1 TPA: hypothetical protein ENX09_00285 [Acidithiobacillus sp.]	235805	hydrogenase 4 subunit F; Validated	.	1	energy							1		proton consumption	FHL, formate hydrogenlyase
46	3487_WP_215873081.1	2_soft_core	7	13	1	1	1	1	1	1	1	1	1	1	1	1	0	1	hyfB	K12137	hyfB	;COG0651;	;CP;	cl35485	PRK06521	WP_215873081.1	WP_215873081.1 MULTISPECIES: hydrogenase [unclassified Acidithiobacillus]	235820	hydrogenase 4 subunit B; Validated	.	1	energy							1		proton consumption	FHL, formate hydrogenlyase
85	1303_HGE68641.1	2_soft_core	7	13	1	1	1	1	1	1	1	1	1	1	1	1	0	1	sqr_I_purine	K17218	sqr	;COG1252;	;C;	cl43367	Ndh	HGE68641.1	HGE68641.1 TPA: pyridine nucleotide-disulfide oxidoreductase [Acidithiobacillus sp.]	423044	Pyridine nucleotide-disulphide oxidoreductase. Members of this protein family include N-terminal sequence regions of (probable) bifunctional proteins whose C-terminal sequences are SelD, or selenide,water dikinase, the selenium donor protein necessary for selenium incorporation into protein (as selenocysteine), tRNA (as 2-selenouridine), or both. However, some members of this family occur in spec…	.	1	sulfur_sulfide
116	875_HGE68213.1	2_soft_core	7	12	1	1	1	1	1	1	1	1	1	0	1	1	0	1	COX10, ctaB, cyoE	K02257	COX10, ctaB, cyoE	;COG0109;	;HI;	PRK04375	PRK04375	HGE68213.1	HGE68213.1 TPA: protoheme IX farnesyltransferase [Acidithiobacillus sp.]	235293	protoheme IX farnesyltransferase; Provisional	.	1	energy
169	21_HGE67359.1	2_soft_core	7	13	1	1	1	1	1	1	1	1	1	1	1	1	0	1	exoX	K10857	exoX	;COG0847;COG3530;	;L;S;	cd06127	DEDDh	HGE67359.1	HGE67359.1 TPA: 3'-5' exonuclease [Acidithiobacillus sp.]	176648	DEDDh family exonuclease.	.			1	1	Mismatch repair	nuclease
362	3667_WP_215873370.1	2_soft_core	7	14	1	1	1	1	1	1	1	1	1	2	1	1	0	1	dnaK, HSPA9	K04043	dnaK, HSPA9	;COG0443;	;O;	PRK00290	dnaK	WP_215873370.1	WP_215873370.1 MULTISPECIES: molecular chaperone DnaK [unclassified Acidithiobacillus]	234715	heat shock protein 70	.			1				1	chaperone_hsp70
458	27955_MCE5393744.1	2_soft_core	7	14	1	1	1	1	1	1	1	1	1	1	2	1	0	1	PMA1, PMA2	K01535	PMA1, PMA2	;COG0474;	;P;	cl21460	P-type_ATPase_H	WP_215872881.1	WP_215872881.1 MULTISPECIES: plasma-membrane proton-efflux P-type ATPase [unclassified Acidithiobacillus]	419670	Haloacid dehalogenase-like hydrolases. The haloacid dehalogenase-like (HAD) superfamily includes L-2-haloacid dehalogenase, epoxide hydrolase, phosphoserine phosphatase, phosphomannomutase, phosphoglycolate phosphatase, P-type ATPase, and many others. This superfamily includes a variety of enzymes that catalyze the cleavage of substrate C-Cl, P-C, and P-OP bonds via nucleophilic substitution path…	.									1	H+-transporting	proton translocation	proton efflux					1	proton	efflux
486	1288_HGE68626.1	2_soft_core	7	13	1	1	1	1	1	1	1	1	1	1	1	1	0	1		K07027	K07027	NOT in COG	NOT in COG	cl04219	HpnL	HGE68626.1	HGE68626.1 TPA: hypothetical protein ENX09_06715 [Acidithiobacillus sp.]	413958	Lysylphosphatidylglycerol synthase TM region. This family of hydrophobic proteins is observed in two distinct contexts. It is primarily found in the presence of genes for the biosynthesis and elaboration of hopene where we assign the gene symbol HpnL. In a subset of the genomes containing HpnL a second, often plasmid-encoded, homolog is observed in a context implying the biosynthesis of 2-aminoet…	.									1	hopanoid	proton permeability_membrane rigidity	hopanoid
487	53_HGE67391.1	2_soft_core	7	13	1	1	1	1	1	1	1	1	1	1	1	1	0	1	hycG	K15832	hycG	;COG1143;	;C;	cl42525	HycG	HGE67391.1	HGE67391.1 TPA: NADH:ubiquinone oxidoreductase [Acidithiobacillus sp.]	418434	NADH ubiquinone oxidoreductase, 20 Kd subunit. This model describes the B chain of complexes that resemble NADH-quinone oxidoreductases. The electron acceptor is a quinone, ubiquinone, in mitochondria and most bacteria, including Escherichia coli, where the recommended gene symbol is nuoB. The quinone is plastoquinone in Synechocystis (where the chain is designated K) and in chloroplast, where NA…	.									1		proton consumption	FHL, formate hydrogenlyase
496	54_HGE67392.1	2_soft_core	7	13	1	1	1	1	1	1	1	1	1	1	1	1	0	1	hycE	K15830	hycE	;COG3261;COG0852;	;C;C;	cl30324	HycE2	HGE67392.1	HGE67392.1 TPA: NADH-quinone oxidoreductase subunit D [Acidithiobacillus sp.]	225800	Ni,Fe-hydrogenase III large subunit [Energy production and conversion].	.									1		proton consumption	FHL, formate hydrogenlyase
547	391_HGE67729.1	2_soft_core	7	13	1	1	1	1	1	1	1	1	1	1	1	1	0	1		K01442	ND	;COG3049;	;MR;	cd01902	Ntn_CGH	HGE67729.1	HGE67729.1 TPA: linear amide C-N hydrolase [Acidithiobacillus sp.]	238885	Choloylglycine hydrolase (CGH) is a bile salt-modifying enzyme that hydrolyzes non-peptide carbon-nitrogen bonds in choloylglycine and choloyltaurine, both of which are present in bile. CGH is present in a number of probiotic microbial organisms that inhabit the gut. CGH has an N-terminal nucleophilic cysteine, as do other members of the Ntn hydrolase family to which CGH belongs.	.													1	Taurine	SYNTHESIS	Taurine synthesis from taurocholate
585	1304_HGE68642.1	2_soft_core	7	13	1	1	1	1	1	1	1	1	1	1	1	1	0	1	wtpC	K15497	wtpC	;COG3842;COG3839;	;E;G;	COG3842	PotA	HGE68642.1	HGE68642.1 TPA: ABC transporter ATP-binding protein [Acidithiobacillus sp.]	226361	ABC-type Fe3+/spermidine/putrescine transport systems, ATPase components [Amino acid transport and metabolism].	.													1				1	molybdate/tungstate	uptake
618	1511_HGE68849.1	2_soft_core	7	12	1	1	1	1	1	1	1	1	1	0	1	1	0	1	corA	K03284	corA	;COG0598;	;P;	cd12827	EcCorA_ZntB-like_u2	HGE68849.1	HGE68849.1 TPA: magnesium transporter CorA family protein [Acidithiobacillus sp.]	213361	uncharacterized bacterial subfamily of the Escherichia coli CorA-Salmonella typhimurium ZntB family. A uncharacterized subfamily of the Escherichia coli CorA-Salmonella typhimurium ZntB (EcCorA-ZntB_like) family of the MIT superfamily of essential membrane proteins involved in transporting divalent cations (uptake or efflux) across membranes.The EcCorA-ZntB-like family includes the Mg2+ transport…	.																	1	magnesium	uptake
619	1512_HGE68850.1	2_soft_core	7	12	1	1	1	1	1	1	1	1	1	0	1	1	0	1		NOT in KEGG	NOT in KEGG	NOT in COG	NOT in COG	cd12827	EcCorA_ZntB-like_u2	HGE68850.1	HGE68850.1 TPA: magnesium transporter CorA family protein [Acidithiobacillus sp.]	213361	uncharacterized bacterial subfamily of the Escherichia coli CorA-Salmonella typhimurium ZntB family. A uncharacterized subfamily of the Escherichia coli CorA-Salmonella typhimurium ZntB (EcCorA-ZntB_like) family of the MIT superfamily of essential membrane proteins involved in transporting divalent cations (uptake or efflux) across membranes.The EcCorA-ZntB-like family includes the Mg2+ transport…	.																	1	metal ion	uptake
637	1308_HGE68646.1	2_soft_core	7	13	1	1	1	1	1	1	1	1	1	1	1	1	0	1	modE	K02019	modE	;COG2005;	;K;	cl43580	ModE	HGE68646.1	HGE68646.1 TPA: LysR family transcriptional regulator [Acidithiobacillus sp.]	419669	RIO-like serine/threonine protein kinase fused to N-terminal HTH domain [Signal transduction mechanisms].	.																	1	molybdate/tungstate	uptake
656	1305_HGE68643.1	2_soft_core	7	12	1	1	1	1	1	1	1	1	1	1	0	1	0	1	wtpB	K15496	wtpB	;COG0555;COG4149;	;P;P;	COG0555	modB_ABC	HGE68643.1	HGE68643.1 TPA: ABC transporter permease subunit [Acidithiobacillus sp.]	223629	ABC-type sulfate transport system, permease component [Inorganic ion transport and metabolism].	.																	1	molybdate/tungstate	uptake
666	639_HGE67977.1	2_soft_core	7	13	1	1	1	1	1	1	1	1	1	1	1	1	0	1	czcD, zitB	K16264	czcD, zitB	;COG1230;	;P;	COG1230	CzcD	HGE67977.1	HGE67977.1 TPA: cation transporter, partial [Acidithiobacillus sp.]	224151	Co/Zn/Cd efflux system component [Inorganic ion transport and metabolism].	.																	1	cobalt-zinc-cadmium	efflux
852	413_HGE67751.1	2_soft_core	7	15	1	1	2	2	1	1	1	1	1	1	1	1	0	1	tolC	K12340	tolC	;COG1538;	;M;	COG1538	TolC	HGE67751.1	HGE67751.1 TPA: TolC family protein [Acidithiobacillus sp.]	224455	Outer membrane protein TolC [Cell wall/membrane/envelope biogenesis].	.																	1	multidrug	efflux
931	1928_WP_215870773.1	2_soft_core	7	13	1	1	1	1	1	1	1	1	1	1	1	1	0	1	acrA, mexA, adeI, smeD, mtrC, cmeA	K03585	acrA, mexA, adeI, smeD, mtrC, cmeA	;COG0845;	;MV;	cl36959	RND_mfp	WP_215870773.1	WP_215870773.1 MULTISPECIES: efflux RND transporter periplasmic adaptor subunit [unclassified Acidithiobacillus]	273776	RND family efflux transporter, MFP subunit. This model represents the MFP (membrane fusion protein) component of the RND family of transporters. RND refers to Resistance, Nodulation, and cell Division. It is, in part, a subfamily of pfam00529 (Pfam release 7.5) but hits substantial numbers of proteins missed by that model. The related HlyD secretion protein, for which pfam00529 is named, is outsi…	.																	1	multidrug	efflux
1022	571_HGE67909.1	2_soft_core	7	13	1	1	1	1	1	1	1	1	1	1	1	1	0	1	fliW	K13626	fliW	;COG1699;	;N;	cl00740	FliW	HGE67909.1	HGE67909.1 TPA: hypothetical protein ENX09_02965, partial [Acidithiobacillus sp.]	412542	Flagellar assembly factor FliW [Cell motility].	.
1029	25_HGE67363.1	2_soft_core	7	13	1	1	1	1	1	1	1	1	1	1	1	1	0	1	flgD	K02389	flgD	;COG1843;	;N;	cl29105	flgD	HGE67363.1	HGE67363.1 TPA: flagellar biosynthesis protein FlgD [Acidithiobacillus sp.]	421730	FlgD Tudor-like domain. flagellar basal body rod modification protein; Reviewed	.
1040	1634_HGE68972.1	2_soft_core	7	12	1	1	1	1	1	1	1	1	1	1	0	1	0	1	cheA	K03407	cheA	;COG0643;	;T;	COG0643	CheA	HGE68972.1	HGE68972.1 TPA: chemotaxis protein CheA [Acidithiobacillus sp.]	223716	Chemotaxis protein histidine kinase CheA [Cell motility, Signal transduction mechanisms].	.
1043	1630_HGE68968.1	2_soft_core	7	13	1	1	1	1	1	1	1	1	1	1	1	1	0	1	cheV	K03415	cheV	;COG0784;COG0835;	;T;T;	COG0835	CheW	HGE68968.1	HGE68968.1 TPA: chemotaxis protein CheV [Acidithiobacillus sp.]	223905	Chemotaxis signal transduction protein [Cell motility, Signal transduction mechanisms].	.
1053	1635_HGE68973.1	2_soft_core	7	12	1	1	1	1	1	1	1	1	1	1	0	1	0	1	cheZ	K03414	cheZ	;COG3143;	;NT;	cl01219	CheZ	HGE68973.1	HGE68973.1 TPA: hypothetical protein ENX09_08535 [Acidithiobacillus sp.]	398165	Chemotaxis regulator CheZ, phosphatase of CheY~P [Cell motility, Signal transduction mechanisms].	.
1059	181_HGE67519.1	2_soft_core	7	13	1	1	1	1	1	1	1	1	1	1	1	1	0	1	flgI	K02394	flgI	;COG1706;	;N;	PRK05303	flgI	HGE67519.1	HGE67519.1 TPA: flagellar basal body P-ring protein FlgI, partial [Acidithiobacillus sp.]	235399	flagellar basal body P-ring protein FlgI.	.
1061	566_HGE67904.1	2_soft_core	7	12	1	1	1	1	1	1	1	1	1	0	1	1	0	1	flgB	K02387	flgB	;COG1815;	;N;	cl30382	flgB	HGE67904.1	HGE67904.1 TPA: flagellar basal body rod protein FlgB, partial [Acidithiobacillus sp.]	180196	flagellar basal body rod protein FlgB; Reviewed	.
1063	26_HGE67364.1	2_soft_core	7	13	1	1	1	1	1	1	1	1	1	1	1	1	0	1	flgC	K02388	flgC	;COG1558;	;N;	cl35363	FlgC	HGE67364.1	HGE67364.1 TPA: flagellar basal body rod protein FlgC, partial [Acidithiobacillus sp.]	235556	flagellar basal body rod protein FlgC; Reviewed	.
1064	24_HGE67362.1	2_soft_core	7	13	1	1	1	1	1	1	1	1	1	1	1	1	0	1	flgE	K02390	flgE	;COG1749;	;N;	PRK05682	flgE	HGE67362.1	HGE67362.1 TPA: flagellar hook protein FlgE [Acidithiobacillus sp.]	235557	flagellar hook protein FlgE; Validated	.
1078	1318_HGE68656.1	2_soft_core	7	13	1	1	1	1	1	1	1	1	1	1	1	1	0	1	flgK	K02396	flgK	;COG1256;	;N;	cl35521	flgK	HGE68656.1	HGE68656.1 TPA: flagellar hook-associated protein FlgK, partial [Acidithiobacillus sp.]	235895	flagellar hook-associated protein FlgK; Validated	.
1081	567_HGE67905.1	2_soft_core	7	13	1	1	1	1	1	1	1	1	1	1	1	1	0	1	flgA	K02386	flgA	;COG1261;	;N;	cl32183	ChapFlgA	HGE67905.1	HGE67905.1 TPA: flagellar basal body P-ring formation protein FlgA [Acidithiobacillus sp.]	180794	flagellar basal body P-ring formation protein FlgA.	.
1096	182_HGE67520.1	2_soft_core	7	13	1	1	1	1	1	1	1	1	1	1	1	1	0	1	flgJ	K02395	flgJ	;COG1705;	;MN;	cl37141	flgJ	HGE67520.1	HGE67520.1 TPA: flagellar assembly peptidoglycan hydrolase FlgJ [Acidithiobacillus sp.]	274188	flagellar rod assembly protein/muramidase FlgJ. The N-terminal region of this protein acts directly in flagellar rod assembly. The C-terminal region is a flagellum-specific muramidase (peptidoglycan hydrolase) required for formation of the outer membrane L ring.	.
8	27587_MCE5393376.1	2_soft_core	8	14	1	1	1	1	1	1	1	2	1	1	1	1	1	0	cydA	K00425	cydA	;COG1271;	;C;	cl00562	PRK15097	WP_215870949.1	WP_215870949.1 MULTISPECIES: cytochrome ubiquinol oxidase subunit I [unclassified Acidithiobacillus]	412448	Cytochrome bd terminal oxidase subunit I. cytochrome bd-II oxidase subunit 1; Provisional	.	1	energy							1	H+-transporting	proton translocation	proton efflux
11	27588_MCE5393377.1	2_soft_core	8	12	1	1	1	1	1	1	1	1	1	1	0	1	1	0	cydB	K00426	cydB	;COG1294;	;C;	cl12219	cydB	HGE68252.1	HGE68252.1 TPA: cytochrome d ubiquinol oxidase subunit II [Acidithiobacillus sp.]	353372	cytochrome d ubiquinol oxidase subunit II.	.	1	energy							1	H+-transporting	proton translocation	proton efflux
81	27586_MCE5393375.1	2_soft_core	8	13	1	1	1	1	1	1	1	1	1	1	1	1	1	0	ETHE1	K17725	ETHE1	;COG0491;	;R;	cl23716	POD-like_MBL-fold	HGE67499.1	HGE67499.1 TPA: MBL fold metallo-hydrolase [Acidithiobacillus sp.]	419960	mainly hydrolytic enzymes and related proteins which carry out various biological functions; MBL-fold metallohydrolase domain. Members of the MBL-fold metallohydrolase superfamily are mainly hydrolytic enzymes which carry out a variety of biological functions. The class B metal beta-lactamases (MBLs) for which this fold was named perform only a small fraction of the activities included in this su…	.	1	sulfur_persulfide
195	27966_MCE5393755.1	2_soft_core	8	14	1	1	1	1	1	1	1	1	1	1	2	1	1	0	recB	K03582	recB	;COG1074;	;L;	cl40735	recB	WP_255790182.1	WP_255790182.1 exodeoxyribonuclease V subunit beta [Acidithiobacillus sp. YTS05]	424366	ATP-dependent exoDNAse (exonuclease V) beta subunit (contains helicase and exonuclease domains) [Replication, recombination and repair].	.			1	1	Recombinational repair	nuclease
235	27704_MCE5393493.1	2_soft_core	8	12	1	1	1	1	1	1	1	1	1	1	0	1	1	0	recX	K03565	recX	;COG2137;	;O;	pfam02631	recX	HGE67511.1	HGE67511.1 TPA: regulatory protein RecX [Acidithiobacillus sp.]	396963	SOS response regulatory protein OraA/RecX, interacts with RecA [Posttranslational modification, protein turnover, chaperones].	.			1	1	Recombinational repair	recombinase
279	27703_MCE5393492.1	2_soft_core	8	14	1	1	1	1	1	1	1	1	1	2	1	1	1	0	recA	K03553	recA	;COG0468;	;L;	PRK09354	recA	HGE67512.1	HGE67512.1 TPA: recombinase RecA [Acidithiobacillus sp.]	236476	recombinase A; Provisional	.			1	1	Recombinational repair	recombinase
287	28841_MCE5394630.1	2_soft_core	8	13	1	1	1	1	1	1	1	1	1	1	1	1	1	0	radA, sms	K04485	radA, sms	;COG1066;	;L;	COG1066	PRK11823	HGE67490.1	HGE67490.1 TPA: DNA repair protein RadA [Acidithiobacillus sp.]	236994	DNA repair protein RadA; Provisional	.			1	1	Recombinational repair	recombinase
302	27269_MCE5393058.1	2_soft_core	8	13	1	1	1	1	1	1	1	1	1	1	1	1	1	0	pilD, pppA	K02654	pilD, pppA	;COG1989;	;NU;	pfam06750	PulO	HGE69102.1	HGE69102.1 TPA: prepilin peptidase, partial [Acidithiobacillus sp.]	399614	Bacterial Peptidase A24 N-terminal domain. This family is found at the N-terminus of the pre-pilin peptidases (pfam01478). It's function has not been specifically determined; however some of the family have been characterized as bifunctional, and this domain may contain the N-methylation activity (EC:2.1.1.-). It consists of an intracellular region between a pair of transmembrane. This region con…	.			1				1	protease/peptidase
305	28554_MCE5394343.1	2_soft_core	8	15	2	1	1	1	1	1	1	1	2	1	1	1	1	0	ATOX1, ATX1, copZ, golB	K07213	ATOX1, ATX1, copZ, golB	;COG2608;COG2217;	;P;P;	cd00371	HMA	HGE67671.1	HGE67671.1 TPA: heavy-metal-associated domain-containing protein [Acidithiobacillus sp.]	238219	copper ion binding protein. This model describes an apparently copper-specific subfamily of the metal-binding domain HMA (pfam00403). Closely related sequences outside this model include mercury resistance proteins and repeated domains of eukaryotic eukaryotic copper transport proteins. Members of this family are strictly prokaryotic. The model identifies both small proteins consisting of just th…	.			1				1
348	27394_MCE5393183.1	2_soft_core	8	13	1	1	1	1	1	1	1	1	1	1	1	1	1	0	dsbB	K03611	dsbB	;COG1495;	;O;	cl00649	DsbB	HGE68052.1	HGE68052.1 TPA: disulfide bond formation protein B [Acidithiobacillus sp.]	396935	Disulfide bond formation protein DsbB [Posttranslational modification, protein turnover, chaperones].	.			1				1	Thiol-disulfide exchange
354	28370_MCE5394159.1	2_soft_core	8	12	1	1	1	1	1	1	1	1	1	0	1	1	1	0	ABHD10	K13702	ABHD10	;COG2267;COG0596;COG1506;COG1647;COG1765;	;I;HR;E;Q;R;	cl38349	Hydrolase_4	WP_226827447.1	WP_226827447.1 MULTISPECIES: alpha/beta fold hydrolase [unclassified Acidithiobacillus]	403389	Members of the Nudix hydrolase superfamily catalyze the hydrolysis of NUcleoside DIphosphates linked to other moieties, X. Enzymes belonging to this superfamily require a divalent cation, such as Mg2+ or Mn2+, for their activity and contain a highly conserved 23-residue nudix motif (GX5EX7REUXEEXGU, U=I, L or V), which functions as a metal binding and catalytic site. Substrates of nudix hydrolase…	.			1				1	protease/peptidase
367	2982_WP_215872184.1	2_soft_core	8	15	1	1	1	1	1	1	1	2	1	1	1	1	2	0	yidC, spoIIIJ, OXA1, ccfA	K03217	yidC, spoIIIJ, OXA1, ccfA	;COG0706;	;M;	PRK01318	PRK01318	WP_215872184.1	WP_215872184.1 MULTISPECIES: membrane protein insertase YidC [unclassified Acidithiobacillus]	234942	membrane protein insertase; Provisional	.			1				1	chaperone_periplasmic
413	28859_MCE5394648.1	2_soft_core	8	14	1	1	1	1	1	1	1	2	1	1	1	1	1	0	speE, SRM	K00797	speE, SRM	;COG0421;	;E;	PRK00811	PRK00811	WP_215870801.1	WP_215870801.1 MULTISPECIES: polyamine aminopropyltransferase [unclassified Acidithiobacillus]	234843	polyamine aminopropyltransferase.	.									1	spermidine_putrescine	proton neutralization	basic amino acid/polyamine	1	Arginine	BREAKDOWN	Putrescine transform to spermidine
462	28564_MCE5394353.1	2_soft_core	8	13	1	1	1	1	1	1	1	1	1	1	1	1	1	0	pstA	K02038	pstA	;COG0581;	;P;	COG0581	PstA	HGE68950.1	HGE68950.1 TPA: phosphate ABC transporter permease PstA [Acidithiobacillus sp.]	223654	ABC-type phosphate transport system, permease component [Inorganic ion transport and metabolism].	.									1		proton neutralization	phosphate					1	phosphate	uptake
615	28553_MCE5394342.1	2_soft_core	8	15	2	1	1	1	1	1	1	1	2	1	1	1	1	0	copA, ATP7	K17686	copA, ATP7	;COG2217;COG0695;	;P;O;	NOT	P-type_ATPase_Cu-like	HGE68468.1	HGE68468.1 TPA: copper-translocating P-type ATPase [Acidithiobacillus sp.]	319783,238219,238219	P-type heavy metal-transporting ATPase, similar to human copper-transporting ATPases, ATP7A and ATP7B. The mammalian copper-transporting P-type ATPases, ATP7A and ATP7B are key molecules required for the regulation and maintenance of copper homeostasis. Menkes and Wilson diseases are caused by mutation in ATP7A and ATP7B respectively. This subfamily includes other copper-transporting ATPases such…	.																	1	copper	efflux
693	27972_MCE5393761.1	2_soft_core	8	13	1	1	1	1	1	1	1	1	1	1	1	1	1	0	tonB	K03832	tonB	;COG0810;	;M;	pfam03544	TonB	HGE67487.1	HGE67487.1 TPA: energy transducer TonB [Acidithiobacillus sp.]	397556	Gram-negative bacterial TonB protein C-terminal. This family contains TonB members that are not captured by pfam03544.	.																	1	iron, ferric	uptake
760	27600_MCE5393389.1	2_soft_core	8	12	1	1	1	1	1	1	1	1	1	1	0	1	1	0	TC.SSS	K03307	TC.SSS	;COG0591;	;E;	cl43200	PutP	WP_215871427.1	WP_215871427.1 MULTISPECIES: sodium:solute symporter [unclassified Acidithiobacillus]	382020	Solute carrier families 5 and 6-like; solute binding domain. This superfamily includes the solute-binding domain of SLC5 proteins (also called the sodium/glucose cotransporters or solute sodium symporters), SLC6 proteins (also called the sodium- and chloride-dependent neurotransmitter transporters or Na+/Cl--dependent transporters), and nucleobase-cation-symport-1 (NCS1) transporters. SLC5s co-tr…	.																	1	solute/sodium	symport
925	27364_MCE5393153.1	2_soft_core	8	13	1	1	1	1	1	1	1	1	1	1	1	1	1	0	acrA, mexA, adeI, smeD, mtrC, cmeA	K03585	acrA, mexA, adeI, smeD, mtrC, cmeA	;COG0845;	;MV;	cl36959	RND_mfp	HGE67938.1	HGE67938.1 TPA: efflux RND transporter periplasmic adaptor subunit [Acidithiobacillus sp.]	273776	RND family efflux transporter, MFP subunit. This model represents the MFP (membrane fusion protein) component of the RND family of transporters. RND refers to Resistance, Nodulation, and cell Division. It is, in part, a subfamily of pfam00529 (Pfam release 7.5) but hits substantial numbers of proteins missed by that model. The related HlyD secretion protein, for which pfam00529 is named, is outsi…	.																	1	multidrug	efflux
950	28589_MCE5394378.1	2_soft_core	8	13	1	1	1	1	1	1	1	1	1	1	1	1	1	0	lysA	K01586	lysA	;COG0019;	;E;	cd06828	lysA	HGE68920.1	HGE68920.1 TPA: diaminopimelate decarboxylase [Acidithiobacillus sp.]	143501	Type III Pyridoxal 5-phosphate (PLP)-Dependent Enzyme Diaminopimelate Decarboxylase. Diaminopimelate decarboxylase (DapDC, EC 4.1.1.20) participates in the last step of lysine biosynthesis. It converts meso-2,6-diaminoheptanedioate to L-lysine. It is a fold type III PLP-dependent enzyme that contains an N-terminal PLP-binding TIM-barrel domain and a C-terminal beta-sandwich domain, similar to bac…	.
1019	2829_WP_215871989.1	2_soft_core	8	13	1	1	1	1	1	1	1	1	1	1	1	1	1	0	cheY	K03413	cheY	;COG0784;COG0745;	;T;TK;	cd19923	PRK10610	WP_215871989.1	WP_215871989.1 MULTISPECIES: chemotaxis response regulator CheY [unclassified Acidithiobacillus]	381150	phosphoacceptor receiver (REC) domain of chemotaxis response regulator CheY3 and similar CheY family proteins. CheY family chemotaxis response regulators (RRs) comprise about 17% of bacterial RRs and almost half of all RRs in archaea. This subfamily contains Vibrio cholerae CheY3, Escherichia coli CheY, and similar CheY family RRs. CheY proteins control bacterial motility and participate in signa…	.
1083	28633_MCE5394422.1	2_soft_core	8	13	1	1	1	1	1	1	1	2	1	1	0	1	1	0	fliC	K02406	fliC	;COG1344;	;N;	NOT	PRK08869	HGE68378.1	HGE68378.1 TPA: flagellar protein FlaB [Acidithiobacillus sp.]	236344	polar flagellin E.	.
1200	27430_MCE5393219.1	2_soft_core	8	13	1	1	1	1	1	1	1	1	1	1	1	1	1	0	waaC, rfaC	K02841	waaC, rfaC	;COG0859;	;M;	cl10013	heptsyl_trn_I	WP_215873027.1	WP_215873027.1 MULTISPECIES: lipopolysaccharide heptosyltransferase I [unclassified Acidithiobacillus]	415824	glycosyltransferase family 1 and related proteins with GTB topology. Glycosyltransferases catalyze the transfer of sugar moieties from activated donor molecules to specific acceptor molecules, forming glycosidic bonds. The acceptor molecule can be a lipid, a protein, a heterocyclic compound, or another carbohydrate residue. The structures of the formed glycoconjugates are extremely diverse, refle…	.
1286	27268_MCE5393057.1	2_soft_core	8	13	1	1	1	1	1	1	1	1	1	1	1	1	1	0	pilR, pehR	K02667	pilR, pehR	;COG2204;	;T;	COG2204	AtoC	HGE69103.1	HGE69103.1 TPA: sigma-54-dependent Fis family transcriptional regulator [Acidithiobacillus sp.]	225114	DNA-binding transcriptional response regulator, NtrC family, contains REC, AAA-type ATPase, and a Fis-type DNA-binding domains [Signal transduction mechanisms].	.
66	27399_MCE5393188.1	2_soft_core	9	6	0	0	0	0	0	0	0	0	1	1	1	1	1	1	ETHE1	K17725	ETHE1	;COG0491;	;R;	cd07724	NOT	Q6377_00685	Q6377_00685 MBL fold metallo-hydrolase [MAG: Candidatus Igneacidithiobacillus sp. CHC19-5, whole genome shotgun sequence.]	293810	ETHE1 (PDO type I), persulfide dioxygenase A (PDOA, PDO type II) and related proteins; MBL-fold metallo-hydrolase domain. Persulfide dioxygenase (PDO, also known as sulfur dioxygenase, SDO, EC 1.13.11.18) is a non-heme iron-dependent oxygenase which catalyzes the oxidation of glutathione persulfide to glutathione and persulfite in the mitochondria. Mutations in ethe1 (the human PDO gene) are resp…	.	1	sulfur_persulfide
115	27795_MCE5393584.1	2_soft_core	9	7	1	0	0	0	0	0	0	0	1	1	1	1	1	1	mnmA, trmU	K00566	mnmA, trmU	;COG0482;	;J;	PRK00143	mnmA	WP_215871070.1	WP_215871070.1 MULTISPECIES: tRNA 2-thiouridine(34) synthase MnmA [unclassified Acidithiobacillus]	234664	tRNA-specific 2-thiouridylase MnmA; Reviewed	.	1	sulfur relay
598	430_HGE67768.1	2_soft_core	9	6	0	0	0	0	0	0	0	0	2	0	1	1	1	1	osmB	NOT in KEGG	NOT in KEGG	NOT in COG	NOT in COG	NOT	PRK10540	HGE67768.1	HGE67768.1 TPA: hypothetical protein ENX09_02235 [Acidithiobacillus sp.]	NOT in CDD	hypothetical protein	.													1
1444	28328_MCE5394117.1	2_soft_core	9	7	1	0	0	0	0	0	0	0	1	1	1	1	1	1	GSR, gor	K00383	GSR, gor	;COG1249;	;C;	cl39093	PRK06116	WP_215873354.1	WP_215873354.1 MULTISPECIES: glutathione-disulfide reductase [unclassified Acidithiobacillus]	423044	Pyridine nucleotide-disulphide oxidoreductase. Members of this protein family include N-terminal sequence regions of (probable) bifunctional proteins whose C-terminal sequences are SelD, or selenide,water dikinase, the selenium donor protein necessary for selenium incorporation into protein (as selenocysteine), tRNA (as 2-selenouridine), or both. However, some members of this family occur in spec…	.
754	28857_MCE5394646.1	2_soft_core	10	5	0	0	0	0	0	0	0	0	0	1	1	1	1	1	otrB, tcr	K19542	otrB, tcr	;COG2814;COG1846;	;G;K;	cd17502	efflux_EmrB	Q6377_09140	Q6377_09140 MDR family MFS transporter [MAG: Candidatus Igneacidithiobacillus sp. CHC19-5, whole genome shotgun sequence.]	341045	Saccharomyces cerevisiae Azole resistance protein 1 (Azr1p), and similar multidrug resistance (MDR) transporters of the Major Facilitator Superfamily. This subfamily is composed of multidrug resistance (MDR) transporters including various Saccharomyces cerevisiae proteins such as azole resistance protein 1 (Azr1p), vacuolar basic amino acid transporter 1 (Vba1p), vacuolar basic amino acid transpo…	.																	1	drug: proton	antiport
78	318_HGE67656.1	2_soft_core	11	11	1	1	1	1	1	1	1	1	1	0	0	0	1	1	soxX	K17223	soxX	;COG2010;	;C;	cl21467	thiosulf_SoxX	HGE67656.1	HGE67656.1 TPA: sulfur oxidation c-type cytochrome SoxX [Acidithiobacillus sp.]	419674	Heme-binding domain of the class III cytochrome C family and related proteins. This alignment models heme binding core motifs as encountered in the cytochrome C3 family and related proteins. Cytochrome C3 is a tetraheme protein found in sulfate-reducing bacteria which use either thiosulfate or sulfate as the ultimate electron acceptors. C3 is an integral part of a complex electron transfer chain.…	.	1	sulfur_thiosulfate
131	28765_MCE5394554.1	2_soft_core	11	11	1	1	1	1	1	1	1	1	1	0	0	0	1	1	soxA	K17222	soxA	;COG3258;	;P;	TIGR04484	thiosulf_SoxA	HGE67655.1	HGE67655.1 TPA: sulfur oxidation c-type cytochrome SoxA [Acidithiobacillus sp.]	275277	sulfur oxidation c-type cytochrome SoxA. Members of this family are SoxA, a c-type cytochrome with a CxxCH motif, part of a heterodimer with SoxX. SoxXA, SoxYZ, and SoxB contribute to thiosulfate oxidation to sulfate.	.	1	sulfur_thiosulfate
629	28766_MCE5394555.1	2_soft_core	11	11	1	1	1	1	1	1	1	1	1	0	0	0	1	1	ccmC	K02195	ccmC	;COG0755;	;O;	cl00504	cytochr_II_ccsB	HGE67654.1	HGE67654.1 TPA: c-type cytochrome biogenesis protein CcsB [Acidithiobacillus sp.]	321008	Cytochrome C assembly protein. Members of this protein family represent one of two essential proteins of system II for c-type cytochrome biogenesis. Additional proteins tend to be part of the system but can be replaced by chemical reductants such as dithiothreitol. This protein is designated CcsB in Bordetella pertussis and some other bacteria, resC in Bacillus (where there is additional N-termin…	.																	1	heme	export
894	27893_MCE5393682.1	2_soft_core	11	11	1	1	1	1	1	1	1	1	1	0	0	0	1	1	phnD	K02044	phnD	;COG3221;COG1366;	;P;T;	pfam12974	Phosphonate-bd	WP_215872461.1	WP_215872461.1 MULTISPECIES: PhnD/SsuA/transferrin family substrate-binding protein [unclassified Acidithiobacillus]	404011	ABC transporter, phosphonate, periplasmic substrate-binding protein. This is a family of periplasmic proteins which are part of the transport system for alkylphosphonate uptake.	.																	1	phosphonate	uptake
7	1366_HGE68704.1	2_soft_core	12	12	1	1	1	1	1	1	1	1	1	1	1	1	0	0	nuoK	K00340	nuoK	;COG0713;	;C;	cl42830	NuoK	HGE68704.1	HGE68704.1 TPA: NADH-quinone oxidoreductase subunit K [Acidithiobacillus sp.]	412408	NADH-ubiquinone/plastoquinone oxidoreductase chain 4L. [Transport and binding proteins, Cations and iron carrying compounds]	.	1	energy							1	H+-transporting	proton translocation	proton influx
14	3482_WP_215873075.1	2_soft_core	12	12	1	1	1	1	1	1	1	1	1	1	1	1	0	0	nuoN	K00343	nuoN	;COG1007;	;C;	cl39059	NuoN	WP_215873075.1	WP_215873075.1 MULTISPECIES: NADH-quinone oxidoreductase subunit N [unclassified Acidithiobacillus]	393429	Proton-conducting membrane transporter. This model describes the 14th (based on E. coli) structural gene, N, of bacterial and chloroplast energy-transducing NADH (or NADPH) dehydrogenases. This model does not describe any subunit of the mitochondrial complex I (for which the subunit composition is very different), nor NADH dehydrogenases that are not coupled to ion transport. The Enzyme Commissio…	.	1	energy							1	H+-transporting	proton translocation	proton influx
19	1363_HGE68701.1	2_soft_core	12	12	1	1	1	1	1	1	1	1	1	1	1	1	0	0	nuoH	K00337	nuoH	;COG1005;	;C;	PRK06076	PRK06076	HGE68701.1	HGE68701.1 TPA: NADH-quinone oxidoreductase subunit NuoH [Acidithiobacillus sp.]	395094	NADH dehydrogenase. NADH dehydrogenase subunit 1; Provisional	.	1	energy							1	H+-transporting	proton translocation	proton influx
20	1365_HGE68703.1	2_soft_core	12	12	1	1	1	1	1	1	1	1	1	1	1	1	0	0	nuoJ	K00339	nuoJ	;COG0839;	;C;	pfam00499	PRK06638	HGE68703.1	HGE68703.1 TPA: NADH-quinone oxidoreductase subunit J [Acidithiobacillus sp.]	395401	NADH-ubiquinone/plastoquinone oxidoreductase chain 6. NADH dehydrogenase subunit 6; Provisional	.	1	energy							1	H+-transporting	proton translocation	proton influx
21	505_HGE67843.1	2_soft_core	12	11	1	1	1	1	1	1	1	1	1	0	1	1	0	0	nuoA	K00330	nuoA	;COG0838;	;C;	pfam00507	Oxidored_q4	HGE67843.1	HGE67843.1 TPA: NADH-quinone oxidoreductase subunit A [Acidithiobacillus sp.]	395408	NADH-ubiquinone/plastoquinone oxidoreductase, chain 3. NADH dehydrogenase subunit A; Validated	.	1	energy							1	H+-transporting	proton translocation	proton influx
37	923_HGE68261.1	2_soft_core	12	12	1	1	1	1	1	1	1	1	1	1	1	1	0	0	nuoM	K00342	nuoM	;COG1008;	;C;	cl35392	PRK05846	HGE68261.1	HGE68261.1 TPA: NADH-quinone oxidoreductase subunit M, partial [Acidithiobacillus sp.]	235622	NADH:ubiquinone oxidoreductase subunit M; Reviewed	.	1	energy							1	H+-transporting	proton translocation	proton influx
40	1364_HGE68702.1	2_soft_core	12	12	1	1	1	1	1	1	1	1	1	1	1	1	0	0	nuoI	K00338	nuoI	;COG1143;	;C;	PRK05888	PRK05888	HGE68702.1	HGE68702.1 TPA: NADH-quinone oxidoreductase subunit NuoI [Acidithiobacillus sp.]	235637	NADH-quinone oxidoreductase subunit NuoI.	.	1	energy							1	H+-transporting	proton translocation	proton influx
48	3480_WP_215873073.1	2_soft_core	12	12	1	1	1	1	1	1	1	1	1	1	1	1	0	0	nuoL	K00341	nuoL	;COG1009;	;C;	cl35495	PRK06590	WP_215873073.1	WP_215873073.1 MULTISPECIES: NADH-quinone oxidoreductase subunit L [unclassified Acidithiobacillus]	235836	NADH:ubiquinone oxidoreductase subunit L; Reviewed	.	1	energy							1	H+-transporting	proton translocation	proton influx
110	1292_HGE68630.1	2_soft_core	12	12	1	1	1	1	1	1	1	1	1	1	1	1	0	0	sor	K16952	sor	NOT in COG	NOT in COG	pfam07682	SOR	HGE68630.1	HGE68630.1 TPA: sulfur oxidation protein [Acidithiobacillus sp.]	400154	Desulfoferrodoxin, superoxide reductase-like (SORL) domain [Energy production and conversion].	.	1	sulfur_persulfide
121	506_HGE67844.1	2_soft_core	12	12	1	1	1	1	1	1	1	1	1	1	1	1	0	0	nuoB	K00331	nuoB	;COG0377;	;C;	PRK06411	PRK06411	HGE67844.1	HGE67844.1 TPA: NADH-quinone oxidoreductase subunit B [Acidithiobacillus sp.]	235797	NADH-quinone oxidoreductase subunit NuoB.	.	1	energy
124	1362_HGE68700.1	2_soft_core	12	11	1	1	1	1	1	1	1	1	1	0	1	1	0	0	nuoG	K00336	nuoG	;COG1034;	;C;	cl37016	PRK08166	HGE68700.1	HGE68700.1 TPA: 2Fe-2S iron-sulfur cluster binding domain-containing protein [Acidithiobacillus sp.]	236170	NADH-quinone oxidoreductase subunit NuoG.	.	1	energy
127	1110_HGE68448.1	2_soft_core	12	11	1	1	1	1	1	1	1	1	1	1	0	1	0	0	nuoCD	K13378	nuoCD	;COG0649;COG0377;	;C;C;	NOT	PRK11742	HGE68448.1	HGE68448.1 TPA: NADH-quinone oxidoreductase subunit D, partial [Acidithiobacillus sp.]	236965	bifunctional NADH:ubiquinone oxidoreductase subunit C/D; Provisional	.	1	energy
164	43_HGE67381.1	2_soft_core	12	12	1	1	1	1	1	1	1	1	1	1	1	1	0	0	ogt, MGMT	K00567	ogt, MGMT	;COG0350;	;L;	cl29527	AdaB	HGE67381.1	HGE67381.1 TPA: MGMT family protein [Acidithiobacillus sp.]	421847	Gamma-glutamyl-gamma-aminobutyrate hydrolase PuuD (putrescine degradation), contains GATase1-like domain [Amino acid transport and metabolism].	.			1	1	Base excision repair	methylase			1	spermidine_putrescine	proton neutralization	basic amino acid/polyamine	1
329	1120_HGE68458.1	2_soft_core	12	11	1	1	1	1	1	1	1	1	1	0	1	1	0	0	htpX	NOT in KEGG	NOT in KEGG	;COG0501;	;O;	NOT	M48B_HtpX_like	HGE68458.1	HGE68458.1 TPA: hypothetical protein ENX09_05835, partial [Acidithiobacillus sp.]	333718	Peptidases M48 (Ste24 endopeptidase or htpX homolog) and M56 (in MecR1 and BlaR1), integral membrane metallopeptidases. This family contains peptidase M48 (also known as Ste24 peptidase, Ste24p, Ste24 endopeptidase, a-factor converting enzyme, AFC1), M56 (also known as BlaR1 peptidase) as well as a novel family called minigluzincins. Peptidase M48 belongs to Ste24 endopeptidase family. Members of…	.			1				1	chaperone
372	409_HGE67747.1	2_soft_core	12	11	1	1	1	1	1	1	1	1	1	0	1	1	0	0	HSP90A, htpG	K04079	HSP90A, htpG	;COG0326;	;O;	PRK05218	HtpG	HGE67747.1	HGE67747.1 TPA: molecular chaperone HtpG [Acidithiobacillus sp.]	235366	heat shock protein 90; Provisional	.			1				1	chaperone_hsp90
416	1460_HGE68798.1	2_soft_core	12	12	1	1	1	1	1	1	1	1	1	1	1	1	0	0	gadB, gadA, GAD	K01580	gadB, gadA, GAD	;COG0076;	;E;	TIGR01788	Glu-decarb-GAD	HGE68798.1	HGE68798.1 TPA: glutamate decarboxylase [Acidithiobacillus sp.]	130848	glutamate decarboxylase. This model represents the pyridoxal phosphate-dependent glutamate (alpha) decarboxylase found in bacteria (low and hi-GC gram positive, proteobacteria and cyanobacteria), plants, fungi and at least one archaon (Methanosarcina). The product of the enzyme is gamma-aminobutyrate (GABA).	.									1		proton consumption_2	Glutamate/GABA	1	Glutamate	BREAKDOWN	glutamate breakdown to 4-aminobutanoate
420	880_HGE68218.1	2_soft_core	12	12	1	1	1	1	1	1	1	1	1	1	1	1	0	0	TC.CIC	K03281	TC.CIC	;COG0038;	;P;	cd00400	Voltage_gated_ClC	HGE68218.1	HGE68218.1 TPA: chloride channel protein [Acidithiobacillus sp.]	238233	CLC voltage-gated chloride channel. The ClC chloride channels catalyse the selective flow of Cl- ions across cell membranes, thereby regulating electrical excitation in skeletal muscle and the flow of salt and water across epithelial barriers. This domain is found in the halogen ions (Cl-, Br- and I-) transport proteins of the ClC family. The ClC channels are found in all three kingdoms of life a…	.									1	H+-transporting	proton translocation	proton antiport					1	proton/chloride	antiport
429	857_HGE68195.1	2_soft_core	12	12	1	1	1	1	1	1	1	1	1	1	1	1	0	0		NOT in KEGG	NOT in KEGG	;COG0531;	;E;	COG0531	PotE	HGE68195.1	HGE68195.1 TPA: APC family permease [Acidithiobacillus sp.]	223605	Amino acid transporter [Amino acid transport and metabolism].	.									1		proton neutralization	basic amino acid/polyamine	1				1	basic amino acid/polyamine	antiport
431	2526_WP_215871553.1	2_soft_core	12	12	1	1	1	1	1	1	1	1	1	1	1	1	0	0		NOT in KEGG	NOT in KEGG	;COG0531;	;E;	COG0531	PotE	WP_215871553.1	WP_215871553.1 MULTISPECIES: APC family permease [unclassified Acidithiobacillus]	223605	Amino acid transporter [Amino acid transport and metabolism].	.									1		proton neutralization	basic amino acid/polyamine	1				1	basic amino acid/polyamine	antiport
560	65_HGE67403.1	2_soft_core	12	12	1	1	1	1	1	1	1	1	1	1	1	1	0	0	MAO, aofH	K00274	MAO, aofH	;COG1231;COG0644;	;E;C;	cl34196	YobN	HGE67403.1	HGE67403.1 TPA: amine oxidase [Acidithiobacillus sp.]	224152	Monoamine oxidase [Amino acid transport and metabolism].	.													1	GABA	SYNTHESIS	Synthesis from Putrescine
620	1705_HGE69043.1	2_soft_core	12	12	1	1	1	1	1	1	1	1	1	1	1	1	0	0	corA	K03284	corA	;COG0598;	;P;	cd12828	TmCorA-like_1	HGE69043.1	HGE69043.1 TPA: magnesium/cobalt transporter CorA [Acidithiobacillus sp.]	213362	Thermotoga maritima CorA_like subfamily. This subfamily belongs to the Thermotoga maritima CorA (TmCorA)-family of the MIT superfamily of essential membrane proteins involved in transporting divalent cations (uptake or efflux) across membranes. Members of this subfamily are found in all three kingdoms of life. It is functionally diverse subfamily, in addition to the CorA Co2+ transporter from the…	.																	1	magnesium	uptake
621	3280_WP_215872678.1	2_soft_core	12	13	1	1	1	1	1	1	1	2	1	1	1	1	0	0	wtpA	K15495	wtpA	;COG0725;	;P;	cd13540	PBP2_ModA_WtpA	WP_215872678.1	WP_215872678.1 MULTISPECIES: extracellular solute-binding protein [unclassified Acidithiobacillus]	270258	Substrate binding domain of ModA/WtpA from Pyrococcus furiosus and its closest homologs;the type 2 periplasmic binding protein fold. This subfamily contains domains found in ModA proteins that serve as initial receptors in the ABC transport of molybdate in eubacteria and archaea. Bacteria and archaea import molybdenum and tungsten from the environment in the form of the oxyanions molybdate (MoO(4…	.																	1	molybdate/tungstate	uptake
721	110_HGE67448.1	2_soft_core	12	11	1	1	1	1	1	1	1	1	1	0	1	1	0	0	rhtB	K05834	rhtB	;COG1280;	;E;	COG1280	RhtB	HGE67448.1	HGE67448.1 TPA: LysE family translocator [Acidithiobacillus sp.]	224199	Threonine/homoserine/homoserine lactone efflux protein [Amino acid transport and metabolism].	.																	1	homoserine/homoserine lactone	efflux
793	2018_WP_215870894.1	2_soft_core	12	16	1	2	1	1	2	2	2	1	1	1	1	1	0	0		NOT in KEGG	NOT in KEGG	;COG0738;	;G;	cl28910	MFS_1	WP_215870894.1	WP_215870894.1 MULTISPECIES: MFS transporter [unclassified Acidithiobacillus]	421695	MFS family permease [Carbohydrate transport and metabolism, Amino acid transport and metabolism, Inorganic ion transport and metabolism, General function prediction only].	.																	1	fucose
815	408_HGE67746.1	2_soft_core	12	11	1	1	1	1	1	1	1	1	1	0	1	1	0	0	amt, AMT, MEP	K03320	amt, AMT, MEP	;COG0004;	;P;	COG0004	AmtB	HGE67746.1	HGE67746.1 TPA: ammonium transporter [Acidithiobacillus sp.]	223083	Ammonia channel protein AmtB [Inorganic ion transport and metabolism].	.																	1	ammonium	uptake
832	945_HGE68283.1	2_soft_core	12	14	1	1	2	2	1	1	1	1	1	1	1	1	0	0		NOT in KEGG	NOT in KEGG	;COG0841;	;V;	cl34050	AcrB	HGE68283.1	HGE68283.1 TPA: efflux RND transporter permease subunit, partial [Acidithiobacillus sp.]	223911	Multidrug efflux pump subunit AcrB [Defense mechanisms].	.																	1	multidrug	efflux
1265	1415_HGE68753.1	2_soft_core	12	12	1	1	1	1	1	1	1	1	1	1	1	1	0	0	galE, GALE	K01784	galE, GALE	;COG1087;	;M;	COG1087	GalE	HGE68753.1	HGE68753.1 TPA: UDP-glucose 4-epimerase GalE, partial [Acidithiobacillus sp.]	224012	UDP-glucose 4-epimerase [Cell wall/membrane/envelope biogenesis].	.
1282	1938_WP_215870783.1	2_soft_core	12	11	1	1	1	1	1	1	1	1	1	1	0	1	0	0	arnT, pmrK	K07264	arnT, pmrK	;COG1807;	;M;	COG1807	ArnT	WP_215870783.1	WP_215870783.1 MULTISPECIES: glycosyltransferase family 39 protein [unclassified Acidithiobacillus]	224720	4-amino-4-deoxy-L-arabinose transferase or related glycosyltransferase of PMT family [Cell wall/membrane/envelope biogenesis].	.
1401	3325_WP_215872864.1	2_soft_core	12	11	1	1	1	1	1	1	1	1	1	0	1	1	0	0	rfbP	K00996	rfbP	;COG2148;COG1086;	;M;MO;	cl37212	WbaP_sugtrans	WP_215872864.1	WP_215872864.1 MULTISPECIES: undecaprenyl-phosphate galactose phosphotransferase WbaP [unclassified Acidithiobacillus]	274395	Undecaprenyl-phosphate galactose phosphotransferase, WbaP. The WbaP (formerly RfbP) protein has been characterized as the first enzyme in O-antigen biosynthesis in Salmonella typhimurium. The enzyme transfers galactose from UDP-galactose to a polyprenyl carrier (utilizing the highly conserved C-terminal sugar transferase domain, pfam02397) a reaction which takes place at the cytoplasmic face of t…	.
26	27956_MCE5393745.1	3_flexible	13	11	1	1	1	0	1	1	1	1	1	1	1	0	1	0	cydB	K00426	cydB	;COG1294;	;C;	pfam02322	Cyt_bd_oxida_II	HGE67760.1	HGE67760.1 TPA: cytochrome d ubiquinol oxidase subunit II [Acidithiobacillus sp.]	396758	Cytochrome bd terminal oxidase subunit II. This family consists of cytochrome bd type terminal oxidases that catalyze quinol-dependent, Na+-independent oxygen uptake. Members of this family are integral membrane proteins and contain a protohaem IX centre B558. One member of the family, Klebsiella pneumoniae CydB, is implicated in having an important role in micro-aerobic nitrogen fixation in the …	.	1	energy							1	H+-transporting	proton translocation	proton efflux
43	27961_MCE5393750.1	3_flexible	13	9	1	1	0	0	1	1	1	0	0	0	1	1	1	1	hyfF	K12141	hyfF	;COG0651;	;CP;	PRK06458	PRK06458	WP_215870811.1	WP_215870811.1 MULTISPECIES: hydrogenase 4 subunit F [unclassified Acidithiobacillus]	235805	hydrogenase 4 subunit F; Validated	.	1	energy							1		proton consumption	FHL, formate hydrogenlyase
60	28132_MCE5393921.1	3_flexible	13	12	1	1	1	1	1	1	1	0	1	1	1	0	1	1	moeZR, moeBR	K21147	moeZR, moeBR	;COG0607;	;P;	cd00158	RHOD_2	WP_215872247.1	WP_215872247.1 MULTISPECIES: rhodanese-like domain-containing protein [unclassified Acidithiobacillus]	238089	Rhodanese Homology Domain (RHOD); an alpha beta fold domain found duplicated in the rhodanese protein. The cysteine containing enzymatically active version of the domain is also found in the Cdc25 class of protein phosphatases and a variety of proteins such as sulfide dehydrogenases and certain stress proteins such as senesence specific protein 1 in plants, PspE and GlpE in bacteria and cyanide a…	.	1	sulfur relay
62	2465_WP_215871490.1	3_flexible	13	11	1	1	1	1	1	1	1	0	1	1	1	0	0	1	tusA, sirA	K04085	tusA, sirA	;COG0425;	;JHO;	cd00291	NOT	WP_215871490.1	WP_215871490.1 MULTISPECIES: sulfurtransferase TusA family protein [unclassified Acidithiobacillus]	238180	SirA, YedF, and YeeD. Two-layered alpha/beta sandwich domain. SirA (also known as UvrY, and YhhP) belongs to a family of bacterial two-component response regulators that controls secondary metabolism and virulence. The other member of this two-component system is a sensor kinase called BarA which phosphorylates SirA. A variety of microorganisms have similar proteins, all of which contain a common…	.	1	sulfur relay
69	2980_WP_215872182.1	3_flexible	13	11	1	1	1	1	1	1	1	0	1	1	1	1	0	0	soxY	K17226	soxY	;COG5501;	;S;	cl00014	SoxY_true_GGCGG	WP_215872182.1	WP_215872182.1 MULTISPECIES: thiosulfate oxidation carrier protein SoxY [unclassified Acidithiobacillus]	412111	Desulfoferrodoxin, superoxide reductase-like (SORL) domain [Energy production and conversion].	.	1	sulfur_thiosulfate
74	5725_Q6377_06425	3_flexible	13	2	0	0	0	0	0	0	0	0	0	0	0	1	0	1	phsA, psrA	K08352	phsA, psrA	;COG0243;	;C;	cl09928	MopB_Thiosulfate-R-like	Q6377_06425	Q6377_06425 molybdopterin-dependent oxidoreductase [MAG: Candidatus Igneacidithiobacillus sp. CHC19-5, whole genome shotgun sequence.]	415807	Molybdopterin-Binding (MopB) domain of the MopB superfamily of proteins, a large, diverse, heterogeneous superfamily of enzymes that, in general, bind molybdopterin as a cofactor. The MopB domain is found in a wide variety of molybdenum- and tungsten-containing enzymes, including formate dehydrogenase-H (Fdh-H) and -N (Fdh-N), several forms of nitrate reductase (Nap, Nas, NarG), dimethylsulfoxide…	.	1	sulfur_thiosulfate
75	2685_WP_215871787.1	3_flexible	13	10	1	1	1	1	1	1	1	0	0	1	1	1	0	0		NOT in KEGG	NOT in KEGG	;COG1520;	;M;	cl11493	PQQ	WP_215871787.1	WP_215871787.1 MULTISPECIES: PQQ-binding-like beta-propeller repeat protein [unclassified Acidithiobacillus]	416299	PQQ-dependent dehydrogenases and related proteins. This family is composed of dehydrogenases with pyrroloquinoline quinone (PQQ) as a cofactor, such as ethanol, methanol, and membrane-bound glucose dehydrogenases. The alignment model contains an 8-bladed beta-propeller, and the family also includes distantly related proteins which are not enzymatically active and do not bind PQQ.	.	1	sulfur_tetrathionate
79	28142_MCE5393931.1	3_flexible	13	12	1	1	1	1	1	1	1	0	1	1	1	0	1	1	soxX	K17223	soxX	;COG2010;COG3474;	;C;C;	cl21467	thiosulf_SoxX	WP_215872257.1	WP_215872257.1 MULTISPECIES: sulfur oxidation c-type cytochrome SoxX [unclassified Acidithiobacillus]	419674	Heme-binding domain of the class III cytochrome C family and related proteins. This alignment models heme binding core motifs as encountered in the cytochrome C3 family and related proteins. Cytochrome C3 is a tetraheme protein found in sulfate-reducing bacteria which use either thiosulfate or sulfate as the ultimate electron acceptors. C3 is an integral part of a complex electron transfer chain.…	.	1	sulfur_thiosulfate
80	28134_MCE5393923.1	3_flexible	13	18	1	2	2	2	2	2	2	0	1	1	1	0	1	1	soeC	K21309	soeC	;COG3302;	;C;	cl43834	DmsC	WP_215872249.1	WP_215872249.1 MULTISPECIES: dimethyl sulfoxide reductase anchor subunit [unclassified Acidithiobacillus]	419702	Formate-dependent nitrite reductase, membrane component NrfD [Inorganic ion transport and metabolism].	.	1	sulfur_sulfite
87	1128_HGE68466.1	3_flexible	13	9	1	1	1	1	1	1	1	1	0	0	1	0	0	0	cysJ	K00380	cysJ	;COG0243;COG0369;	;C;FP;	NOT	cysJ	HGE68466.1	HGE68466.1 TPA: sulfite reductase flavoprotein subunit alpha, partial [Acidithiobacillus sp.]	223446	Sulfite reductase, alpha subunit (flavoprotein) [Inorganic ion transport and metabolism].	.	1	sulfur_cysteine
89	2466_WP_215871491.1	3_flexible	13	12	1	1	1	1	1	1	1	0	1	2	1	0	0	1	sqr_III_hdr	K17218	sqr	;COG0446;COG1252;	;I;C;	COG0446	NOT	WP_215871491.1	WP_215871491.1 MULTISPECIES: NAD(P)/FAD-dependent oxidoreductase [unclassified Acidithiobacillus]	223523	NADPH-dependent 2,4-dienoyl-CoA reductase, sulfur reductase, or a related oxidoreductase [Lipid transport and metabolism].	.	1	sulfur_sulfide
90	28784_MCE5394573.1	3_flexible	13	17	2	1	1	1	1	1	1	0	2	1	2	1	3	0	hdrA2	K03388	hdrA2	;COG1148;	;C;	cl34141	HdrA	WP_215872346.1	WP_215872346.1 MULTISPECIES: FAD-dependent oxidoreductase [unclassified Acidithiobacillus]	224070	Heterodisulfide reductase, subunit A (polyferredoxin) [Energy production and conversion].	.	1	sulfur_heterodisulfide
92	28129_MCE5393918.1	3_flexible	13	12	1	1	1	1	1	1	1	0	1	1	1	0	1	1	hdrC2	K03390	hdrC2	;COG1150;	;C;	cl34143	HdrC	WP_215872244.1	WP_215872244.1 MULTISPECIES: 4Fe-4S dicluster domain-containing protein [unclassified Acidithiobacillus]	224072	Heterodisulfide reductase, subunit C [Energy production and conversion].	.	1	sulfur_heterodisulfide
93	28782_MCE5394571.1	3_flexible	13	12	1	1	1	1	1	1	1	0	1	0	2	0	1	1	hdrC2	K03390	hdrC2	;COG1150;COG0247;COG0479;	;C;C;C;	cl34143	HdrC	WP_215872344.1	WP_215872344.1 MULTISPECIES: 4Fe-4S dicluster domain-containing protein [unclassified Acidithiobacillus]	224072	Heterodisulfide reductase, subunit C [Energy production and conversion].	.	1	sulfur_heterodisulfide
94	28270_MCE5394059.1	3_flexible	13	9	0	1	0	0	1	1	1	0	0	1	1	1	1	1	ndh	K03885	ndh	;COG1252;	;C;	COG1252	Ndh	Q6377_05475	Q6377_05475 NAD(P)/FAD-dependent oxidoreductase [MAG: Candidatus Igneacidithiobacillus sp. CHC19-5, whole genome shotgun sequence.]	224172	NADH dehydrogenase, FAD-containing subunit [Energy production and conversion].	.	1	energy
97	3905_WP_226827833.1	3_flexible	13	12	1	1	1	1	1	1	1	2	1	0	1	1	0	0	nuoF	K00335	nuoF	;COG1894;	;C;	cl34375	NuoF	WP_226827833.1	WP_226827833.1 MULTISPECIES: SLBB domain-containing protein [unclassified Acidithiobacillus]	224806	NADH:ubiquinone oxidoreductase, NADH-binding 51 kD subunit (chain F) [Energy production and conversion].	.	1	energy
98	1111_HGE68449.1	3_flexible	13	10	1	1	1	1	1	1	1	1	1	0	0	1	0	0	nuoE	K00334	nuoE	;COG1905;	;C;	NOT	2Fe-2S_thioredx	HGE68449.1	HGE68449.1 TPA: NADH-quinone oxidoreductase subunit E [Acidithiobacillus sp.]	224817	NADH:ubiquinone oxidoreductase 24 kD subunit (chain E) [Energy production and conversion].	.	1	energy
99	28781_MCE5394570.1	3_flexible	13	11	1	1	1	1	1	1	1	0	1	0	1	0	1	1	hdrB2	K03389	hdrB2	;COG2048;	;C;	COG2048	HdrB	WP_215872343.1	WP_215872343.1 MULTISPECIES: CoB--CoM heterodisulfide reductase iron-sulfur subunit B family protein [unclassified Acidithiobacillus]	224959	Heterodisulfide reductase, subunit B [Energy production and conversion].	.	1	sulfur_heterodisulfide
100	28170_MCE5393959.1	3_flexible	13	12	2	0	0	0	0	0	0	0	2	1	3	0	3	1	hdrB2	K03389	hdrB2	;COG2048;	;C;	cl34396	HdrB	WP_255790063.1	WP_255790063.1 heterodisulfide reductase-related iron-sulfur binding cluster [Acidithiobacillus sp. YTS05]	224959	Heterodisulfide reductase, subunit B [Energy production and conversion].	.	1	sulfur_heterodisulfide
107	4239_WP_255789799.1	3_flexible	13	7	2	0	1	1	0	0	0	0	2	0	1	0	0	0	ychN	K06039	ychN	;COG1553;	;P;	pfam02635	DrsE	WP_255789799.1	WP_255789799.1 DsrE family protein [Acidithiobacillus sp. YTS05]	396967	DsrE/DsrF-like family. DsrE is a small soluble protein involved in intracellular sulfur reduction. The family also includes YrkE proteins.	.	1	sulfur relay
109	2684_WP_215871786.1	3_flexible	13	9	1	1	1	1	1	1	1	0	0	1	0	1	0	0	doxA	K16936;K16937	doxA	NOT in COG	NOT in COG	DoxD	99.3	WP_215871786.1	WP_215871786.1 MULTISPECIES: quinol oxidase [unclassified Acidithiobacillus]	282080	TQO small subunit DoxD. DoxD is a subunit of the terminal quinol oxidase present in the plasma membrane of Acidianus ambivalens, with calculated molecular mass of 20.4 kDa. Thiosulphate:quinone oxidoreductase (TQO) is one of the early steps in elemental sulphur oxidation. A novel TQO enzyme was purified from the thermo-acidophilic archaeon Acidianus ambivalens and shown to consist of a large subu…	.	1	sulfur_thiosulfate
111	2979_WP_215872181.1	3_flexible	13	11	1	1	1	1	1	1	1	0	1	1	1	1	0	0	soxZ	K17227	soxZ	NOT in COG	NOT in COG	cl07397	SoxZ_true	WP_215872181.1	WP_215872181.1 MULTISPECIES: thiosulfate oxidation carrier complex protein SoxZ [unclassified Acidithiobacillus]	400906	thiosulfate oxidation carrier protein SoxY. Members of this family are bona fide SoxY, the sulfate carrier protein with the GGCGG ir GGCG swinging arm C-terminal sequence. The Cys in the swinging arm is the residue to which the inorganic sulfate moiety becomes covalently attached. In some species, a closely related paralog occurs as well (TIGR04487), with a swinging arm sequence AACIE. More dista…	.	1	sulfur_thiosulfate
112	28144_MCE5393933.1	3_flexible	13	13	1	1	1	1	1	1	1	0	1	2	1	0	1	1	soxZ	K17227	soxZ	NOT in COG	NOT in COG	pfam08770	SoxZ_true	WP_215872259.1	WP_215872259.1 MULTISPECIES: thiosulfate oxidation carrier complex protein SoxZ [unclassified Acidithiobacillus]	400906	thiosulfate oxidation carrier protein SoxY. Members of this family are bona fide SoxY, the sulfate carrier protein with the GGCGG ir GGCG swinging arm C-terminal sequence. The Cys in the swinging arm is the residue to which the inorganic sulfate moiety becomes covalently attached. In some species, a closely related paralog occurs as well (TIGR04487), with a swinging arm sequence AACIE. More dista…	.	1	sulfur_thiosulfate
113	28130_MCE5393919.1	3_flexible	13	12	1	1	1	1	1	1	1	0	1	1	1	0	1	1	tusA, sirA	K04085	tusA, sirA	;COG2210;	;C;	pfam13686	DrsE_2	WP_215872245.1	WP_215872245.1 MULTISPECIES: DsrE/DsrF/DrsH-like family protein [unclassified Acidithiobacillus]	404558	DsrE/DsrF/DrsH-like family. DsrE is a small soluble protein involved in intracellular sulfur reduction. The family also includes YrkE proteins.	.	1	sulfur relay
117	27480_MCE5393269.1	3_flexible	13	12	1	1	1	1	1	1	1	0	1	0	2	1	1	0	sat, met3	K00958	sat, met3	;COG0529;	;P;	cl32078	PRK05537	WP_215871723.1	WP_215871723.1 MULTISPECIES: sulfate adenylyltransferase [unclassified Acidithiobacillus]	180124	bifunctional sulfate adenylyltransferase/adenylylsulfate kinase.	.	1	sulfur_sulfate
130	5925_Q6377_07455	3_flexible	13	6	0	1	0	0	1	1	1	0	1	0	0	1	0	0	sat, met3	K00958	sat, met3	;COG1846;COG1522;COG3355;COG1497;COG0640;	;K;K;K;K;K;	TIGR04176	MarR_EPS	Q6377_07455	Q6377_07455 MarR family EPS-associated transcriptional regulator [MAG: Candidatus Igneacidithiobacillus sp. CHC19-5, whole genome shotgun sequence.]	275030	EPS-associated transcriptional regulator, MarR family. Members of this family of MarR-family transcriptional regulators are associated with long genomic loci consisting of genes encoding enzymes for the biosynthesis of exopolysaccharides. These genes include glycosyl transferases, sugar modifying enzymes (epimerases, isomerases, methyltransferases, aminotransferases, etc.), and exopolysaccharide …	.	1	sulfur_sulfate
132	28145_MCE5393934.1	3_flexible	13	12	1	1	1	1	1	1	1	0	1	1	1	0	1	1	soxA	K17222	soxA	;COG3258;	;P;	TIGR04484	thiosulf_SoxA	WP_215872260.1	WP_215872260.1 MULTISPECIES: sulfur oxidation c-type cytochrome SoxA [unclassified Acidithiobacillus]	275277	sulfur oxidation c-type cytochrome SoxA. Members of this family are SoxA, a c-type cytochrome with a CxxCH motif, part of a heterodimer with SoxX. SoxXA, SoxYZ, and SoxB contribute to thiosulfate oxidation to sulfate.	.	1	sulfur_thiosulfate
136	28143_MCE5393932.1	3_flexible	13	12	1	1	1	1	1	1	1	0	1	1	1	0	1	1	soxY	K17226	soxY	;COG5501;	;S;	pfam13501	SoxY_true_GGCGG	WP_255790073.1	WP_255790073.1 thiosulfate oxidation carrier protein SoxY [Acidithiobacillus sp. YTS05]	275281	thiosulfate oxidation carrier protein SoxY. Members of this family are bona fide SoxY, the sulfate carrier protein with the GGCGG ir GGCG swinging arm C-terminal sequence. The Cys in the swinging arm is the residue to which the inorganic sulfate moiety becomes covalently attached. In some species, a closely related paralog occurs as well (TIGR04487), with a swinging arm sequence AACIE. More dista…	.	1	sulfur_thiosulfate
137	2122_WP_215871042.1	3_flexible	13	18	1	2	3	3	2	2	2	1	1	0	1	0	0	0	clsA_B	K06131	clsA_B	;COG1502;	;I;	cd09128	PLDc_unchar1_2	WP_215871042.1	WP_215871042.1 MULTISPECIES: phospholipase D-like domain-containing protein [unclassified Acidithiobacillus]	197226	Putative catalytic domain, repeat 2, of uncharacterized phospholipase D-like proteins. Putative catalytic domain, repeat 2, of uncharacterized phospholipase D (PLD, EC 3.1.4.4)-like proteins. PLD enzymes hydrolyze phospholipid phosphodiester bonds to yield phosphatidic acid and a free polar head group. They can also catalyze transphosphatidylation of phospholipids to acceptor alcohols. Members of…	.			1						1	cardiolipin	proton permeability_membrane rigidity	cardiolipin	1	Glycerol	SYNTHESIS	Synthesis from Phosphatidylglycerol
157	27565_MCE5393354.1	3_flexible	13	11	1	1	1	1	1	1	1	0	1	0	0	1	1	1	fabF	K09458	fabF	;COG0304;	;IQ;	TIGR03150	fabF	WP_215873221.1	WP_215873221.1 MULTISPECIES: beta-ketoacyl-ACP synthase II [unclassified Acidithiobacillus]	274452	beta-ketoacyl-acyl-carrier-protein synthase II. 3-oxoacyl-[acyl-carrier-protein] synthase 2 (KAS-II, FabF) is involved in the condensation step of fatty acid biosynthesis in which the malonyl donor group is decarboxylated and the resulting carbanion used to attack and extend the acyl group attached to the acyl carrier protein. Most genomes encoding fatty acid biosynthesis contain a number of cond…	.			1						1	fatty acids	proton permeability_membrane rigidity	SFAs_7
168	3824_WP_226827232.1	3_flexible	13	13	3	1	1	1	1	1	1	0	3	0	0	1	0	0	dinB	K02346	dinB	;COG0389;	;L;	cd03586	PRK02406	WP_226827232.1	WP_226827232.1 MULTISPECIES: DNA polymerase IV [unclassified Acidithiobacillus]	176459	DNA Polymerase IV/Kappa. Pol IV, also known as Pol kappa, DinB, and Dpo4, is a translesion synthesis (TLS) polymerase. Translesion synthesis is a process that allows the bypass of a variety of DNA lesions. TLS polymerases lack proofreading activity and have low fidelity and low processivity. They use damaged DNA as templates and insert nucleotides opposite the lesions. Known primarily as Pol IV i…	.			1	1	Various	DNA polymerase
178	4097_WP_255789606.1	3_flexible	13	4	2	0	0	0	0	0	0	0	1	0	0	0	0	1	polA	K02335	polA	;COG0749;COG0258;	;L;L;	cl02626	DNA_pol_A_Aquificae_like	WP_255789606.1	WP_255789606.1 DNA polymerase [Acidithiobacillus sp. YTS05]	413410,415823,237865	Family A polymerase primarily fills DNA gaps that arise during DNA repair, recombination and replication. DNA polymerase family A, 5'-3' polymerase domain. Family A polymerase functions primarily to fill DNA gaps that arise during DNA repair, recombination and replication. DNA-dependent DNA polymerases can be classified into six main groups based upon phylogenetic relationships with E. coli polym…	.			1	1	Base excision repair	DNA polymerase
180	4099_WP_255789609.1	3_flexible	13	25	3	2	3	3	2	2	2	1	4	0	1	0	1	1	ssb	K03111	ssb	;COG0629;	;L;	cl09930	PRK06863	WP_255789609.1	WP_255789609.1 single-stranded DNA-binding protein [Acidithiobacillus sp. YTS05]	415809	Replication protein A, class 2b aminoacyl-tRNA synthetases, and related proteins with oligonucleotide/oligosaccharide (OB) fold. Replication protein A contains two OB domains in it's DNA binding region. This is the second of the OB domains.	.			1	1	Mismatch repair	DNA-binding protein
182	28551_MCE5394340.1	3_flexible	13	3	0	0	0	0	0	0	0	0	1	0	0	0	1	1	umuD	K03503	umuD	;COG1974;	;KT;	cl10465	PRK10276	MCE5394340.1	MCE5394340.1 MAG: translesion error-prone DNA polymerase V autoproteolytic subunit [Acidithiobacillus sp.]	415851	The S24, S26 LexA/signal peptidase superfamily contains LexA-related and type I signal peptidase families. The S24 LexA protein domains include: the lambda repressor CI/C2 family and related bacterial prophage repressor proteins; LexA (EC 3.4.21.88), the repressor of genes in the cellular SOS response to DNA damage; MucA and the related UmuD proteins, which are lesion-bypass DNA polymerases, indu…	.			1	1	Various	DNA polymerase
188	878_HGE68216.1	3_flexible	13	2	0	0	0	0	0	0	0	1	0	0	1	0	0	0		K07445	K07445	;COG1743;	;L;	cl43502	COG1743	HGE68216.1	HGE68216.1 TPA: DUF1156 domain-containing protein, partial [Acidithiobacillus sp.]	391642	Protein of unknown function (DUF1156). This family represents a conserved region within hypothetical prokaryotic and archaeal proteins of unknown function. Structural modelling suggests this domain may bind nucleic acids.	.			1	1	Various	methylase
190	2201_WP_215871134.1	3_flexible	13	10	1	1	1	1	1	1	1	0	1	0	1	1	0	0	phrB	K01669	phrB	;COG0415;	;L;	cl43137	PhrB	WP_215871134.1	WP_215871134.1 MULTISPECIES: deoxyribodipyrimidine photo-lyase [unclassified Acidithiobacillus]	392275	Deoxyribodipyrimidine photolyase [Replication, recombination and repair].	.			1	1	Photorepair	photolyase
203	28369_MCE5394158.1	3_flexible	13	10	1	1	1	1	1	1	1	0	0	0	1	1	1	0	phrB	K01669	phrB	;COG0415;	;L;	COG0415	PhrB	WP_255789458.1	WP_255789458.1 DNA photolyase family protein [Acidithiobacillus sp. YTS05]	223492	Deoxyribodipyrimidine photolyase [Replication, recombination and repair].	.			1	1	Photorepair	photolyase
212	374_HGE67712.1	3_flexible	13	2	0	0	0	0	0	0	0	1	0	0	1	0	0	0	mfd	K03723	mfd	;COG1197;	;LK;	cl34175	Mfd	HGE67712.1	HGE67712.1 TPA: transcription-repair coupling factor, partial [Acidithiobacillus sp.]	224118	Transcription-repair coupling factor (superfamily II helicase) [Replication, recombination and repair, Transcription].	.			1	1	Nucleotide excision repair	coupling factor
213	478_HGE67816.1	3_flexible	13	11	1	1	1	1	1	1	1	0	1	0	0	1	1	1	mfd	K03723	mfd	;COG1197;	;LK;	cl34175	Mfd	HGE67816.1	HGE67816.1 TPA: transcription-repair coupling factor, partial [Acidithiobacillus sp.]	224118	Transcription-repair coupling factor (superfamily II helicase) [Replication, recombination and repair, Transcription].	.			1	1	Nucleotide excision repair	coupling factor
214	28331_MCE5394120.1	3_flexible	13	3	0	0	0	0	0	0	0	1	0	1	1	0	0	0	mfd	K03723	mfd	;COG1197;	;LK;	COG1197	Mfd	WP_215873351.1	WP_215873351.1 MULTISPECIES: transcription-repair coupling factor [unclassified Acidithiobacillus]	224118	Transcription-repair coupling factor (superfamily II helicase) [Replication, recombination and repair, Transcription].	.			1	1	Nucleotide excision repair	coupling factor
225	3978_WP_255789424.1	3_flexible	13	14	1	2	1	1	2	2	2	0	2	0	0	1	0	0		K06919	K06919	;COG4643;COG3378;	;X;X;	cl26703	COG4643	WP_255789424.1	WP_255789424.1 toprim domain-containing protein [Acidithiobacillus sp. YTS05]	226990	Uncharacterized domain associated with phage/plasmid primase [Mobilome: prophages, transposons].	.			1	1	Various	primase/helicase
246	10502_WP_215885388.1	3_flexible	13	12	0	2	1	1	2	2	2	0	1	0	1	0	0	0	radA, sms	K04485	radA, sms	;COG3598;	;L;	pfam13481	AAA_25	WP_215885388.1	WP_215885388.1 MULTISPECIES: AAA family ATPase [unclassified Acidithiobacillus]	404379	AAA domain. This AAA domain is found in a wide variety of presumed DNA repair proteins.	.			1	1	Recombinational repair	recombinase
269	28705_MCE5394494.1	3_flexible	13	13	1	1	1	1	1	1	1	1	1	1	1	1	1	0	dnaN	K02338	dnaN	;COG0592;	;L;	PRK05643	PRK05643	WP_215872160.1	WP_215872160.1 MULTISPECIES: DNA polymerase III subunit beta [unclassified Acidithiobacillus]	235541	DNA polymerase III subunit beta; Validated	.			1	1	Mismatch repair	DNA polymerase
271	3603_WP_215873263.1	3_flexible	13	12	1	1	1	1	1	1	1	1	1	1	1	1	0	0	dnaE2	K14162	dnaE2	;COG0587;	;L;	cl35361	dnaE2	WP_215873263.1	WP_215873263.1 MULTISPECIES: error-prone DNA polymerase [unclassified Acidithiobacillus]	235553	error-prone DNA polymerase; Validated	.			1	1	Nucleotide excision repair	DNA polymerase
274	28581_MCE5394370.1	3_flexible	13	2	0	0	0	0	0	0	0	1	0	0	0	0	1	0	polA	K02335	polA	;COG0258;	;L;	cl35378	PRK05755	HGE68063.1	HGE68063.1 TPA: DNA polymerase I, partial [Acidithiobacillus sp.]	235591	DNA polymerase I; Provisional	.			1	1	Base excision repair	DNA polymerase
275	25741_MCE5360147.1	3_flexible	13	2	0	0	0	0	0	0	0	0	0	0	1	0	0	1	polA	K02335	polA	;COG0258;	;L;	cl35378	PRK05755	MCE5360147.1	MCE5360147.1 MAG: DNA polymerase I, partial [Acidithiobacillus sp.]	235591	DNA polymerase I; Provisional	.			1	1	Base excision repair	DNA polymerase
276	28371_MCE5394160.1	3_flexible	13	12	1	1	1	1	1	1	1	1	0	1	1	1	1	0	ligA, ligB	K01972	ligA, ligB	;COG0272;	;L;	PRK07956	ligA	HGE68634.1	HGE68634.1 TPA: NAD-dependent DNA ligase LigA [Acidithiobacillus sp.]	236137	NAD-dependent DNA ligase LigA; Validated	.			1	1	Base excision repair	ligase
280	28404_MCE5394193.1	3_flexible	13	10	1	1	1	1	1	1	1	0	1	0	0	0	1	1	dnaQ	K02342	dnaQ	;COG0322;	;L;	cl30475	PRK10545	WP_215870858.1	WP_215870858.1 MULTISPECIES: exonuclease domain-containing protein [unclassified Acidithiobacillus]	182535	excinuclease Cho.	.			1	1	Mismatch repair	DNA polymerase
284	3228_WP_215872610.1	3_flexible	13	11	1	1	1	1	1	1	1	0	1	0	1	1	0	1	recJ	K07462	recJ	;COG0608;	;L;	cl39159	recJ	WP_215872610.1	WP_215872610.1 MULTISPECIES: DHHA1 domain-containing protein [unclassified Acidithiobacillus]	182944	single-stranded-DNA-specific exonuclease RecJ.	.			1	1	Base excision repair	nuclease
322	27901_MCE5393690.1	3_flexible	13	12	1	1	1	1	1	1	1	0	0	1	1	1	1	1	grxC, GLRX, GLRX2	K03676	grxC, GLRX, GLRX2	;COG0695;	;O;	cl00388	GRX_bact	WP_215872034.1	WP_215872034.1 MULTISPECIES: glutaredoxin 3 [unclassified Acidithiobacillus]	412351	Protein Disulfide Oxidoreductases and Other Proteins with a Thioredoxin fold. Thioredoxins are small enzymes that participate in redox reactions, via the reversible oxidation of an active centre disulfide bond.	.			1				1	redox homeostasis
335	28596_MCE5394385.1	3_flexible	13	12	1	1	1	1	1	1	1	0	1	1	1	1	1	0	HSP20	K13993	HSP20	;COG0071;	;O;	COG0071	IbpA	WP_215872180.1	WP_215872180.1 MULTISPECIES: Hsp20/alpha crystallin family protein [unclassified Acidithiobacillus]	223149	Molecular chaperone IbpA, HSP20 family [Posttranslational modification, protein turnover, chaperones].	.			1				1	chaperone_hsp20
385	28256_MCE5394045.1	3_flexible	13	11	0	1	1	1	1	1	1	0	1	1	1	0	1	1	dsbG	K03805	dsbG	;COG1651;	;O;			fig|6666666.523682.peg.1264	fig|6666666.523682.peg.1264	183262	disulfide isomerase/thiol-disulfide oxidase; Provisional	.			1				1	Thiol-disulfide exchange
389	5136_Q6377_03390	3_flexible	13	7	0	1	1	1	1	1	1	0	0	0	0	1	0	0	dsbG	K03805	dsbG	NOT in COG	NOT in COG	cl32718	dsbG	Q6377_03390	Q6377_03390 hypothetical protein [MAG: Candidatus Igneacidithiobacillus sp. CHC19-5, whole genome shotgun sequence.]	183262	disulfide isomerase/thiol-disulfide oxidase; Provisional	.			1				1	Thiol-disulfide exchange
419	705_HGE68043.1	3_flexible	13	10	1	1	1	1	1	1	1	1	1	0	0	1	0	0	TC.CIC	K03281	TC.CIC	;COG0038;	;P;	cd00400	Voltage_gated_ClC	HGE68043.1	HGE68043.1 TPA: chloride channel protein [Acidithiobacillus sp.]	238233	CLC voltage-gated chloride channel. The ClC chloride channels catalyse the selective flow of Cl- ions across cell membranes, thereby regulating electrical excitation in skeletal muscle and the flow of salt and water across epithelial barriers. This domain is found in the halogen ions (Cl-, Br- and I-) transport proteins of the ClC family. The ClC channels are found in all three kingdoms of life a…	.									1	H+-transporting	proton translocation	proton antiport					1	proton/chloride	antiport
428	3270_WP_215872666.1	3_flexible	13	10	1	1	1	1	1	1	1	1	1	0	0	1	0	0	TC.CPA1	K03316	TC.CPA1	;COG0025;	;P;	COG0025	NhaP	WP_215872666.1	WP_215872666.1 MULTISPECIES: cation:proton antiporter [unclassified Acidithiobacillus]	223104	NhaP-type Na+/H+ or K+/H+ antiporter [Inorganic ion transport and metabolism].	.									1	H+-transporting	proton translocation	proton antiport					1	monovalent cation:proton	antiport
439	28895_MCE5394684.1	3_flexible	13	7	1	1	0	0	1	1	1	0	1	0	0	0	1	0	kdpC	K01548	kdpC	;COG2156;	;P;	pfam02669	PRK00315	WP_215872573.1	WP_215872573.1 MULTISPECIES: potassium-transporting ATPase subunit KdpC [unclassified Acidithiobacillus]	396990	K+-transporting ATPase, c chain [Inorganic ion transport and metabolism].	.									1		proton permeability_membrane potential reversal	potassium	1	potassium			1	potassium	uptake
443	28896_MCE5394685.1	3_flexible	13	7	1	1	0	0	1	1	1	0	1	0	0	0	1	0	kdpB	K01547	kdpB	;COG2216;	;P;	cd02078	PRK01122	WP_215872574.1	WP_215872574.1 MULTISPECIES: potassium-transporting ATPase subunit KdpB [unclassified Acidithiobacillus]	234905	potassium-transporting ATPase subunit KdpB.	.									1		proton permeability_membrane potential reversal	potassium	1	potassium			1	potassium	uptake
446	28869_MCE5394658.1	3_flexible	13	7	1	1	0	0	1	1	1	0	1	0	0	0	1	0	kdpE	K07667	kdpE	;COG0745;	;TK;	COG0745	OmpR	WP_215872578.1	WP_215872578.1 MULTISPECIES: response regulator transcription factor [unclassified Acidithiobacillus]	223816	DNA-binding response regulator, OmpR family, contains REC and winged-helix (wHTH) domain [Signal transduction mechanisms, Transcription].	.									1		proton permeability_membrane potential reversal	potassium	1	potassium
447	28870_MCE5394659.1	3_flexible	13	7	1	1	0	0	1	1	1	0	1	0	0	0	1	0	kdpD	K07646	kdpD	;COG2205;	;T;	COG2205	KdpD	WP_215872577.1	WP_215872577.1 MULTISPECIES: sensor histidine kinase KdpD [unclassified Acidithiobacillus]	225115	K+-sensing histidine kinase KdpD [Signal transduction mechanisms].	.									1		proton permeability_membrane potential reversal	potassium	1	potassium
461	2941_WP_215872140.1	3_flexible	13	12	1	1	2	2	1	1	1	0	1	1	1	0	0	0	GLPF	K02440	GLPF	;COG0580;	;G;	COG0580	NOT	WP_215872140.1	WP_215872140.1 MULTISPECIES: aquaporin family protein [unclassified Acidithiobacillus]	223653	Glycerol uptake facilitator and related aquaporins (Major Intrinsic Protein Family) [Carbohydrate transport and metabolism].	.									1	aquaglyceroporin	proton permeability_aquaporin			glycerol			1	glycerol	uptake
489	1958_WP_215870812.1	3_flexible	13	8	1	1	0	0	1	1	1	0	0	0	1	1	0	1	hyfE	K12140	hyfE	;COG4237;	;C;	cl17899	HyfE	WP_215870812.1	WP_215870812.1 MULTISPECIES: formate hydrogenlyase [unclassified Acidithiobacillus]	248453	Hydrogenase-4 membrane subunit HyfE [Energy production and conversion].	.									1		proton consumption	FHL, formate hydrogenlyase
490	4190_WP_255789750.1	3_flexible	13	12	1	1	1	1	1	1	1	0	1	1	1	1	0	1	hyfE	K12140	hyfE	;COG4237;	;C;	cl17899	hyfE	WP_255789750.1	WP_255789750.1 hydrogenase [Acidithiobacillus sp. YTS05]	248453	Hydrogenase-4 membrane subunit HyfE [Energy production and conversion].	.									1		proton consumption	FHL, formate hydrogenlyase
492	2599_WP_215871645.1	3_flexible	13	11	1	1	1	1	1	1	1	0	1	1	1	1	0	0	cynT, can	K01673	cynT, can	;COG0659;	;P;	cl33996	SUL1	WP_215871645.1	WP_215871645.1 MULTISPECIES: SulP family inorganic anion transporter [unclassified Acidithiobacillus]	223732	Sulfate permease or related transporter, MFS superfamily [Inorganic ion transport and metabolism].	.									1		proton consumption_5	carbonic anhydrase
494	27962_MCE5393751.1	3_flexible	13	9	1	1	0	0	1	1	1	0	0	0	1	1	1	1	hycE	K15830	hycE	;COG3261;	;C;	cl30324	HycE2	WP_215870810.1	WP_215870810.1 MULTISPECIES: NADH-quinone oxidoreductase subunit C [unclassified Acidithiobacillus]	225800	Ni,Fe-hydrogenase III large subunit [Energy production and conversion].	.									1		proton consumption	FHL, formate hydrogenlyase
502	4324_WP_255789949.1	3_flexible	13	9	1	1	1	1	1	1	1	0	1	0	0	0	0	1	fdoG, fdhF, fdwA	K00123	fdoG, fdhF, fdwA	;COG0243;	;C;	cl36953	Fdhalpha-like	WP_255789949.1	WP_255789949.1 FdhF/YdeP family oxidoreductase [Acidithiobacillus sp. YTS05]	273765	oxidoreductase alpha (molybdopterin) subunit. This model represents a well-defined clade of oxidoreductase alpha subunits most closely related to a group of formate dehydrogenases including the E. coli FdhH protein (TIGR01591). These alpha subunits contain a molybdopterin cofactor and generally associate with two other subunits which contain iron-sulfur clusters and cytochromes. The particular su…	.									1		proton consumption	FHL, formate hydrogenlyase
508	2950_WP_215872150.1	3_flexible	13	9	1	1	1	1	1	1	1	0	1	1	0	0	0	0	msmX, msmK, malK, sugC, ggtA, msiK	K10112	msmX, msmK, malK, sugC, ggtA, msiK	;COG3839;	;G;	cl38936	ugpC	WP_215872150.1	WP_215872150.1 MULTISPECIES: sn-glycerol-3-phosphate ABC transporter ATP-binding protein UgpC [unclassified Acidithiobacillus]	236947	sn-glycerol-3-phosphate ABC transporter ATP-binding protein UgpC.	.													1	Mannitol, Sorbitol	TRANSPORT	Mannitol Sorbitol transporter	1	sugars	uptake
519	28400_MCE5394189.1	3_flexible	13	6	1	0	0	0	0	0	0	0	1	0	1	1	1	1	proB	K00931	proB	;COG0263;	;E;	COG0263	PRK05429	WP_255790268.1	WP_255790268.1 glutamate 5-kinase [Acidithiobacillus sp. YTS05]	235460	gamma-glutamyl kinase; Provisional	.													1	Glutamate	BREAKDOWN	glutamate transform to glutamyl-5-p
528	871_HGE68209.1	3_flexible	13	10	1	1	1	1	1	1	1	1	1	0	0	1	0	0	putA	K13821	putA	;COG0506;	;E;	cl36082	PRK11904	HGE68209.1	HGE68209.1 TPA: aldehyde dehydrogenase family protein, partial [Acidithiobacillus sp.]	237017	bifunctional proline dehydrogenase/L-glutamate gamma-semialdehyde dehydrogenase PutA.	.													1	Glutamate	SYNTHESIS	glutamate synthesis from pyrroline-5-carboyxylate
539	1704_HGE69042.1	3_flexible	13	11	1	1	1	1	1	1	1	1	1	1	1	0	0	0	PTS-Fru-EIIA, fruB;PTS-EI.PTSI, ptsI;;	K02768;K08483;K11183	PTS-Fru-EIIA, fruB;PTS-EI.PTSI, ptsI	;COG1080;	;G;	cl34095	PtsA	HGE69042.1	HGE69042.1 TPA: HPr family phosphocarrier protein [Acidithiobacillus sp.]	224006	Phosphoenolpyruvate-protein kinase (PTS system EI component in bacteria) [Carbohydrate transport and metabolism].	.													1	Glycerol	BREAKDOWN	Glycerol breakdown Glycerone phosphate
546	3545_WP_215873196.1	3_flexible	13	11	1	1	1	1	1	1	1	0	1	1	1	1	0	0	guaA, GMPS	K01951	guaA, GMPS	;COG0518;	;F;	cd01741	GATase1_1	WP_215873196.1	WP_215873196.1 MULTISPECIES: type 1 glutamine amidotransferase [unclassified Acidithiobacillus]	153212	Subgroup of proteins having the Type 1 glutamine amidotransferase (GATase1) domain. This group contains a subgroup of proteins having the Type 1 glutamine amidotransferase (GATase1) domain. GATase activity catalyses the transfer of ammonia from the amide side chain of glutamine to an acceptor substrate. Glutamine amidotransferases (GATase) includes the triad family of amidotransferases which have…	.													1	Glutamate	SYNTHESIS_BREAKDOWN	glutamine transform to glutamate
551	7398_fig-6666666.523682.peg.859	3_flexible	13	2	0	0	0	0	0	0	0	1	0	1	0	0	0	0		NOT in KEGG	NOT in KEGG	NOT in COG	NOT in COG			fig|6666666.523682.peg.859	fig|6666666.523682.peg.859	412467	DmpA/OAT superfamily; composed of L-aminopeptidase D-amidase/D-esterase (DmpA), ornithine acetyltransferase (OAT) and similar proteins. DmpA is an aminopeptidase that releases N-terminal D and L amino acids from peptide substrates. This group represents one of the rare aminopeptidases that are not metalloenzymes. DmpA shows similarity in catalytic mechanism to N-terminal nucleophile (Ntn) hydrola…	.
555	2939_WP_215872138.1	3_flexible	13	11	1	1	1	1	1	1	1	1	1	1	1	0	0	0	dhaL	K05879	dhaL	;COG2376;	;G;	cl29418	dha_L_ycgS	WP_215872138.1	WP_215872138.1 MULTISPECIES: dihydroxyacetone kinase subunit DhaL [unclassified Acidithiobacillus]	421812	DAK2 domain. Two types of dihydroxyacetone kinase (glycerone kinase) are described. In yeast and a few bacteria, e.g. Citrobacter freundii, the enzyme is a single chain that uses ATP as phosphoryl donor and is designated EC 2.7.1.29. By contract, E. coli and many other bacterial species have a multisubunit form (EC 2.7.1.-) with a phosphoprotein donor related to PTS transport proteins. This famil…	.													1	Glycerol	BREAKDOWN	Glycerol breakdown Glycerone phosphate
557	1909_WP_215870749.1	3_flexible	13	9	1	1	1	1	1	1	1	0	1	0	1	0	0	0	ggt	K00681	ggt	;COG0405;	;E;	COG0405	Ggt	WP_215870749.1	WP_215870749.1 MULTISPECIES: gamma-glutamyltransferase family protein [unclassified Acidithiobacillus]	223482	Gamma-glutamyltranspeptidase [Amino acid transport and metabolism].	.													1	Glutamate	SYNTHESIS_BREAKDOWN	glutamate synthesis from R-S-glutathione
561	1982_WP_215870841.1	3_flexible	13	13	1	1	1	1	1	1	1	2	1	1	1	1	0	0	gshA, ybdK	K06048	gshA, ybdK	;COG2308;	;R;	COG2308	COG2308	WP_215870841.1	WP_215870841.1 MULTISPECIES: circularly permuted type 2 ATP-grasp protein [unclassified Acidithiobacillus]	225190	Uncharacterized conserved protein, circularly permuted ATPgrasp superfamily [Function unknown].	.													1	Glutamate	BREAKDOWN	glutamate transform to glutamyl-cysteine
563	2063_WP_215870942.1	3_flexible	13	10	1	1	1	1	1	1	1	1	0	1	1	0	0	0	glxK, garK	K00865	glxK, garK	;COG1929;	;G;	pfam02595	TIGR00045	WP_215870942.1	WP_215870942.1 MULTISPECIES: glycerate kinase [unclassified Acidithiobacillus]	396930	Glycerate kinase family. The only characterized member of this family so far is the glycerate kinase GlxK (EC 2.7.1.31) of E. coli. This enzyme acts after glyoxylate carboligase and 2-hydroxy-3-oxopropionate reductase (tartronate semialdehyde reductase) in the conversion of glyoxylate to 3-phosphoglycerate (the D-glycerate pathway) as a part of allantoin degradation. [Energy metabolism, Other]	.													1	Glycerol	BREAKDOWN	Glycerol breakdown to 2-Phospho-D-glycerate
565	2999_WP_215872203.1	3_flexible	13	10	1	1	1	1	1	1	1	0	1	0	1	1	0	0	glpQ, ugpQ	K01126	glpQ, ugpQ	;COG4222;	;S;	pfam13449	Phytase-like	WP_215872203.1	WP_215872203.1 MULTISPECIES: esterase-like activity of phytase family protein [unclassified Acidithiobacillus]	404350	Esterase-like activity of phytase. This is a repeated domain that carries several highly conserved Glu and Asp residues indicating the likelihood that the domain incorporates the enzymic activity of the PLC-like phospho-diesterase part of the proteins.	.													1	Glycerol	TRANSPORT	glycerol transport system permease protein
573	28655_MCE5394444.1	3_flexible	13	7	1	0	0	0	0	0	0	1	0	1	1	1	1	1	purL, PFAS	K01952	purL, PFAS	;COG0046;	;F;	PRK05297	PRK05297	WP_215885424.1	WP_215885424.1 MULTISPECIES: phosphoribosylformylglycinamidine synthase [unclassified Acidithiobacillus]	235394	phosphoribosylformylglycinamidine synthase; Provisional	.													1	Glutamate	SYNTHESIS_BREAKDOWN	glutamine transform to glutamate
582	27872_MCE5393661.1	3_flexible	13	14	1	1	1	1	1	1	1	2	0	1	1	1	1	1	NADSYN1, QNS1, nadE	K01950	NADSYN1, QNS1, nadE	;COG0171;	;H;	PRK13981	PRK13981	WP_215871503.1	WP_215871503.1 MULTISPECIES: NAD+ synthase [unclassified Acidithiobacillus]	237577	NAD synthetase; Provisional	.													1	Glutamate	SYNTHESIS	glutamine transform to glutamate
583	2940_WP_215872139.1	3_flexible	13	10	1	1	1	1	1	1	1	0	1	1	1	0	0	0	dhaK	K05878	dhaK	;COG2376;	;G;	PRK14481	PRK14481	WP_215872139.1	WP_215872139.1 MULTISPECIES: dihydroxyacetone kinase subunit DhaK [unclassified Acidithiobacillus]	237724	dihydroxyacetone kinase subunit DhaK; Provisional	.													1	Glycerol	BREAKDOWN	Glycerol breakdown Glycerone phosphate
595	28780_MCE5394569.1	3_flexible	13	11	1	1	1	1	1	1	1	0	1	0	1	0	1	1	gcvH, GCSH	K02437	gcvH, GCSH	;COG0509;	;E;	cl11404	PRK13380	WP_215872342.1	WP_215872342.1 MULTISPECIES: glycine cleavage system protein H [unclassified Acidithiobacillus]	416260	Biotinyl_lipoyl_domains are present in biotin-dependent carboxylases/decarboxylases, the dihydrolipoyl acyltransferase component (E2) of 2-oxo acid dehydrogenases, and the H-protein of the glycine cleavage system (GCS). These domains transport CO2, acyl, or methylamine, respectively, between components of the complex/protein via a biotinyl or lipoyl group, which is covalently attached to a highly…	.														glycine
596	2942_WP_215872141.1	3_flexible	13	10	1	1	1	1	1	1	1	0	1	1	1	0	0	0	glpK, GK	K00864	glpK, GK	;COG0554;	;C;	cl17037	FGGY_CsGK_like	WP_215872141.1	WP_215872141.1 MULTISPECIES: glycerol kinase GlpK [unclassified Acidithiobacillus]	418402	Nucleotide-Binding Domain of the sugar kinase/HSP70/actin superfamily. This superfamily includes the actin family, the HSP70 family of molecular chaperones and nucleotide exchange factors, the ROK (repressor, ORF, kinase) family, the hexokinase family, the FGGY family (which includes glycerol kinase and similar carbohydrate kinases such as rhamnulokinase and xylulokinase), the exopolyphosphatase/…	.														glycerol
597	1127_HGE68465.1	3_flexible	13	18	2	2	2	2	2	2	2	1	1	0	2	0	0	0	gcvA	K03566	gcvA	;COG0583;	;K;	NOT	PBP2_LTTR_like_5	HGE68465.1	HGE68465.1 TPA: LysR family transcriptional regulator [Acidithiobacillus sp.]	419667	Type 2 periplasmic binding fold superfamily. This evolutionary model and hierarchy represent the ligand-binding domains found in solute binding proteins that serve as initial receptors in the transport, signal transduction and channel gating. The PBP2 proteins share the same architecture as periplasmic binding proteins type 1 (PBP1), but have a different topology. They are typically comprised of …	.														glycine
604	3095_WP_215872381.1	3_flexible	13	17	2	2	2	2	2	2	2	0	1	0	1	1	0	0	dadA	K00285	dadA	;COG0665;	;E;	pfam01266	DadA	WP_215872381.1	WP_215872381.1 MULTISPECIES: FAD-binding oxidoreductase [unclassified Acidithiobacillus]	396016	FAD dependent oxidoreductase. Members of this protein family are the A subunit, product of the glpA gene, of a three-subunit, membrane-anchored, FAD-dependent anaerobic glycerol-3-phosphate dehydrogenase. [Energy metabolism, Anaerobic]	.														glycine
612	2943_WP_215872142.1	3_flexible	13	10	1	1	1	1	1	1	1	0	1	1	1	0	0	0	glpA, glpD	K00111	glpA, glpD	;COG0578;	;C;	PRK12266	glpD	WP_215872142.1	WP_215872142.1 MULTISPECIES: glycerol-3-phosphate dehydrogenase [unclassified Acidithiobacillus]	237027	glycerol-3-phosphate dehydrogenase; Reviewed	.														glycerol
623	502_HGE67840.1	3_flexible	13	2	0	0	0	0	0	0	0	1	0	0	0	0	0	1	ABC.FEV.S	K02016	ABC.FEV.S	;COG0614;	;P;	cl00262	TroA_e	HGE67840.1	HGE67840.1 TPA: iron ABC transporter substrate-binding protein [Acidithiobacillus sp.]	412269	Helical backbone metal receptor (TroA-like domain). These proteins have been shown to function in the ABC transport of ferric siderophores and metal ions such as Mn2+, Fe3+, Cu2+ and/or Zn2+. Their ligand binding site is formed in the interface between two globular domains linked by a single helix. Many of these proteins also possess a low complexity region containing a metal-binding histidine-ri…	.																	1	iron, ferric	uptake
624	2975_WP_215872177.1	3_flexible	13	11	1	1	1	1	1	1	1	0	1	1	1	1	0	0	ABC.ZM.S	K02077	ABC.ZM.S	;COG0803;	;P;	cl00262	TroA_b	WP_215872177.1	WP_215872177.1 MULTISPECIES: zinc ABC transporter substrate-binding protein [unclassified Acidithiobacillus]	412269	Helical backbone metal receptor (TroA-like domain). These proteins have been shown to function in the ABC transport of ferric siderophores and metal ions such as Mn2+, Fe3+, Cu2+ and/or Zn2+. Their ligand binding site is formed in the interface between two globular domains linked by a single helix. Many of these proteins also possess a low complexity region containing a metal-binding histidine-ri…	.																	1	zinc/manganese	uptake
626	4221_WP_255789781.1	3_flexible	13	2	1	0	0	0	0	0	0	0	0	1	0	0	0	0	arsH	K11811	arsH	;COG0431;	;C;	cl00438	resist_ArsH	WP_255789781.1	WP_255789781.1 arsenical resistance protein ArsH [Acidithiobacillus sp. YTS05]	412378	FMN reductase, MsuE subfamily. Members of this protein family use NAD(P)H to reduce FMN and regenerate FMNH2. Members include the NADH-dependent enzyme MsuE from Pseudomonas aeruginosa, which serves as a partner to an FMNH2-dependent alkanesulfonate monooxygenase. The NADP-dependent enzyme from E. coli is outside the scope of this model.	.																	1	arsenic
630	1236_HGE68574.1	3_flexible	13	10	1	1	1	1	1	1	1	1	0	0	1	1	0	0	modE	K02019	modE	;COG3585;	;H;	cl43907	MopI	HGE68574.1	HGE68574.1 TPA: transporter [Acidithiobacillus sp.]	412902	TOBE domain. The TOBE domain (Transport-associated OB) always occurs as a dimer as the C-terminal strand of each domain is supplied by the partner. Probably involved in the recognition of small ligands such as molybdenum and sulfate. Found in ABC transporters immediately after the ATPase domain.	.																	1	molybdate/tungstate	uptake
632	4076_WP_255789566.1	3_flexible	13	5	1	0	1	1	0	0	0	0	1	1	0	0	0	0	merC	K19058	merC	NOT in COG	NOT in COG	cl03934	PRK13755	WP_255789566.1	WP_255789566.1 organomercurial transporter MerC [Acidithiobacillus sp. YTS05]	413866	organomercurial transporter MerC.	.																	1	mercury	resistance
641	500_HGE67838.1	3_flexible	13	11	1	1	1	1	1	1	1	1	0	0	1	1	0	1	TC.FEV.OM	K02014	TC.FEV.OM	;COG1629;	;P;	cl21487	ligand_gated_channel	HGE67838.1	HGE67838.1 TPA: TonB-dependent receptor [Acidithiobacillus sp.]	419686	Porin superfamily. These outer membrane channels share a beta-barrel structure that differ in strand and shear number. Classical (gram-negative ) porins are non-specific channels for small hydrophillic molecules and form 16 beta-stranded barrels (16,20), which associate as trimers. Maltoporin-like channels have specificities for various sugars and form 18 beta-stranded barrels (18,22), which asso…	.																	1	iron, ferric	uptake
647	1921_WP_215870762.1	3_flexible	13	11	1	1	1	1	1	1	1	0	2	1	1	0	0	0	TC.FEV.OM	K02014	TC.FEV.OM	;COG1629;COG4771;	;P;P;	cl21487	ligand_gated_channel	WP_215870762.1	WP_215870762.1 MULTISPECIES: TonB-dependent receptor [unclassified Acidithiobacillus]	419686	Porin superfamily. These outer membrane channels share a beta-barrel structure that differ in strand and shear number. Classical (gram-negative ) porins are non-specific channels for small hydrophillic molecules and form 16 beta-stranded barrels (16,20), which associate as trimers. Maltoporin-like channels have specificities for various sugars and form 18 beta-stranded barrels (18,22), which asso…	.																	1	iron, ferric	uptake
648	2037_WP_215870914.1	3_flexible	13	12	1	1	1	1	1	1	1	0	1	1	1	1	0	1	TC.FEV.OM	K02014	TC.FEV.OM	;COG4772;COG4771;	;P;P;	cl21487	ligand_gated_channel	WP_215870914.1	WP_215870914.1 MULTISPECIES: TonB-dependent receptor [unclassified Acidithiobacillus]	419686	Porin superfamily. These outer membrane channels share a beta-barrel structure that differ in strand and shear number. Classical (gram-negative ) porins are non-specific channels for small hydrophillic molecules and form 16 beta-stranded barrels (16,20), which associate as trimers. Maltoporin-like channels have specificities for various sugars and form 18 beta-stranded barrels (18,22), which asso…	.																	1	iron, ferric	uptake
649	28080_MCE5393869.1	3_flexible	13	21	2	2	2	2	2	2	2	0	1	2	1	2	1	0	TC.FEV.OM	K02014	TC.FEV.OM	;COG1629;COG4772;COG4774;	;P;P;P;	cl21487	ligand_gated_channel	WP_215873006.1	WP_215873006.1 MULTISPECIES: TonB-dependent receptor [unclassified Acidithiobacillus]	419686	Porin superfamily. These outer membrane channels share a beta-barrel structure that differ in strand and shear number. Classical (gram-negative ) porins are non-specific channels for small hydrophillic molecules and form 16 beta-stranded barrels (16,20), which associate as trimers. Maltoporin-like channels have specificities for various sugars and form 18 beta-stranded barrels (18,22), which asso…	.																	1	iron, ferric	uptake
658	27925_MCE5393714.1	3_flexible	13	11	1	1	1	1	1	1	1	0	1	1	0	1	1	0	exbB	K03561	exbB	;COG0811;	;U;	COG0811	TolQ	WP_215873321.1	WP_215873321.1 MULTISPECIES: MotA/TolQ/ExbB proton channel family protein [unclassified Acidithiobacillus]	223881	Biopolymer transport protein ExbB/TolQ [Intracellular trafficking, secretion, and vesicular transport].	.																	1	biopolymer transport	uptake
675	2281_WP_215871261.1	3_flexible	13	13	3	1	1	1	1	1	1	1	2	0	0	1	0	0	cusA, silA	K07787	cusA, silA	;COG3696;	;P;	cl34658	CusA	WP_215871261.1	WP_215871261.1 MULTISPECIES: CusA/CzcA family heavy metal efflux RND transporter [unclassified Acidithiobacillus]	226220	Cu/Ag efflux pump CusA [Inorganic ion transport and metabolism].	.																	1	cooper/silver	efflux
687	2036_WP_215870913.1	3_flexible	13	12	1	1	1	1	1	1	1	0	1	1	1	1	0	1	exbB	K03561	exbB	;COG0811;	;U;	pfam01618	MotA_ExbB	WP_215870913.1	WP_215870913.1 MULTISPECIES: MotA/TolQ/ExbB proton channel family protein [unclassified Acidithiobacillus]	396269	MotA/TolQ/ExbB proton channel family. The MotA protein, along with its partner MotB, comprise the stator complex of the bacterial flagellar motor. MotAB span the cytoplasmic membrane and undergo conformational changes powered by the translocation of protons. These conformational changes in turn are communicated to the rotor assembly, producing torque. This model represents one family of MotA prot…	.																	1	biopolymer transport	uptake
689	150_HGE67488.1	3_flexible	13	2	0	0	0	0	0	0	0	1	0	0	0	0	0	1	exbD	K03559	exbD	;COG0848;	;U;	pfam02472	ExbD	HGE67488.1	HGE67488.1 TPA: biopolymer transporter ExbD, partial [Acidithiobacillus sp.]	396848	Biopolymer transport protein ExbD [Intracellular trafficking, secretion, and vesicular transport].	.																	1	biopolymer transport	uptake
691	27971_MCE5393760.1	3_flexible	13	12	1	1	1	1	1	1	1	0	1	1	1	1	1	0	exbD	K03559	exbD	;COG0848;	;U;	pfam02472	ExbD	WP_215870912.1	WP_215870912.1 MULTISPECIES: biopolymer transporter ExbD [unclassified Acidithiobacillus]	396848	Biopolymer transport protein ExbD [Intracellular trafficking, secretion, and vesicular transport].	.																	1	biopolymer transport	uptake
692	27926_MCE5393715.1	3_flexible	13	11	1	1	1	1	1	1	1	0	1	1	0	1	1	0	exbD	K03559	exbD	;COG0848;	;U;	pfam02472	ExbD	WP_215873322.1	WP_215873322.1 MULTISPECIES: biopolymer transporter ExbD [unclassified Acidithiobacillus]	396848	Biopolymer transport protein ExbD [Intracellular trafficking, secretion, and vesicular transport].	.																	1	biopolymer transport	uptake
699	28601_MCE5394390.1	3_flexible	13	11	1	1	1	1	1	1	1	0	0	1	1	1	1	0	feoA	K04758	feoA	;COG1918;	;P;	pfam04023	FeoA	WP_255789772.1	WP_255789772.1 ferrous iron transport protein A [Acidithiobacillus sp. YTS05]	397917	Fe2+ transport system protein FeoA [Inorganic ion transport and metabolism].	.																	1	iron, ferrous	uptake
704	27932_MCE5393721.1	3_flexible	13	10	1	1	1	0	1	1	1	0	1	1	0	0	1	1	merA	K00520	merA	;COG1249;	;C;	PRK13748	PRK13748	WP_255789565.1	WP_255789565.1 mercury(II) reductase [Acidithiobacillus sp. YTS05]	184298	putative mercuric reductase; Provisional	.																	1	mercury	resistance
710	27927_MCE5393716.1	3_flexible	13	11	1	1	1	1	1	1	1	0	1	1	0	1	1	0	tonB	K03832	tonB	;COG0810;	;M;	pfam03544	TonB	WP_215873323.1	WP_215873323.1 MULTISPECIES: energy transducer TonB [unclassified Acidithiobacillus]	273570	TonB family C-terminal domain. This model represents the C-terminal of TonB and is homologs. TonB is an energy-transducer for TonB-dependent receptors of Gram-negative bacteria. Most members are designated as TonB or TonB-related proteins, but a few represent the paralogous TolA protein. Several bacteria have up to four TonB paralogs. In nearly every case, a proline-rich repetive region is found …	.																	1	iron, ferric	uptake
714	1022_HGE68360.1	3_flexible	13	14	1	2	1	1	2	2	2	1	0	0	1	1	0	0	ABC-2.CPSE.A	K09689	ABC-2.CPSE.A	;COG1134;	;G;	NOT	ABC_KpsT_Wzt	HGE68360.1	HGE68360.1 TPA: ABC transporter ATP-binding protein [Acidithiobacillus sp.]	213187	ATP-binding cassette component of polysaccharide transport system. The KpsT/Wzt ABC transporter subfamily is involved in extracellular polysaccharide export. Among the variety of membrane-linked or extracellular polysaccharides excreted by bacteria, only capsular polysaccharides, lipopolysaccharides, and teichoic acids have been shown to be exported by ABC transporters. A typical system is made o…	.																	1	capsular polysaccharide	export
723	3619_WP_215873313.1	3_flexible	13	13	1	2	1	1	2	2	2	0	0	0	1	1	0	0	ABC-2.LPSE.P	K09690	ABC-2.LPSE.P	;COG1682;	;G;	COG1682	TagG	WP_215873313.1	WP_215873313.1 MULTISPECIES: ABC transporter permease [unclassified Acidithiobacillus]	224596	ABC-type polysaccharide/polyol phosphate export permease [Carbohydrate transport and metabolism, Cell wall/membrane/envelope biogenesis].	.																	1	lipopolysaccharide	export
732	28641_MCE5394430.1	3_flexible	13	11	1	1	1	1	1	1	1	0	1	0	1	1	1	0	ABC.CD.A	K02003	ABC.CD.A	;COG1136;	;M;	cd03255	ABC_MJ0796_LolCDE_FtsE	WP_215871874.1	WP_215871874.1 MULTISPECIES: ABC transporter ATP-binding protein [unclassified Acidithiobacillus]	213222	ATP-binding cassette domain of the transporters involved in export of lipoprotein and macrolide, and cell division protein. This family is comprised of MJ0796 ATP-binding cassette, macrolide-specific ABC-type efflux carrier (MacAB), and proteins involved in cell division (FtsE), and release of lipoproteins from the cytoplasmic membrane (LolCDE). They are clustered together phylogenetically. MacAB…	.																	1	lipoprotein	export
735	1090_HGE68428.1	3_flexible	13	9	1	1	1	1	1	1	1	1	0	0	0	1	0	0	TC.OOP	K03286	TC.OOP	;COG2885;	;M;	NOT	OmpA	HGE68428.1	HGE68428.1 TPA: OmpA family protein [Acidithiobacillus sp.]	143586	Peptidoglycan binding domains similar to the C-terminal domain of outer-membrane protein OmpA. OmpA-like domains (named after the C-terminal domain of Escherichia coli OmpA protein) have been shown to non-covalently associate with peptidoglycan, a network of glycan chains composed of disaccharides, which are crosslinked via short peptide bridges. Well-studied members of this family include the Es…	.																	1	porin	porin
742	381_HGE67719.1	3_flexible	13	2	0	0	0	0	0	0	0	1	0	0	0	1	0	0	ABC.SN.S	K02051	ABC.SN.S	;COG0715;	;P;	cd13563	PBP2_SsuA_like_6	HGE67719.1	HGE67719.1 TPA: aliphatic sulfonate ABC transporter substrate-binding protein [Acidithiobacillus sp.]	270281	Putative substrate binding domain of sulfonate binding protein-like, a member of the type 2 periplasmic binding protein fold. This subfamily includes the periplasmic component of putative ABC-type sulfonate transport system similar to SsuA. These domains are found in eubacterial SsuA proteins that serve as initial receptors in the ABC transport of bicarbonate, nitrate, taurine, or a wide range of…	.																	1	nitrate/sulfonate/bicarbonate	uptake
746	3004_WP_215872232.1	3_flexible	13	5	1	0	0	0	0	0	0	0	1	1	1	1	0	0	bcr, tcaB	K07552	bcr, tcaB	;COG2814;COG0477;	;G;GEPR;	cd17320	efflux_Bcr_CflA	WP_215872232.1	WP_215872232.1 MULTISPECIES: multidrug effflux MFS transporter [unclassified Acidithiobacillus]	340878	Multidrug transporter MdfA and similar multidrug resistance (MDR) transporters of the Major Facilitator Superfamily. This family is composed of bacterial multidrug resistance (MDR) transporters including several proteins from Escherichia coli such as MdfA (also called chloramphenicol resistance pump Cmr), EmrD, MdtM, MdtL, bicyclomycin resistance protein (also called sulfonamide resistance protei…	.																	1	multidrug	efflux
747	26082_MCE5360488.1	3_flexible	13	2	0	0	0	0	0	0	0	0	0	0	1	0	0	1	mmr	K08166	mmr	;COG0477;COG2814;COG2271;	;GEPR;G;G;	cd17321	efflux_EmrB	MCE5360488.1	MCE5360488.1 MAG: MFS transporter [Acidithiobacillus sp.]	340879	Methylenomycin A resistance protein (also called MMR peptide) and similar multidrug resistance (MDR) transporters of the Major Facilitator Superfamily. This family is composed of bacterial, fungal, and archaeal multidrug resistance (MDR) transporters including several proteins from Bacilli such as methylenomycin A resistance protein (also called MMR peptide), tetracycline resistance protein (TetB…	.																	1	drug: proton	antiport
751	2085_WP_215870977.1	3_flexible	13	11	1	1	1	1	1	1	1	0	1	1	1	1	0	0	bcr, tcaB	K07552	bcr, tcaB	;COG2814;	;G;	cd17472	MFS_1	WP_215870977.1	WP_215870977.1 MULTISPECIES: MFS transporter [unclassified Acidithiobacillus]	341025	Escherichia coli inner membrane transport protein YajR and similar multidrug-efflux transporters of the Major Facilitator Superfamily. This family is composed of Escherichia coli inner membrane transport protein YajR and some uncharacterized multidrug-efflux transporters. YajR is a putative proton-driven major facilitator superfamily (MFS) transporter found in many gram-negative bacteria. Unlike …	.																	1	multidrug	efflux
756	380_HGE67718.1	3_flexible	13	2	0	0	0	0	0	0	0	1	0	0	0	1	0	0	ABC.SN.P	K02050	ABC.SN.P	;COG0600;	;P;	cl43205	TauC	HGE67718.1	HGE67718.1 TPA: ABC transporter permease, partial [Acidithiobacillus sp.]	412373	Transmembrane subunit (TM) found in Periplasmic Binding Protein (PBP)-dependent ATP-Binding Cassette (ABC) transporters which generally bind type 2 PBPs. These types of transporters consist of a PBP, two TMs, and two cytoplasmic ABC ATPase subunits, and are mainly involved in importing solutes from the environment. The solute is captured by the PBP which delivers it to a gated translocation pathw…	.																	1	nitrate/sulfonate/bicarbonate	uptake
781	330_HGE67668.1	3_flexible	13	10	1	1	1	1	1	1	1	1	1	1	0	0	0	0		NOT in KEGG	NOT in KEGG	;COG2271;	;G;	cl28910	2A0114	HGE67668.1	HGE67668.1 TPA: MFS transporter [Acidithiobacillus sp.]	421695	MFS family permease [Carbohydrate transport and metabolism, Amino acid transport and metabolism, Inorganic ion transport and metabolism, General function prediction only].	.																	1	sugar	permease
782	363_HGE67701.1	3_flexible	13	10	1	1	1	1	1	1	1	1	1	0	0	1	0	0	NRT, narK, nrtP, nasA	K02575	NRT, narK, nrtP, nasA	;COG2223;	;P;	cl43649	NarK	HGE67701.1	HGE67701.1 TPA: NarK/NasA family nitrate transporter [Acidithiobacillus sp.]	421695	MFS family permease [Carbohydrate transport and metabolism, Amino acid transport and metabolism, Inorganic ion transport and metabolism, General function prediction only].	.																	1	nitrate/nitrite
785	1129_HGE68467.1	3_flexible	13	11	1	1	1	1	1	1	1	1	0	1	1	1	0	0	ynfM	K08224	ynfM	;COG2814;	;G;	NOT	MFS_1	HGE68467.1	HGE68467.1 TPA: MFS transporter [Acidithiobacillus sp.]	421695	MFS family permease [Carbohydrate transport and metabolism, Amino acid transport and metabolism, Inorganic ion transport and metabolism, General function prediction only].	.																	1		efflux
807	1008_HGE68346.1	3_flexible	13	3	0	0	0	0	0	0	0	1	0	1	0	0	0	1	ABC.CD.A	K02003	ABC.CD.A	;COG1136;	;M;	NOT	ABC_MJ0796_LolCDE_FtsE	HGE68346.1	HGE68346.1 TPA: ATP-binding cassette domain-containing protein, partial [Acidithiobacillus sp.]	422963	P-loop containing Nucleoside Triphosphate Hydrolases. NVL exists in two forms with N-terminal extensions of different lengths in mammalian cells. NVL has two alternatively spliced isoforms, a short form, NVL1, and a long form, NVL2. NVL2, the major species, is mainly present in the nucleolus, whereas NVL1 is nucleoplasmic. Each has an N-terminal domain, followed by two tandem ATPase domains; this…	.																	1	lipoprotein	export
812	2976_WP_215872178.1	3_flexible	13	11	1	1	1	1	1	1	1	0	1	1	1	1	0	0	mscS	K03442	mscS	;COG0668;COG3264;	;M;M;	cl42306	MscS	WP_215872178.1	WP_215872178.1 MULTISPECIES: mechanosensitive ion channel [unclassified Acidithiobacillus]	423037	Mechanosensitive ion channel. Two members of this protein family of M. jannaschii have been functionally characterized. Both proteins form mechanosensitive (MS) ion channels upon reconstitution into liposomes and functional examination by the patch-clamp technique. Therefore this family are likely to also be MS channel proteins.	.													1	potassium			1	water	mechanosens
817	3544_WP_215873195.1	3_flexible	13	10	1	1	1	1	1	1	1	0	1	0	1	1	0	0	amt, AMT, MEP	K03320	amt, AMT, MEP	;COG0004;	;P;	cl03012	amt	WP_215873195.1	WP_215873195.1 MULTISPECIES: ammonium transporter [unclassified Acidithiobacillus]	223083	Ammonia channel protein AmtB [Inorganic ion transport and metabolism].	.																	1	ammonium	uptake
819	2949_WP_215872149.1	3_flexible	13	11	1	1	1	1	1	1	1	0	1	1	2	0	0	0	gtsC, glcG	K17317	gtsC, glcG	;COG0395;	;G;	COG0395	UgpE	WP_215872149.1	WP_215872149.1 MULTISPECIES: carbohydrate ABC transporter permease [unclassified Acidithiobacillus]	223472	ABC-type glycerol-3-phosphate transport system, permease component [Carbohydrate transport and metabolism].	.																	1	glucose/mannose	uptake
826	3712_WP_215885365.1	3_flexible	13	11	1	1	1	1	1	1	1	1	0	1	1	1	0	0	TC.SULP	K03321	TC.SULP	;COG0659;	;P;	COG0659	SUL1	WP_215885365.1	WP_215885365.1 MULTISPECIES: SulP family inorganic anion transporter [unclassified Acidithiobacillus]	223732	Sulfate permease or related transporter, MFS superfamily [Inorganic ion transport and metabolism].	.																	1	sulfate
828	27886_MCE5393675.1	3_flexible	13	12	1	1	1	1	1	1	1	0	1	1	1	1	1	0	pecM	K15269	pecM	;COG0697;	;GER;	cl36778	2A78	WP_215872468.1	WP_215872468.1 MULTISPECIES: EamA family transporter [unclassified Acidithiobacillus]	223769	Permease of the drug/metabolite transporter (DMT) superfamily [Carbohydrate transport and metabolism, Amino acid transport and metabolism, General function prediction only].	.																	1	O-acetylserine/cysteine	export
851	3828_WP_226827294.1	3_flexible	13	10	1	1	1	1	1	1	1	0	1	1	1	0	0	0	gtsB, glcF	K17316	gtsB, glcF	;COG1175;	;G;	COG1175	UgpA	WP_226827294.1	WP_226827294.1 MULTISPECIES: ABC transporter permease subunit [unclassified Acidithiobacillus]	224096	ABC-type sugar transport system, permease component [Carbohydrate transport and metabolism].	.																	1	glucose/mannose	uptake
856	4440_WP_255790260.1	3_flexible	13	11	1	1	1	1	1	1	1	0	1	1	0	1	0	1	tolC	K12340	tolC	;COG1538;	;M;	COG1538	TolC	WP_255790260.1	WP_255790260.1 TolC family protein [Acidithiobacillus sp. YTS05]	224455	Outer membrane protein TolC [Cell wall/membrane/envelope biogenesis].	.																	1	multidrug	efflux
857	28465_MCE5394254.1	3_flexible	13	13	1	1	1	1	1	1	1	1	2	0	1	0	1	1	emrA	K03543	emrA	;COG1566;	;V;	COG1566	PRK15136	HGE68616.1	HGE68616.1 TPA: HlyD family secretion protein [Acidithiobacillus sp.]	224482	Multidrug resistance efflux pump [Defense mechanisms].	.																	1	multidrug	efflux
858	1792_HGE69130.1	3_flexible	13	10	1	1	1	1	1	1	1	1	1	0	0	1	0	0	aaeA	K15548	aaeA	;COG1566;	;V;	COG1566	EmrA	HGE69130.1	HGE69130.1 TPA: HlyD family secretion protein [Acidithiobacillus sp.]	224482	Multidrug resistance efflux pump [Defense mechanisms].	.																	1	aromatic carboxylic acid	efflux
860	2948_WP_215872148.1	3_flexible	13	10	1	1	1	1	1	1	1	0	1	1	1	0	0	0	gtsA, glcE	K17315	gtsA, glcE	;COG1653;	;G;	COG1653	UgpB	WP_215872148.1	WP_215872148.1 MULTISPECIES: ABC transporter substrate-binding protein [unclassified Acidithiobacillus]	224567	ABC-type glycerol-3-phosphate transport system, periplasmic component [Carbohydrate transport and metabolism].	.																	1	glucose/mannose	uptake
869	7757_fig-6666666.523682.peg.1218	3_flexible	13	5	0	1	0	0	1	1	1	0	0	1	0	0	0	0	TC.HAE1	K03296	TC.HAE1	;COG0841;	;V;			fig|6666666.523682.peg.1218	fig|6666666.523682.peg.1218	411236	multidrug efflux RND transporter permease subunit.	.																	1	hydrophobic/amphiphilic	export
883	5913_Q6377_07395	3_flexible	13	4	0	0	0	0	0	0	0	0	1	1	1	1	0	0	mscS	K03442	mscS	;COG3264;COG0668;	;M;M;	cl42306	MS_channel	Q6377_07395	Q6377_07395 mechanosensitive ion channel [MAG: Candidatus Igneacidithiobacillus sp. CHC19-5, whole genome shotgun sequence.]	395738	Mechanosensitive ion channel. Two members of this protein family of M. jannaschii have been functionally characterized. Both proteins form mechanosensitive (MS) ion channels upon reconstitution into liposomes and functional examination by the patch-clamp technique. Therefore this family are likely to also be MS channel proteins.	.													1	potassium			1	water	mechanosens
887	28067_MCE5393856.1	3_flexible	13	11	0	1	1	1	1	1	1	0	1	1	1	1	1	0	oprB	K07267	oprB	;COG3659;	;M;	cl17816	OprB	Q6377_07850	Q6377_07850 carbohydrate porin [MAG: Candidatus Igneacidithiobacillus sp. CHC19-5, whole genome shotgun sequence.]	335962	Carbohydrate-selective porin OprB [Cell wall/membrane/envelope biogenesis].	.																	1	porin	porin
888	2973_WP_215872175.1	3_flexible	13	11	1	1	1	1	1	1	1	0	1	1	1	1	0	0	oprB	K07267	oprB	;COG3659;	;M;	cl17816	OprB	WP_215872175.1	WP_215872175.1 MULTISPECIES: carbohydrate porin [unclassified Acidithiobacillus]	335962	Carbohydrate-selective porin OprB [Cell wall/membrane/envelope biogenesis].	.																	1	porin	porin
891	3000_WP_215872204.1	3_flexible	13	11	1	1	1	1	1	1	1	1	1	1	1	0	0	0	oprO_P	K07221	oprO_P	;COG3746;	;P;	cl21487	Porin_O_P	WP_215872204.1	WP_215872204.1 MULTISPECIES: porin [unclassified Acidithiobacillus]	399990	Phosphate-selective porin O and P. This family represents a conserved region approximately 400 residues long within the bacterial phosphate-selective porins O and P. These are anion-specific porins, the binding site of which has a higher affinity for phosphate than chloride ions. Porin O has a higher affinity for polyphosphates, while porin P has a higher affinity for orthophosphate. In P. aerugi…	.																	1	phosphate	porin
900	3147_WP_215872446.1	3_flexible	13	10	1	1	1	1	1	1	1	1	1	0	0	1	0	0	nasS	K22067	nasS	;COG0715;	;P;	pfam13379	NMT1_2	WP_215872446.1	WP_215872446.1 MULTISPECIES: ABC transporter substrate-binding protein [unclassified Acidithiobacillus]	404289	NMT1-like family. This family is closely related to the pfam09084 family.	.																	1	nitrate/sulfonate/bicarbonate	uptake
906	2267_WP_215871244.1	3_flexible	13	13	2	1	1	1	1	1	1	0	2	1	1	1	0	0	ABC.PA.S	K02030	ABC.PA.S	;COG2202;COG5001;COG0745;	;T;T;TK;	cl32410	PRK09776	WP_215871244.1	WP_215871244.1 MULTISPECIES: EAL domain-containing protein [unclassified Acidithiobacillus]	182070	putative diguanylate cyclase; Provisional	.																	1	polar amino acid
912	1729_HGE69067.1	3_flexible	13	10	1	1	1	1	1	1	1	1	1	0	0	0	0	1		K10826;K10834		;COG0488;	;R;	PRK15064	PRK15064	HGE69067.1	HGE69067.1 TPA: ABC-F family ATPase [Acidithiobacillus sp.]	237894	ABC transporter ATP-binding protein; Provisional	.																	1		export
917	1276_HGE68614.1	3_flexible	13	14	2	1	1	1	1	1	1	1	2	0	1	0	1	1	emrB	K03446	emrB	;COG2814;COG2271;	;G;G;	cl31024	efflux_EmrB	HGE68614.1	HGE68614.1 TPA: MFS transporter [Acidithiobacillus sp.]	129794	drug resistance transporter, EmrB/QacA subfamily. This subfamily of drug efflux proteins, a part of the major faciliator family, is predicted to have 14 potential membrane-spanning regions. Members with known activities include EmrB (multiple drug resistance efflux pump) in E. coli, FarB (antibacterial fatty acid resistance) in Neisseria gonorrhoeae, TcmA (tetracenomycin C resistance) in Streptom…	.																	1	drug: proton	antiport
928	1563_HGE68901.1	3_flexible	13	9	1	1	1	1	1	1	1	1	0	0	0	1	0	0	acrA, mexA, adeI, smeD, mtrC, cmeA	K03585	acrA, mexA, adeI, smeD, mtrC, cmeA	;COG0845;	;MV;	cl36959	RND_mfp	HGE68901.1	HGE68901.1 TPA: efflux RND transporter periplasmic adaptor subunit [Acidithiobacillus sp.]	273776	RND family efflux transporter, MFP subunit. This model represents the MFP (membrane fusion protein) component of the RND family of transporters. RND refers to Resistance, Nodulation, and cell Division. It is, in part, a subfamily of pfam00529 (Pfam release 7.5) but hits substantial numbers of proteins missed by that model. The related HlyD secretion protein, for which pfam00529 is named, is outsi…	.																	1	multidrug	efflux
932	2270_WP_215871247.1	3_flexible	13	11	1	1	1	1	1	1	1	0	1	1	1	1	0	0	ABC.CD.TX	K02005	ABC.CD.TX	;COG0845;COG1566;	;MV;V;	cl36959	RND_mfp	WP_215871247.1	WP_215871247.1 MULTISPECIES: efflux RND transporter periplasmic adaptor subunit [unclassified Acidithiobacillus]	273776	RND family efflux transporter, MFP subunit. This model represents the MFP (membrane fusion protein) component of the RND family of transporters. RND refers to Resistance, Nodulation, and cell Division. It is, in part, a subfamily of pfam00529 (Pfam release 7.5) but hits substantial numbers of proteins missed by that model. The related HlyD secretion protein, for which pfam00529 is named, is outsi…	.																	1	efflux	efflux
935	3820_WP_226827167.1	3_flexible	13	11	1	1	1	1	1	1	1	0	1	0	1	1	0	1	mdtA	K07799	mdtA	;COG0845;	;MV;	cl36959	RND_mfp	WP_226827167.1	WP_226827167.1 MULTISPECIES: efflux RND transporter periplasmic adaptor subunit [unclassified Acidithiobacillus]	273776	RND family efflux transporter, MFP subunit. This model represents the MFP (membrane fusion protein) component of the RND family of transporters. RND refers to Resistance, Nodulation, and cell Division. It is, in part, a subfamily of pfam00529 (Pfam release 7.5) but hits substantial numbers of proteins missed by that model. The related HlyD secretion protein, for which pfam00529 is named, is outsi…	.																	1	multidrug	efflux
938	28464_MCE5394253.1	3_flexible	13	12	2	1	1	1	1	1	1	1	1	0	0	0	1	1	mdtP	K15550	mdtP	;COG1538;	;M;	cl36990	outer_NodT	HGE68615.1	HGE68615.1 TPA: efflux transporter outer membrane subunit [Acidithiobacillus sp.]	273830	efflux transporter, outer membrane factor (OMF) lipoprotein, NodT family. Members of this model comprise a subfamily of the Outer Membrane Factor (TCDB 1.B.17) porins. OMF proteins operate in conjunction with a primary transporter of the RND, MFS, ABC, or PET systems, and a MFP (membrane fusion protein) to tranport substrates across membranes. The complex thus formed allows transport (export) of …	.																	1	multidrug	efflux
940	1795_HGE69133.1	3_flexible	13	10	1	1	1	1	1	1	1	1	1	0	0	1	0	0	oprC, opcM	K18903	oprC, opcM	;COG1538;	;M;	cl36990	outer_NodT	HGE69133.1	HGE69133.1 TPA: efflux transporter outer membrane subunit [Acidithiobacillus sp.]	273830	efflux transporter, outer membrane factor (OMF) lipoprotein, NodT family. Members of this model comprise a subfamily of the Outer Membrane Factor (TCDB 1.B.17) porins. OMF proteins operate in conjunction with a primary transporter of the RND, MFS, ABC, or PET systems, and a MFP (membrane fusion protein) to tranport substrates across membranes. The complex thus formed allows transport (export) of …	.																	1	multidrug	efflux
941	2000_WP_215870869.1	3_flexible	13	9	1	1	1	1	1	1	1	1	0	0	0	1	0	0	oprC, opcM	K18903	oprC, opcM	;COG1538;	;M;	cl36990	outer_NodT	WP_215870869.1	WP_215870869.1 MULTISPECIES: efflux transporter outer membrane subunit [unclassified Acidithiobacillus]	273830	efflux transporter, outer membrane factor (OMF) lipoprotein, NodT family. Members of this model comprise a subfamily of the Outer Membrane Factor (TCDB 1.B.17) porins. OMF proteins operate in conjunction with a primary transporter of the RND, MFS, ABC, or PET systems, and a MFP (membrane fusion protein) to tranport substrates across membranes. The complex thus formed allows transport (export) of …	.																	1	multidrug	efflux
953	27564_MCE5393353.1	3_flexible	13	6	1	0	0	0	0	0	0	0	1	0	1	1	1	1	pabC	K02619	pabC	;COG0115;	;EH;	cl00224	PRK06092	WP_215873222.1	WP_215873222.1 MULTISPECIES: aminodeoxychorismate lyase [unclassified Acidithiobacillus]	412236	PyridoxaL 5'-Phosphate Dependent Enzymes class IV (PLPDE_IV). This D-amino acid superfamily, one of five classes of PLPDE, consists of branched-chain amino acid aminotransferases (BCAT), D-amino acid transferases (DAAT), and 4-amino-4-deoxychorismate lyases (ADCL). BCAT catalyzes the reversible transamination reaction between the L-branched-chain amino and alpha-keto acids. DAAT catalyzes the syn…	.
957	2370_WP_215871367.1	3_flexible	13	10	1	1	1	1	1	1	1	1	1	0	0	0	0	1	mmsB, HIBADH	K00020	mmsB, HIBADH	;COG2084;	;I;	COG2084	MmsB	WP_215871367.1	WP_215871367.1 MULTISPECIES: NAD(P)-dependent oxidoreductase [unclassified Acidithiobacillus]	224995	3-hydroxyisobutyrate dehydrogenase or related beta-hydroxyacid dehydrogenase [Lipid transport and metabolism].	.
996	27715_MCE5393504.1	3_flexible	13	12	1	1	1	1	1	1	1	0	0	1	1	1	1	1	dapD	K00674	dapD	;COG2171;	;E;	PRK11830	dapD	WP_215871164.1	WP_215871164.1 MULTISPECIES: 2,3,4,5-tetrahydropyridine-2,6-dicarboxylate N-succinyltransferase [unclassified Acidithiobacillus]	236996	2,3,4,5-tetrahydropyridine-2,6-carboxylate N-succinyltransferase; Provisional	.
1006	28680_MCE5394469.1	3_flexible	13	12	1	1	1	1	1	1	1	0	1	0	0	1	1	2	flhB2	K04061	flhB2	;COG2257;	;U;	cl43661	YlqH	WP_215871825.1	WP_215871825.1 MULTISPECIES: EscU/YscU/HrcU family type III secretion system export apparatus switch protein [unclassified Acidithiobacillus]	418535	FlhB HrpN YscU SpaS Family. type III secretion system protein HrcU; Validated	.
1008	153_HGE67491.1	3_flexible	13	10	1	1	1	1	1	1	1	1	1	0	1	0	0	0	cheBR	K13924	cheBR	;COG2202;COG2203;COG2199;	;T;T;T;	cd01948	PRK11359	HGE67491.1	HGE67491.1 TPA: GGDEF and EAL domain-containing protein [Acidithiobacillus sp.]	238923,183097,396252	EAL domain, c-di-GMP-specific phosphodiesterase class I (or its enzymatically inactive variant) [Signal transduction mechanisms].	.
1009	180_HGE67518.1	3_flexible	13	18	2	2	2	2	2	2	2	1	2	0	0	1	0	0	cheBR	K13924	cheBR	;COG2203;COG2200;COG2202;COG0517;COG0745;	;T;T;T;T;TK;	cd01949	GGDEF	HGE67518.1	HGE67518.1 TPA: diguanylate cyclase, partial [Acidithiobacillus sp.]	143635,182070,404135	GGDEF domain, diguanylate cyclase (c-di-GMP synthetase) or its enzymatically inactive variants [Signal transduction mechanisms].	.
1011	28063_MCE5393852.1	3_flexible	13	11	1	1	1	1	1	1	1	0	1	0	0	1	1	1	flhG, fleN	K04562	flhG, fleN	;COG0455;	;DN;	cd02038	FlhG	WP_215871946.1	WP_215871946.1 MULTISPECIES: MinD/ParA family protein [unclassified Acidithiobacillus]	349758	MinD-like ATPase FlhG. FlhG is a member of the SIMIBI superfamily. FlhG (also known as YlxH) is a major determinant for a variety of flagellation patterns. It effects location and number of bacterial flagella during C-ring assembly.	.
1017	7080_fig-6666666.523682.peg.541	3_flexible	13	2	0	0	0	0	0	0	0	0	0	1	0	0	0	1	flhF	K02404	flhF	;COG1419;	;N;			fig|6666666.523682.peg.541	fig|6666666.523682.peg.541	349782	Flagellar biosynthesis GTPase FlhF [Cell motility].	.
1018	28894_MCE5394683.1	3_flexible	13	10	1	1	1	1	1	1	1	0	1	0	0	1	1	0	mcp	K03406	mcp	;COG0840;COG2199;	;T;T;	cd18773	dCache_1	WP_215870847.1	WP_215870847.1 MULTISPECIES: PDC sensor domain-containing protein [unclassified Acidithiobacillus]	350341	first PDC (PhoQ/DcuS/CitA) domain of methyl-accepting chemotaxis proteins, diguanylate-cyclase and similar domains. Histidine kinase (HK) receptors are part of two-component systems (TCS) in bacteria that play a critical role for sensing and adapting to environmental changes. Typically, HK receptors contain an extracellular sensing domain flanked by two transmembrane helices, an intracellular dim…	.
1036	6451_Q6377_10150	3_flexible	13	4	0	0	0	0	0	0	0	0	1	1	1	1	0	0	mcp	K03406	mcp	;COG0840;	;T;	cl39097	MCP_signal	Q6377_10150	Q6377_10150 methyl-accepting chemotaxis protein [MAG: Candidatus Igneacidithiobacillus sp. CHC19-5, whole genome shotgun sequence.]	393467,404554,404482	Methyl-accepting chemotaxis protein (MCP), signaling domain. Methyl-accepting chemotaxis proteins (MCPs or chemotaxis receptors) are an integral part of the transmembrane protein complex that controls bacterial chemotaxis, together with the histidine kinase CheA, the receptor-coupling protein CheW, receptor-modification enzymes, and localized phosphatases. MCPs contain a four helix trans membrane…	.
1037	28627_MCE5394416.1	3_flexible	13	11	1	1	1	1	1	1	1	0	1	0	0	1	1	1	flrB, fleS	K10942	flrB, fleS	;COG0642;COG2205;COG5000;	;T;T;T;	COG0642	PRK11360	WP_215871962.1	WP_215871962.1 MULTISPECIES: HAMP domain-containing histidine kinase [unclassified Acidithiobacillus]	223715	Signal transduction histidine kinase [Signal transduction mechanisms].	.
1050	2814_WP_215871974.1	3_flexible	13	12	1	1	1	1	1	1	1	0	1	1	1	1	0	1	flgH	K02393	flgH	;COG2063;	;N;	pfam02107	FlgH	WP_215871974.1	WP_215871974.1 MULTISPECIES: flagellar basal body L-ring protein FlgH [unclassified Acidithiobacillus]	396606	Flagellar basal body L-ring protein FlgH [Cell motility].	.
1073	28062_MCE5393851.1	3_flexible	13	11	1	1	1	1	1	1	1	0	1	1	0	1	1	0	flhF	K02404	flhF	;COG1419;	;N;	cl35370	flhF	WP_215871947.1	WP_215871947.1 MULTISPECIES: flagellar biosynthesis protein FlhF [unclassified Acidithiobacillus]	235570	flagellar biosynthesis protein FlhF.	.
1079	28064_MCE5393853.1	3_flexible	13	11	1	1	1	1	1	1	1	0	1	0	0	1	1	1	fliA	K02405	fliA	;COG1191;	;K;	cl35526	fliA	WP_215871945.1	WP_215871945.1 MULTISPECIES: RNA polymerase sigma factor FliA [unclassified Acidithiobacillus]	235901	flagellar biosynthesis sigma factor; Validated	.
1090	23_HGE67361.1	3_flexible	13	7	1	0	0	0	0	0	0	1	1	1	1	1	0	1	flgF	K02391	flgF	;COG4787;	;N;	PRK12640	flgF	HGE67361.1	HGE67361.1 TPA: flagellar basal-body rod protein FlgF [Acidithiobacillus sp.]	183642	flagellar basal body rod protein FlgF; Reviewed	.
1093	2815_WP_215871975.1	3_flexible	13	12	1	1	1	1	1	1	1	0	1	1	1	1	0	1	flgG	K02392	flgG	;COG4786;	;N;	PRK12693	flgG	WP_215871975.1	WP_215871975.1 MULTISPECIES: flagellar basal-body rod protein FlgG [unclassified Acidithiobacillus]	183687	flagellar basal body rod protein FlgG; Provisional	.
1111	5932_Q6377_07490	3_flexible	13	3	0	0	1	1	0	0	0	0	0	0	0	1	0	0	rfbF, rhlC	K12990	rfbF, rhlC	;COG1216;	;G;	cd02526	GT2_RfbF_like	Q6377_07490	Q6377_07490 glycosyltransferase family 2 protein [MAG: Candidatus Igneacidithiobacillus sp. CHC19-5, whole genome shotgun sequence.]	133017	RfbF is a putative dTDP-rhamnosyl transferase. Shigella flexneri RfbF protein is a putative dTDP-rhamnosyl transferase. dTDP rhamnosyl transferases of Shigella flexneri add rhamnose sugars to N-acetyl-glucosamine in the O-antigen tetrasaccharide repeat. Lipopolysaccharide O antigens are important virulence determinants for many bacteria. The variations of sugar composition, the sequence of the su…	.
1113	27918_MCE5393707.1	3_flexible	13	16	1	1	1	1	1	1	1	2	1	1	2	1	1	1	manB	K01840	manB	;COG1109;	;G;	cd03088	ManB	WP_255790169.1	WP_255790169.1 phosphomannomutase [Acidithiobacillus sp. YTS05]	100090	Phosphomannomutase [Carbohydrate transport and metabolism].	.
1116	5931_Q6377_07485	3_flexible	13	3	0	0	1	1	0	0	0	0	0	0	0	1	0	0	glgM	K16148	glgM	;COG0438;	;M;	cd03801	GT1_YqgM_like	Q6377_07485	Q6377_07485 glycosyltransferase family 4 protein [MAG: Candidatus Igneacidithiobacillus sp. CHC19-5, whole genome shotgun sequence.]	340831	phosphatidyl-myo-inositol mannosyltransferase. This family is most closely related to the GT4 family of glycosyltransferases and named after PimA in Propionibacterium freudenreichii, which is involved in the biosynthesis of phosphatidyl-myo-inositol mannosides (PIM) which are early precursors in the biosynthesis of lipomannans (LM) and lipoarabinomannans (LAM), and catalyzes the addition of a man…	.
1120	4026_WP_255789498.1	3_flexible	13	8	1	1	1	1	1	1	1	0	0	0	0	1	0	0	rfbN, wbaN	K12992	rfbN	;COG1216;COG1215;COG0438;	;G;N;M;	cd03808	GT1_cap1E_like	WP_255789498.1	WP_255789498.1 glycosyltransferase [Acidithiobacillus sp. YTS05]	340837,395426,404513	capsular polysaccharide biosynthesis glycosyltransferase CapM and similar proteins. This family is most closely related to the GT4 family of glycosyltransferases. CapM in Staphylococcus aureus is required for the synthesis of type 1 capsular polysaccharides.	.
1124	4690_Q6377_01100	3_flexible	13	7	0	1	1	1	1	1	1	0	0	0	0	1	0	0	wbpX	K12993	wbpX	;COG0438;	;M;	cd03809	GT1_mtfB_like	Q6377_01100	Q6377_01100 glycosyltransferase family 1 protein [MAG: Candidatus Igneacidithiobacillus sp. CHC19-5, whole genome shotgun sequence.]	340838	glycosyltransferases MtfB, WbpX, and similar proteins. This family is most closely related to the GT4 family of glycosyltransferases. MtfB (mannosyltransferase B) in E. coli has been shown to direct the growth of the O9-specific polysaccharide chain. It transfers two mannoses into the position 3 of the previously synthesized polysaccharide.	.
1128	4022_WP_255789492.1	3_flexible	13	9	1	1	1	1	1	1	1	0	0	0	2	0	0	0	wbpX	K12993	wbpX	;COG0438;	;M;	cd03809	GT1_mtfB_like	WP_255789492.1	WP_255789492.1 glycosyltransferase [Acidithiobacillus sp. YTS05]	340838,340838,340831	glycosyltransferases MtfB, WbpX, and similar proteins. This family is most closely related to the GT4 family of glycosyltransferases. MtfB (mannosyltransferase B) in E. coli has been shown to direct the growth of the O9-specific polysaccharide chain. It transfers two mannoses into the position 3 of the previously synthesized polysaccharide.	.
1131	209_HGE67547.1	3_flexible	13	2	0	0	0	0	0	0	0	1	0	0	1	0	0	0	wbbL	K07011	wbbL	;COG1216;	;G;	cd04186	GT_2_like_c	HGE67547.1	HGE67547.1 TPA: glycosyltransferase family 2 protein [Acidithiobacillus sp.]	133029	Subfamily of Glycosyltransferase Family GT2 of unknown function. GT-2 includes diverse families of glycosyltransferases with a common GT-A type structural fold, which has two tightly associated beta/alpha/beta domains that tend to form a continuous central sheet of at least eight beta-strands. These are enzymes that catalyze the transfer of sugar moieties from activated donor molecules to specifi…	.
1138	1937_WP_215870782.1	3_flexible	13	12	1	1	1	1	1	1	1	0	3	1	0	1	0	0	gtrB, csbB	K20534	gtrB, csbB	;COG0463;	;M;	cd04187	DPM1_like_bac	WP_215870782.1	WP_215870782.1 MULTISPECIES: glycosyltransferase family 2 protein [unclassified Acidithiobacillus]	133030	Bacterial DPM1_like enzymes are related to eukaryotic DPM1. A family of bacterial enzymes related to eukaryotic DPM1; Although the mechanism of eukaryotic enzyme is well studied, the mechanism of the bacterial enzymes is not well understood. The eukaryotic DPM1 is the catalytic subunit of eukaryotic Dolichol-phosphate mannose (DPM) synthase. DPM synthase is required for synthesis of the glycosylp…	.
1146	27848_MCE5393637.1	3_flexible	13	12	1	1	1	1	1	1	1	0	1	1	1	1	1	0	murU	K00992	murU	;COG1208;	;JM;	cd06422	NTP_transferase_like_1	WP_215871526.1	WP_215871526.1 MULTISPECIES: nucleotidyltransferase family protein [unclassified Acidithiobacillus]	133044	NTP_transferase_like_1 is a member of the nucleotidyl transferase family. This is a subfamily of nucleotidyl transferases. Nucleotidyl transferases transfer nucleotides onto phosphosugars. The activated sugars are precursors for synthesis of lipopolysaccharide, glycolipids and polysaccharides. Other subfamilies of nucleotidyl transferases include Alpha-D-Glucose-1-Phosphate Cytidylyltransferase, …	.
1151	3257_WP_215872645.1	3_flexible	13	13	1	1	3	3	1	1	1	0	1	1	0	0	0	0	pelA	K21006	pelA	;COG3868;COG0726;	;G;GM;	cd10922	CE4_PelA_like_C	WP_215872645.1	WP_215872645.1 MULTISPECIES: endo alpha-1,4 polygalactosaminidase [unclassified Acidithiobacillus]	200548	C-terminal Putative NodB-like catalytic domain of PelA-like uncharacterized hypothetical proteins found in bacteria. This family is represented by a protein PelA of unknown function that is encoded by a gene in the pelA-G gene cluster for pellicle production and biofilm formation in Pseudomonas aeruginosa. PelA and most of the family members contain a domain of unknown function, DUF297, in the N-…	.
1157	3700_WP_215874220.1	3_flexible	13	14	2	1	2	2	1	1	1	0	2	0	0	1	0	1	trbF	K20531	trbF	;COG3701;	;U;	cd16425	VirB8	WP_215874220.1	WP_215874220.1 type IV secretion system protein [Acidithiobacillus caldus]	319762	Type IV secretory pathway, TrbF components [Intracellular trafficking, secretion, and vesicular transport].	.
1160	834_HGE68172.1	3_flexible	13	10	1	1	1	1	1	1	1	1	1	0	0	1	0	0	trbI	K20533	trbI	;COG2948;	;U;	cd16429	VirB10	HGE68172.1	HGE68172.1 TPA: conjugal transfer protein TrbI [Acidithiobacillus sp.]	319755	Type IV secretory pathway, VirB10 components [Intracellular trafficking, secretion, and vesicular transport].	.
1165	29922_MCE5387972.1	3_flexible	13	2	0	0	0	0	0	0	0	0	1	0	0	0	0	1	slt	K08309	slt	;COG0741;	;M;	cl00222	LT_GEWL	MCE5387972.1	MCE5387972.1 MAG: transglycosylase SLT domain-containing protein [Acidithiobacillus sp.]	412234	lysozyme-like domains. This family contains several members, including soluble lytic transglycosylases (SLT), goose egg-white lysozymes (GEWL), hen egg-white lysozymes (HEWL), chitinases, bacteriophage lambda lysozymes, endolysins, autolysins, chitosanases, and pesticin. Typical members are involved in the hydrolysis of beta-1,4- linked polysaccharides.	.
1169	28410_MCE5394199.1	3_flexible	13	11	1	1	1	1	1	1	1	0	0	0	1	1	1	1		NOT in KEGG	NOT in KEGG	;COG1835;	;M;	cl01053	OafA	WP_255789467.1	WP_255789467.1 acyltransferase [Acidithiobacillus sp. YTS05]	412717	SGNH_hydrolase, or GDSL_hydrolase, is a diverse family of lipases and esterases. The tertiary fold of the enzyme is substantially different from that of the alpha/beta hydrolase family and unique among all known hydrolases; its active site closely resembles the typical Ser-His-Asp(Glu) triad from other serine hydrolases, but may lack the carboxlic acid.	.
1171	28759_MCE5394548.1	3_flexible	13	2	0	0	0	0	0	0	0	0	1	0	0	0	1	0	bcsZ	K20542	bcsZ	;COG3405;	;G;	cl01351	PRK11097	MCE5394548.1	MCE5394548.1 MAG: cellulase [Acidithiobacillus sp.]	412855	Glycosyl hydrolases family 8.	.
1172	493_HGE67831.1	3_flexible	13	11	1	1	1	1	1	1	1	1	2	0	0	1	0	0	trbD	K20529	trbD	NOT in COG	NOT in COG	cl01501	PRK13823	HGE67831.1	HGE67831.1 TPA: hypothetical protein ENX09_02565 [Acidithiobacillus sp.]	412928	Type IV secretory pathway, VirB3 components [Intracellular trafficking, secretion, and vesicular transport].	.
1176	4720_Q6377_01255	3_flexible	13	4	1	0	1	1	0	0	0	0	0	0	0	1	0	0	trbL	K07344	trbL	NOT in COG	NOT in COG	cl01503	TrbL_P	Q6377_01255	Q6377_01255 P-type conjugative transfer protein TrbL [MAG: Candidatus Igneacidithiobacillus sp. CHC19-5, whole genome shotgun sequence.]	382568	Type IV secretory pathway, TrbL components [Intracellular trafficking, secretion, and vesicular transport].	.
1180	8645_WP_215870347.1	3_flexible	13	4	0	0	1	1	0	0	0	0	1	0	0	0	0	1	trbJ	K20266	trbJ	;COG5314;	;X;	cl02193	TrbJ_Ti	WP_215870347.1	WP_215870347.1 MULTISPECIES: P-type conjugative transfer protein TrbJ [Acidithiobacillus]	413232	VirB5 protein family. This family contains VirB5 domains, including TraC, a VirB5 homolog encoded by the pKM101 plasmid, and similar proteins. VirB5 is one of 11 conserved proteins (VirB1-VirB11) in Agrobacterium tumefaciens, the causative agent of crown gall disease, that span the inner and the outer membrane, and is involved in type IV DNA secretion systems (T4SS) which mediate the translocatio…	.
1181	3922_WP_226838867.1	3_flexible	13	10	2	1	1	1	1	1	1	0	1	0	0	1	0	0	trbJ	K20266	trbJ	NOT in COG	NOT in COG	cl02193	TrbJ_Ti	WP_226838867.1	WP_226838867.1 conjugal transfer protein TrbJ [Acidithiobacillus caldus]	413232	VirB5 protein family. This family contains VirB5 domains, including TraC, a VirB5 homolog encoded by the pKM101 plasmid, and similar proteins. VirB5 is one of 11 conserved proteins (VirB1-VirB11) in Agrobacterium tumefaciens, the causative agent of crown gall disease, that span the inner and the outer membrane, and is involved in type IV DNA secretion systems (T4SS) which mediate the translocatio…	.
1209	5934_Q6377_07500	3_flexible	13	4	0	0	1	1	0	0	0	0	1	0	0	1	0	0	wbbL	K07011	wbbL	NOT in COG	NOT in COG	cl11394	GT_2_like_b	Q6377_07500	Q6377_07500 glycosyltransferase [MAG: Candidatus Igneacidithiobacillus sp. CHC19-5, whole genome shotgun sequence.]	416254	Glycosyltransferase family A (GT-A) includes diverse families of glycosyl transferases with a common GT-A type structural fold. Glycosyltransferases (GTs) are enzymes that synthesize oligosaccharides, polysaccharides, and glycoconjugates by transferring the sugar moiety from an activated nucleotide-sugar donor to an acceptor molecule, which may be a growing oligosaccharide, a lipid, or a protein.…	.
1217	4368_WP_255790113.1	3_flexible	13	12	1	1	1	1	1	1	1	0	1	1	2	1	0	0	algA, xanB, rfbA, wbpW, pslB	K16011	algA, xanB, rfbA, wbpW, pslB	;COG0662;	;G;	cl11394	GMP_PMI	WP_255790113.1	WP_255790113.1 mannose-1-phosphate guanylyltransferase/mannose-6-phosphate isomerase [Acidithiobacillus sp. YTS05]	416254	Glycosyltransferase family A (GT-A) includes diverse families of glycosyl transferases with a common GT-A type structural fold. Glycosyltransferases (GTs) are enzymes that synthesize oligosaccharides, polysaccharides, and glycoconjugates by transferring the sugar moiety from an activated nucleotide-sugar donor to an acceptor molecule, which may be a growing oligosaccharide, a lipid, or a protein.…	.
1233	2076_WP_215870968.1	3_flexible	13	9	2	1	1	1	1	1	1	0	0	0	1	0	0	0	tld	K22252	tld	;COG0451;COG1089;COG1087;	;M;M;M;	cl21454	GDP_MD_SDR_e	WP_215870968.1	WP_215870968.1 MULTISPECIES: GDP-mannose 4,6-dehydratase [unclassified Acidithiobacillus]	419666	Rossmann-fold NAD(P)(+)-binding proteins. This entry is the rossmann domain found in the Xanthine dehydrogenase accessory protein.	.
1236	3839_WP_226827354.1	3_flexible	13	12	1	1	2	2	1	1	1	0	1	0	1	0	0	1	galE, GALE	K01784	galE, GALE	;COG1087;COG0451;	;M;M;	cl21454	UDP_AE_SDR_e	WP_226827354.1	WP_226827354.1 MULTISPECIES: NAD-dependent epimerase/dehydratase family protein [unclassified Acidithiobacillus]	419666	Rossmann-fold NAD(P)(+)-binding proteins. This entry is the rossmann domain found in the Xanthine dehydrogenase accessory protein.	.
1241	28378_MCE5394167.1	3_flexible	13	10	1	1	1	1	1	1	1	0	1	0	0	1	1	0	pilV	K02671	pilV	;COG4795;	;U;	cl44132	type_IV_pilV	WP_215871371.1	WP_215871371.1 MULTISPECIES: prepilin-type N-terminal cleavage/methylation domain-containing protein [unclassified Acidithiobacillus]	421311	Type II secretion system (T2SS), protein J. The T2SJ proteins are pseudopilins, which are targeted to the membrane in E. Coli. T2SJ forms a complex with T2SI (pfam02501) and T2SK (pfam03934) which is part of the Type II secretion apparatus involved in the translocation of proteins across the outer membrane in E.coli. The T2SK-I-J complex has quasihelical characteristics.	.
1242	5935_Q6377_07505	3_flexible	13	2	0	0	0	0	0	0	0	0	1	0	0	1	0	0	glf	K01854	glf	;COG0562;	;M;	cl43185	Glf	Q6377_07505	Q6377_07505 UDP-galactopyranose mutase [MAG: Candidatus Igneacidithiobacillus sp. CHC19-5, whole genome shotgun sequence.]	421484	UDP-galactopyranose mutase [Cell wall/membrane/envelope biogenesis].	.
1243	28379_MCE5394168.1	3_flexible	13	11	1	1	1	1	1	1	1	0	1	0	1	1	1	0	fimT	K08084	fimT	;COG4970;COG4968;COG2165;	;NW;NW;NUW;	cl44175	FimT	WP_226827642.1	WP_226827642.1 MULTISPECIES: GspH/FimT family pseudopilin [unclassified Acidithiobacillus]	421739	type II secretion system protein H. This model represents GspH, protein H of the main terminal branch of the general secretion pathway, also called type II secretion. It transports folded proteins across the bacterial outer membrane and is widely distributed in Gram-negative pathogens. [Protein fate, Protein and peptide secretion and trafficking, Cellular processes, Pathogenesis]	.
1244	3505_WP_215873121.1	3_flexible	13	10	1	1	1	1	1	1	1	0	1	0	1	1	0	0	pilA	K02650	pilA	;COG2165;COG4968;COG4537;COG4969;	;NUW;NW;X;NW;	cl42047	PilE	WP_215873121.1	WP_215873121.1 MULTISPECIES: prepilin-type N-terminal cleavage/methylation domain-containing protein [unclassified Acidithiobacillus]	356100	Type II secretory pathway, pseudopilin PulG [Cell motility, Intracellular trafficking, secretion, and vesicular transport, Extracellular structures].	.
1246	3096_WP_215872382.1	3_flexible	13	10	1	1	1	1	1	1	1	0	1	0	1	1	0	0	vanX	K08641	vanX	;COG2173;	;M;	cl38918	DdpX	WP_215872382.1	WP_215872382.1 MULTISPECIES: peptidase M15 [unclassified Acidithiobacillus]	422954	Metalloproteases including zinc D-Ala-D-Ala carboxypeptidase, L-Ala-D-Glu peptidase, L,D-carboxypeptidase, bacteriophage endolysins, and related proteins. This family summarizes zinc-binding metallopeptidases which are mostly carboxypeptidases and dipeptidases, and includes zinc-dependent D-Ala-D-Ala carboxypeptidases, VanX, L-Ala-D-Glu peptidase, L,D-carboxypeptidase and bacteriophage endolysins…	.
1250	4258_WP_255789818.1	3_flexible	13	9	1	1	1	1	1	1	1	0	1	0	0	1	0	0	trbB	K20527	trbB	;COG4962;	;UW;	cl38936	TrbB_P	WP_255789818.1	WP_255789818.1 P-type conjugative transfer ATPase TrbB [Acidithiobacillus sp. YTS05]	422963	P-loop containing Nucleoside Triphosphate Hydrolases. NVL exists in two forms with N-terminal extensions of different lengths in mammalian cells. NVL has two alternatively spliced isoforms, a short form, NVL1, and a long form, NVL2. NVL2, the major species, is mainly present in the nucleolus, whereas NVL1 is nucleoplasmic. Each has an N-terminal domain, followed by two tandem ATPase domains; this…	.
1253	2966_WP_215872168.1	3_flexible	13	10	1	1	1	1	1	1	1	0	1	0	1	1	0	0	comEA	K02237	comEA	;COG1555;	;L;	cl43451	ComEA	WP_215872168.1	WP_215872168.1 MULTISPECIES: helix-hairpin-helix domain-containing protein [unclassified Acidithiobacillus]	393460	DNA uptake protein ComE and related DNA-binding proteins [Replication, recombination and repair].	.
1267	2075_WP_215870967.1	3_flexible	13	16	3	2	2	2	2	2	2	0	0	0	1	0	0	0	gmd, GMDS	K01711	gmd, GMDS	;COG1089;	;M;	COG1089	Gmd	WP_215870967.1	WP_215870967.1 MULTISPECIES: GDP-mannose 4,6-dehydratase [unclassified Acidithiobacillus]	224014	GDP-D-mannose dehydratase [Cell wall/membrane/envelope biogenesis].	.
1277	28597_MCE5394386.1	3_flexible	13	13	1	1	1	1	1	1	1	0	1	1	1	2	1	0	lpxL, htrB	K02517	lpxL, htrB	;COG1560;	;I;	COG1560	HtrB	WP_215872179.1	WP_215872179.1 MULTISPECIES: lysophospholipid acyltransferase family protein [unclassified Acidithiobacillus]	224476	Lauroyl/myristoyl acyltransferase [Lipid transport and metabolism].	.
1292	1941_WP_215870792.1	3_flexible	13	13	1	1	1	1	1	1	1	2	0	1	1	1	0	1	cpaF, tadA	K02283	cpaF, tadA	;COG1716;COG4962;COG3456;	;T;UW;TU;	COG4962	CpaF	WP_215870792.1	WP_215870792.1 MULTISPECIES: ATPase, T2SS/T4P/T4SS family [unclassified Acidithiobacillus]	227297	Pilus assembly protein, ATPase of CpaF family [Intracellular trafficking, secretion, and vesicular transport, Extracellular structures].	.
1293	253_HGE67591.1	3_flexible	13	11	1	1	1	1	1	1	1	1	0	0	1	1	0	1	cpaC, rcpA	K02280	cpaC, rcpA	;COG4964;	;UW;	cl34850	CpaC	HGE67591.1	HGE67591.1 TPA: type II and III secretion system protein [Acidithiobacillus sp.]	227299	Flp pilus assembly protein, secretin CpaC [Intracellular trafficking, secretion, and vesicular transport, Extracellular structures].	.
1298	2375_WP_215871372.1	3_flexible	13	9	1	1	1	1	1	1	1	0	1	0	0	1	0	0	pilY1	K02674	pilY1	;COG3419;	;NW;	cl34608	vWFA	WP_215871372.1	WP_215871372.1 MULTISPECIES: type IV pilin biogenesis protein [unclassified Acidithiobacillus]	411341	adventurous gliding motility lipoprotein CglB. CglB is an outer membrane lipoprotein required for A-motility in Myxococcus xanthus and other delta-proteobacteria. It is transferable between cells that have a compatible TraAB system, and was therefore named conditional (or cell contact-dependent) gliding motility protein B, or CglB.	.
1300	3324_WP_215872863.1	3_flexible	13	11	1	1	2	2	1	1	1	0	1	0	1	0	0	0	pelF	K21011	pelF	;COG0438;	;M;	cl41611	GT1_like_3	WP_215872863.1	WP_215872863.1 MULTISPECIES: GT4 family glycosyltransferase PelF [unclassified Acidithiobacillus]	411604	GT4 family glycosyltransferase PelF. Proteins of this family are components of the exopolysaccharide Pel transporter. It has been reported that PelF is a soluble glycosyltransferase that uses UDP-glucose as the substrate for the synthesis of exopolysaccharide Pel, whereas PelG is a Wzx-like and PST family exopolysaccharide transporter.	.
1305	8649_WP_215870351.1	3_flexible	13	3	0	0	1	1	0	0	0	0	0	0	0	0	0	1	trbG	K20532	trbG	NOT in COG	NOT in COG	NOT	CagX	WP_215870351.1	WP_215870351.1 MULTISPECIES: TrbG/VirB9 family P-type conjugative transfer protein [Acidithiobacillus]	NOT in CDD	hypothetical protein	.
1306	3259_WP_215872648.1	3_flexible	13	12	1	1	2	2	1	1	1	0	1	1	1	0	0	0	pelC	K21008	pelC	;COG5616;	;T;	NOT	TolBN	WP_215872648.1	WP_215872648.1 MULTISPECIES: hypothetical protein [unclassified Acidithiobacillus]	NOT in CDD	hypothetical protein	.
1319	27552_MCE5393341.1	3_flexible	13	15	1	2	1	1	2	2	2	0	1	0	1	1	1	0	rfbC, rmlC	K01790	rfbC, rmlC	;COG1898;	;M;	pfam00908	rmlC	WP_215873004.1	WP_215873004.1 MULTISPECIES: dTDP-4-dehydrorhamnose 3,5-epimerase [unclassified Acidithiobacillus]	395728	dTDP-4-dehydrorhamnose 3,5-epimerase. This family catalyze the isomerisation of dTDP-4-dehydro-6-deoxy -D-glucose with dTDP-4-dehydro-6-deoxy-L-mannose. The EC number of this enzyme is 5.1.3.13.	.
1323	4043_WP_255789519.1	3_flexible	13	15	2	1	2	2	1	1	1	1	2	0	0	1	0	1	trbG	K20532	trbG	;COG3504;	;U;	cl11423	CagX	WP_255789519.1	WP_255789519.1 TrbG/VirB9 family P-type conjugative transfer protein [Acidithiobacillus sp. YTS05]	397544	VirB9/CagX/TrbG, a component of the type IV secretion system. VirB9 is a component of the type IV secretion system, which is employed by pathogenic bacteria to export virulence proteins directly from the bacterial cytoplasm into the host cell. Unlike the more common type III secretion system, type IV systems evolved from the conjugative apparatus, which is used to transfer DNA between cells. VirB…	.
1345	4331_WP_255789979.1	3_flexible	13	11	1	1	2	2	1	1	1	0	1	1	0	0	0	0	pelB	K21007	pelB	NOT in COG	NOT in COG	cl26179	TPR_15	WP_255789979.1	WP_255789979.1 tetratricopeptide repeat protein [Acidithiobacillus sp. YTS05]	404332	Tetratricopeptide repeat.	.
1348	28377_MCE5394166.1	3_flexible	13	10	1	1	1	1	1	1	1	0	1	0	0	1	1	0	pilW	K02672	pilW	;COG4966;	;NW;	pfam16074	PilW	WP_215871407.1	WP_215871407.1 MULTISPECIES: PilW family protein [unclassified Acidithiobacillus]	406474	Tfp pilus assembly protein PilW [Cell motility, Extracellular structures].	.
1350	3318_WP_215872856.1	3_flexible	13	12	1	1	2	2	1	1	1	0	1	1	1	0	0	0	pelG	K21012	pelG	;COG4267;	;S;	pfam16933	PelG	WP_215872856.1	WP_215872856.1 MULTISPECIES: exopolysaccharide Pel transporter PelG [unclassified Acidithiobacillus]	407161	GT4 family glycosyltransferase PelF. Proteins of this family are components of the exopolysaccharide Pel transporter. It has been reported that PelF is a soluble glycosyltransferase that uses UDP-glucose as the substrate for the synthesis of exopolysaccharide Pel, whereas PelG is a Wzx-like and PST family exopolysaccharide transporter.	.
1352	3838_WP_226827350.1	3_flexible	13	9	1	1	1	1	1	1	1	0	1	0	1	0	0	0	pelD	K21009	pelD	NOT in COG	NOT in COG	pfam16963	PelD_GGDEF	WP_226827350.1	WP_226827350.1 MULTISPECIES: hypothetical protein [unclassified Acidithiobacillus]	407177	PelD GGDEF domain. This degenerate GGDEF domain is found at the C-terminus of PelD, a membrane-bound c-di-GMP-specific receptor. It contains an RXXD motif resembling the allosteric inhibition site found in diguanylate cyclases. In PelD this RXXD motif binds to dimeric c-di-GMP.	.
1365	4161_WP_255789694.1	3_flexible	13	10	1	1	1	1	1	1	1	0	1	1	0	1	0	0		NOT in KEGG	NOT in KEGG	;COG0547;	;E;	cl35647	PRK08136	WP_255789694.1	WP_255789694.1 DNA-binding protein YbiB [Acidithiobacillus sp. YTS05]	236160	glycosyl transferase family protein; Provisional	.
1366	28166_MCE5393955.1	3_flexible	13	13	1	1	1	1	1	1	1	0	1	1	2	0	1	1	gmhB	K03273	gmhB	;COG0241;	;E;	PRK08942	PRK08942	WP_215872278.1	WP_215872278.1 MULTISPECIES: D-glycero-beta-D-manno-heptose 1,7-bisphosphate 7-phosphatase [unclassified Acidithiobacillus]	236354	D-glycero-beta-D-manno-heptose 1,7-bisphosphate 7-phosphatase.	.
1373	6407_Q6377_09925	3_flexible	13	2	0	0	0	0	0	0	0	0	0	0	0	1	0	1	rhlE	K11927	rhlE	;COG0513;	;L;	cl28899	PRK10590	Q6377_09925	Q6377_09925 DEAD/DEAH box helicase [MAG: Candidatus Igneacidithiobacillus sp. CHC19-5, whole genome shotgun sequence.]	236722	ATP-dependent RNA helicase RhlE; Provisional	.
1377	26621_MCE5361027.1	3_flexible	13	2	0	0	0	0	0	0	0	0	1	0	1	0	0	0	pgaC, icaA	K11936	pgaC, icaA	;COG1215;COG0726;	;N;GM;	cd06423	BcsA	MCE5361027.1	MCE5361027.1 MAG: glycosyltransferase [Acidithiobacillus sp.]	236882	N-glycosyltransferase; Provisional	.
1385	3698_WP_215874154.1	3_flexible	13	14	2	1	2	2	1	1	1	1	2	0	0	1	0	0	trbE	K20530	trbE	;COG3451;	;U;	cl36308	PRK13873	WP_215874154.1	WP_215874154.1 DUF87 domain-containing protein [Acidithiobacillus caldus]	237536	conjugal transfer ATPase TrbE; Provisional	.
1392	13933_WP_226830587.1	3_flexible	13	15	1	2	1	1	2	2	2	1	1	0	0	1	1	0	SGA1	K01178	SGA1	;COG3387;	;G;	cl31121	glucan_glucosid	WP_226830587.1	WP_226830587.1 MULTISPECIES: glycoside hydrolase family 15 protein [unclassified Acidithiobacillus]	130598	glucan 1,4-alpha-glucosidase. Glucan 1,4-alpha-glucosidase catalyzes the hydrolysis of terminal 1,4-linked alpha-D-glucose residues from non-reducing ends of polysaccharides, releasing a beta-D-glucose monomer. Some forms of this enzyme can hydrolyze terminal 1,6- and 1,3-alpha-D-glucosidic bonds in polysaccharides as well. [Energy metabolism, Biosynthesis and degradation of polysaccharides]	.
1403	252_HGE67590.1	3_flexible	13	11	1	1	1	1	1	1	1	1	0	0	1	1	0	1	cpaB, rcpC	K02279	cpaB, rcpC	;COG3745;	;UW;	cl37231	pilus_cpaB	HGE67590.1	HGE67590.1 TPA: Flp pilus assembly protein CpaB [Acidithiobacillus sp.]	274472	Flp pilus assembly protein CpaB. Members of this protein family are the CpaB protein of Flp-type pilus assembly. Similar proteins include the FlgA protein of bacterial flagellum biosynthesis.	.
1409	28778_MCE5394567.1	3_flexible	13	11	1	1	1	1	1	1	1	0	1	0	1	0	1	1	gcvH, GCSH	K02437	gcvH, GCSH	;COG0509;	;E;	cl11404	PRK13380	WP_255790081.1	WP_255790081.1 glycine cleavage system protein GcvH [Acidithiobacillus sp. YTS05]	416260	Biotinyl_lipoyl_domains are present in biotin-dependent carboxylases/decarboxylases, the dihydrolipoyl acyltransferase component (E2) of 2-oxo acid dehydrogenases, and the H-protein of the glycine cleavage system (GCS). These domains transport CO2, acyl, or methylamine, respectively, between components of the complex/protein via a biotinyl or lipoyl group, which is covalently attached to a highly…	.
1424	4687_Q6377_01085	3_flexible	13	7	0	1	1	1	1	1	1	0	0	0	0	1	0	0	kpsC, lipA	K07266	kpsC, lipA	;COG3563;	;M;	cd16439	beta_Kdo_transferase_KpsC_2	Q6377_01085	Q6377_01085 beta-3-deoxy-D-manno-oct-2-ulosonic acid transferase [MAG: Candidatus Igneacidithiobacillus sp. CHC19-5, whole genome shotgun sequence.]	319747	beta-3-deoxy-D-manno-oct-2-ulosonic acid (Kdo)-transferase KpsC, repeat 2. KpsC is a beta-3-deoxy-D-manno-oct-2-ulosonic acid (Kdo)-transferase. It is part of the ATP-binding cassette transporter dependent capsular polysaccharides (CPSs) synthesis pathway, one of two CPS synthesis pathways present in Escherichia coli. The poly-Kdo linker is thought to be the common feature of CPSs synthesized via…	.									2	?							1	capsular polysaccharide	export
1425	4686_Q6377_01080	3_flexible	13	7	0	1	1	1	1	1	1	0	0	0	0	1	0	0	kpsS, lipB	K07265	kpsS, lipB	;COG3562;	;M;	cd16441	beta_Kdo_transferase_KpsS	Q6377_01080	Q6377_01080 capsular biosynthesis protein [MAG: Candidatus Igneacidithiobacillus sp. CHC19-5, whole genome shotgun sequence.]	319749	beta-3-deoxy-D-manno-oct-2-ulosonic acid (Kdo)-transferase KpsS like. KpsS is a beta-3-deoxy-D-manno-oct-2-ulosonic acid (Kdo)-transferase. It is part of the ATP-binding cassette transporter dependent capsular polysaccharides (CPSs) synthesis pathway, one of two CPS synthesis pathways present in Escherichia coli. The poly-Kdo linker is thought to be the common feature of CPSs synthesized via this…	.									2	?							1	capsular polysaccharide	export
1436	28222_MCE5394011.1	3_flexible	13	7	1	0	0	0	0	0	0	1	0	1	1	1	1	1	kdsB	K00979	kdsB	;COG1212;	;M;	PRK05450	PRK05450	HGE68672.1	HGE68672.1 TPA: 3-deoxy-manno-octulosonate cytidylyltransferase [Acidithiobacillus sp.]	235473	3-deoxy-manno-octulosonate cytidylyltransferase; Provisional	.									2	?
1440	1352_HGE68690.1	3_flexible	13	8	0	1	1	1	1	1	1	1	0	0	0	1	0	0	wza, gfcE	K01991	wza, gfcE	;COG1596;	;M;	cl36466	PRK15078	HGE68690.1	HGE68690.1 TPA: polysaccharide export protein [Acidithiobacillus sp.]	237903	polysaccharide export protein Wza; Provisional	.									2	?							1	polysaccharide	export
1443	401_HGE67739.1	3_flexible	13	10	1	1	1	1	1	1	1	1	1	0	0	0	0	1	frmA, ADH5, adhC	K00121	frmA, ADH5, adhC	;COG1062;	;C;	cd08300	alcohol_DH_class_III	HGE67739.1	HGE67739.1 TPA: S-(hydroxymethyl)glutathione dehydrogenase/class III alcohol dehydrogenase [Acidithiobacillus sp.]	176260	class III alcohol dehydrogenases. Members identified as glutathione-dependent formaldehyde dehydrogenase(FDH), a member of the zinc dependent/medium chain alcohol dehydrogenase family. FDH converts formaldehyde and NAD(P) to formate and NAD(P)H. The initial step in this process the spontaneous formation of a S-(hydroxymethyl)glutathione adduct from formaldehyde and glutathione, followed by FDH-me…	.
1449	28168_MCE5393957.1	3_flexible	13	11	1	1	1	1	1	1	1	0	1	0	1	0	1	1	rimK	K05844	rimK	;COG0189;	;EHJQ;	cl32517	PRK10446	WP_215872280.1	WP_215872280.1 MULTISPECIES: RimK family alpha-L-glutamate ligase [unclassified Acidithiobacillus]	182468	30S ribosomal protein S6--L-glutamate ligase.	.
1451	3426_WP_215873007.1	3_flexible	13	10	1	1	1	1	1	1	1	0	0	0	1	1	0	1		NOT in KEGG	NOT in KEGG	;COG0406;	;G;	NOT	PhoE	WP_215873007.1	WP_215873007.1 MULTISPECIES: hypothetical protein [unclassified Acidithiobacillus]	NOT in CDD	hypothetical protein	.									2	?
1460	fig|6666666.523682.peg.376	3_flexible	13	10	1	1	1	1	1	1	1	0	0	1	0	0	1	1	merR	K08365	ND	COG0789	K	TIGR02051	MerR	fig|6666666.523682.peg.376	MerR family transcriptional regulator, mercuric resistance operon regulatory protein			.
1465	MCE5361316.1	3_flexible	13	7	1	0	1	1	0	0	0	0	1	1	1	1	0	0	arsR	K03892	ND	COG0640	K	NF033788	HTH_ARSR	MCE5361316.1	ArsR family transcriptional regulator, arsenate/arsenite/antimonite-responsive transcriptional repressor			.
77	789_HGE68127.1	4_exclusive_flexible	14	6	0	1	1	1	1	1	1	0	0	0	0	0	0	0		K00329;K00356	ND	;COG0702;COG0451;	;R;M;	cl21454	NDUFA9_like_SDR_a	HGE68127.1	HGE68127.1 TPA: NAD-dependent epimerase/dehydratase family protein, partial [Acidithiobacillus sp.]	419666	Rossmann-fold NAD(P)(+)-binding proteins. This entry is the rossmann domain found in the Xanthine dehydrogenase accessory protein.	.	1	energy
101	11287_WP_264317826.1	4_exclusive_flexible	14	6	0	1	1	1	1	1	1	0	0	0	0	0	0	0	hdrB2	K03389	hdrB2	;COG2048;	;C;	cl34396	CCG	WP_264317826.1	WP_264317826.1 heterodisulfide reductase-related iron-sulfur binding cluster, partial [Acidithiobacillus sp. VAN18-1]	224959	Heterodisulfide reductase, subunit B [Energy production and conversion].	.	1	sulfur_heterodisulfide
105	8658_WP_215870623.1	4_exclusive_flexible	14	6	0	1	1	1	1	1	1	0	0	0	0	0	0	0	ychN	K06039	ychN	;COG1553;	;P;	pfam02635	DrsE	WP_215870623.1	WP_215870623.1 MULTISPECIES: DsrE family protein [Acidithiobacillus]	396967	DsrE/DsrF-like family. DsrE is a small soluble protein involved in intracellular sulfur reduction. The family also includes YrkE proteins.	.	1	sulfur relay
138	4127_WP_255789647.1	4_exclusive_flexible	14	1	1	0	0	0	0	0	0	0	0	0	0	0	0	0	clsA_B	K06131	clsA_B	;COG1502;	;I;	NF038319	PLDc_unchar4	WP_255789647.1	WP_255789647.1 DISARM system phospholipase D-like protein DrmC [Acidithiobacillus sp. YTS05]	417682	Catalytic domain of phospholipase D superfamily proteins. Catalytic domain of phospholipase D (PLD) superfamily proteins. The PLD superfamily is composed of a large and diverse group of proteins including plant, mammalian and bacterial PLDs, bacterial cardiolipin (CL) synthases, bacterial phosphatidylserine synthases (PSS), eukaryotic phosphatidylglycerophosphate (PGP) synthase, eukaryotic tyrosy…	.			1						1	cardiolipin	proton permeability_membrane rigidity	cardiolipin	1	Glycerol	SYNTHESIS	Synthesis from Phosphatidylglycerol
143	3957_WP_255789403.1	4_exclusive_flexible	14	1	1	0	0	0	0	0	0	0	0	0	0	0	0	0		NOT in KEGG	NOT in KEGG	NOT in COG	NOT in COG	cl15239	PLDc_N_DEXD_b3	WP_255789403.1	WP_255789403.1 hypothetical protein [Acidithiobacillus sp. YTS05]	417682	Catalytic domain of phospholipase D superfamily proteins. Catalytic domain of phospholipase D (PLD) superfamily proteins. The PLD superfamily is composed of a large and diverse group of proteins including plant, mammalian and bacterial PLDs, bacterial cardiolipin (CL) synthases, bacterial phosphatidylserine synthases (PSS), eukaryotic phosphatidylglycerophosphate (PGP) synthase, eukaryotic tyrosy…	.			1						1	cardiolipin	proton permeability_membrane rigidity	cardiolipin
175	12845_WP_215872537.1	4_exclusive_flexible	14	4	0	1	0	0	1	1	1	0	0	0	0	0	0	0	RAD54B	K10877	RAD54B	;COG0553;COG1061;	;KL;KL;	cl45762	HepA	WP_215872537.1	WP_215872537.1 MULTISPECIES: SNF2-related protein [unclassified Acidithiobacillus]	350769,350180,274009	DEXH-box helicase domain of RapA. In bacteria, RapA is an RNA polymerase (RNAP)-associated SWI2/SNF2 (switch/sucrose non-fermentable) protein that mediates RNAP recycling during transcription. The ATPase activity of RapA is stimulated by its interaction with RNAP and inhibited by its N-terminal domain. The conformational changes of RapA and its interaction with RNAP are essential for RNAP recycli…	.			1	1	Recombinational repair	recombinase
185	10728_WP_215885653.1	4_exclusive_flexible	14	6	0	1	1	1	1	1	1	0	0	0	0	0	0	0	dam	K06223	dam	;COG0338;	;L;	cl42425	Dam	WP_215885653.1	WP_215885653.1 MULTISPECIES: DNA adenine methylase [unclassified Acidithiobacillus]	420001	D12 class N6 adenine-specific DNA methyltransferase. All proteins in this family for which functions are known are DNA-adenine methyltransferases. This family is based on the phylogenomic analysis of JA Eisen (1999, Ph.D. Thesis, Stanford University). The DNA adenine methylase (dam) of E. coli and related species is instrumental in distinguishing the newly synthesized strand during DNA replicatio…	.			1	1	Mismatch repair	methylase
186	11029_WP_226827241.1	4_exclusive_flexible	14	2	0	0	1	1	0	0	0	0	0	0	0	0	0	0	dam	K06223	dam	;COG0338;	;L;	cl23779	dam	WP_226827241.1	WP_226827241.1 MULTISPECIES: Dam family site-specific DNA-(adenine-N6)-methyltransferase [Acidithiobacillus]	420001	D12 class N6 adenine-specific DNA methyltransferase. All proteins in this family for which functions are known are DNA-adenine methyltransferases. This family is based on the phylogenomic analysis of JA Eisen (1999, Ph.D. Thesis, Stanford University). The DNA adenine methylase (dam) of E. coli and related species is instrumental in distinguishing the newly synthesized strand during DNA replicatio…	.			1	1	Mismatch repair	methylase
187	11288_WP_264317827.1	4_exclusive_flexible	14	2	0	0	1	1	0	0	0	0	0	0	0	0	0	0	dam	K06223	dam	;COG0338;COG3392;	;L;L;	cl42426	COG3392	WP_264317827.1	WP_264317827.1 DNA adenine methylase [Acidithiobacillus sp. VAN18-1]	420001	D12 class N6 adenine-specific DNA methyltransferase. All proteins in this family for which functions are known are DNA-adenine methyltransferases. This family is based on the phylogenomic analysis of JA Eisen (1999, Ph.D. Thesis, Stanford University). The DNA adenine methylase (dam) of E. coli and related species is instrumental in distinguishing the newly synthesized strand during DNA replicatio…	.			1	1	Mismatch repair	methylase
210	10747_WP_215885673.1	4_exclusive_flexible	14	6	0	1	1	1	1	1	1	0	0	0	0	0	0	0	radD	K19789	radD	;COG1061;	;KL;	COG1061	SSL2	WP_215885673.1	WP_215885673.1 MULTISPECIES: DEAD/DEAH box helicase [unclassified Acidithiobacillus]	223989	Superfamily II DNA or RNA helicase [Transcription, Replication, recombination and repair].	.			1	1	Recombinational repair	recombinase
226	10838_WP_215885775.1	4_exclusive_flexible	14	6	0	1	1	1	1	1	1	0	0	0	0	0	0	0		K06919	K06919	;COG3598;COG4643;COG1199;	;L;X;L;	cl26703	COG4643	WP_215885775.1	WP_215885775.1 MULTISPECIES: AAA family ATPase [unclassified Acidithiobacillus]	226990	Uncharacterized domain associated with phage/plasmid primase [Mobilome: prophages, transposons].	.			1	1	Various	primase/helicase
230	8610_WP_215870302.1	4_exclusive_flexible	14	2	0	0	1	1	0	0	0	0	0	0	0	0	0	0	umuD	K03503	umuD	;COG1974;COG2932;	;KT;X;	pfam00717	LexA	WP_215870302.1	WP_215870302.1 MULTISPECIES: helix-turn-helix domain-containing protein [Acidithiobacillus]	395582	The S24, S26 LexA/signal peptidase superfamily contains LexA-related and type I signal peptidase families. The S24 LexA protein domains include: the lambda repressor CI/C2 family and related bacterial prophage repressor proteins; LexA (EC 3.4.21.88), the repressor of genes in the cellular SOS response to DNA damage; MucA and the related UmuD proteins, which are lesion-bypass DNA polymerases, indu…	.			1	1	Various	DNA polymerase
247	3195_WP_215872569.1	4_exclusive_flexible	14	5	1	1	0	0	1	1	1	0	0	0	0	0	0	0	recE	K10906	recE	NOT in COG	NOT in COG	pfam16473	DUF5051	WP_215872569.1	WP_215872569.1 MULTISPECIES: 3'-5' exoribonuclease [unclassified Acidithiobacillus]	406788	3' exoribonuclease, RNase T-like. This is a highly divergent 3' exoribonuclease family. The proteins constitute a typical RNase fold, where the active site residues form a magnesium catalytic centre. The protein of the solved structure readily cleaves 3' overhangs in a time-dependent manner. It is similar to DEDD-type RNases and is an unusual ATP-binding protein that binds ATP and dATP. It forms …	.			1	1	Recombinational repair	nuclease
285	10908_WP_226826923.1	4_exclusive_flexible	14	6	0	1	1	1	1	1	1	0	0	0	0	0	0	0	recJ	K07462	recJ	;COG0608;	;L;	cl39114	PRK11070	WP_226826923.1	WP_226826923.1 MULTISPECIES: single-stranded-DNA-specific exonuclease RecJ [unclassified Acidithiobacillus]	182944	single-stranded-DNA-specific exonuclease RecJ.	.			1	1	Base excision repair	nuclease
291	10792_WP_215885719.1	4_exclusive_flexible	14	6	0	1	1	1	1	1	1	0	0	0	0	0	0	0		K06919	K06919	;COG4643;COG3378;	;X;X;	smart00778	Prim_Zn_Ribbon	WP_215885719.1	WP_215885719.1 MULTISPECIES: toprim domain-containing protein [unclassified Acidithiobacillus]	129016,226990,372578	Zinc-binding domain of primase-helicase.	.			1	1	Various	primase/helicase
295	4380_WP_255790148.1	4_exclusive_flexible	14	1	1	0	0	0	0	0	0	0	0	0	0	0	0	0		K06919	K06919	;COG3378;COG5545;	;X;X;	cl36938	COG3378	WP_255790148.1	WP_255790148.1 phage/plasmid primase, P4 family [Acidithiobacillus sp. YTS05]	273716	phage/plasmid primase, P4 family, C-terminal domain. This model represents a clade within a larger family of proteins from viruses of bacteria and animals. Members of this family are found in phage and plasmids of bacteria and archaea only. The model describes a domain of about 300 residues, found generally toward the protein C-terminus. [DNA metabolism, DNA replication, recombination, and repair…	.			1	1	Various	primase/helicase
310	13923_WP_226830552.1	4_exclusive_flexible	14	4	0	1	0	0	1	1	1	0	0	0	0	0	0	0	ccmG, dsbE	K02199	ccmG, dsbE	;COG0526;COG1225;	;O;O;	cd02966	TlpA_like_family	WP_226830552.1	WP_226830552.1 MULTISPECIES: redoxin family protein [Acidithiobacillus]	239264	TlpA-like family; composed of TlpA, ResA, DsbE and similar proteins. TlpA, ResA and DsbE are bacterial protein disulfide reductases with important roles in cytochrome maturation. They are membrane-anchored proteins with a soluble TRX domain containing a CXXC motif located in the periplasm. The TRX domains of this family contain an insert, approximately 25 residues in length, which correspond to a…	.			1				1	Thiol-disulfide exchange
332	10802_WP_215885730.1	4_exclusive_flexible	14	6	0	1	1	1	1	1	1	0	0	0	0	0	0	0	lon	K01338	lon	;COG0466;	;O;	cl38936	Lon	WP_215885730.1	WP_215885730.1 MULTISPECIES: AAA family ATPase [unclassified Acidithiobacillus]	422963	P-loop containing Nucleoside Triphosphate Hydrolases. NVL exists in two forms with N-terminal extensions of different lengths in mammalian cells. NVL has two alternatively spliced isoforms, a short form, NVL1, and a long form, NVL2. NVL2, the major species, is mainly present in the nucleolus, whereas NVL1 is nucleoplasmic. Each has an N-terminal domain, followed by two tandem ATPase domains; this…	.			1				1	protease/peptidase
350	10763_WP_215885689.1	4_exclusive_flexible	14	2	0	0	1	1	0	0	0	0	0	0	0	0	0	0	dsbB	K03611	dsbB	;COG1495;	;O;	pfam02600	DsbB	WP_215885689.1	WP_215885689.1 MULTISPECIES: disulfide bond formation protein B [unclassified Acidithiobacillus]	396935	Disulfide bond formation protein DsbB [Posttranslational modification, protein turnover, chaperones].	.			1				1	Thiol-disulfide exchange
391	11311_WP_206386084.1	4_exclusive_flexible	14	4	0	1	0	0	1	1	1	0	0	0	0	0	0	0	dsbG	K03805	dsbG	;COG1651;	;O;	cl32718	dsbG	WP_206386084.1	WP_206386084.1 MULTISPECIES: thioredoxin fold domain-containing protein [Acidithiobacillus]	183262	disulfide isomerase/thiol-disulfide oxidase; Provisional	.			1				1	Thiol-disulfide exchange
392	8631_WP_215870328.1	4_exclusive_flexible	14	2	0	0	1	1	0	0	0	0	0	0	0	0	0	0	dsbG	K03805	dsbG	;COG1651;	;O;	cl32718	dsbG	WP_215870328.1	WP_215870328.1 MULTISPECIES: thioredoxin fold domain-containing protein [Acidithiobacillus]	183262	disulfide isomerase/thiol-disulfide oxidase; Provisional	.			1				1	Thiol-disulfide exchange
395	10733_WP_215885658.1	4_exclusive_flexible	14	6	0	1	1	1	1	1	1	0	0	0	0	0	0	0	dsbG	K03805	dsbG	;COG1651;	;O;	cl32718	dsbG	WP_215885658.1	WP_215885658.1 MULTISPECIES: hypothetical protein [unclassified Acidithiobacillus]	183262	disulfide isomerase/thiol-disulfide oxidase; Provisional	.			1				1	Thiol-disulfide exchange
425	13000_WP_215872733.1	4_exclusive_flexible	14	4	0	1	0	0	1	1	1	0	0	0	0	0	0	0	TC.CIC	K03281	TC.CIC	;COG0038;	;P;	cl02915	ClC_like	WP_215872733.1	WP_215872733.1 MULTISPECIES: chloride channel protein [unclassified Acidithiobacillus]	295552	CLC voltage-gated chloride channel. The ClC chloride channels catalyse the selective flow of Cl- ions across cell membranes, thereby regulating electrical excitation in skeletal muscle and the flow of salt and water across epithelial barriers. This domain is found in the halogen ions (Cl-, Br- and I-) transport proteins of the ClC family. The ClC channels are found in all three kingdoms of life a…	.									1	H+-transporting	proton translocation	proton antiport					1	proton/chloride	antiport
442	4426_WP_255790230.1	4_exclusive_flexible	14	5	1	1	0	0	1	1	1	0	0	0	0	0	0	0	gadC	K20265	gadC	;COG0531;	;E;	pfam13520	put_Glu_GABA_T	WP_255790230.1	WP_255790230.1 APC family permease [Acidithiobacillus sp. YTS05]	404414	Amino acid permease. inner membrane transporter YjeM; Provisional	.									1		proton consumption_1	Glutamate/GABA	1				1	glutamate:GABA	antiport
463	16740_WP_226838219.1	4_exclusive_flexible	14	1	0	1	0	0	0	0	0	0	0	0	0	0	0	0	pstA	K02038	pstA	;COG0581;COG0573;	;P;P;	cl33961	PstA	WP_226838219.1	WP_226838219.1 ABC transporter permease subunit, partial [Acidithiobacillus sp. BN09-2]	223654	ABC-type phosphate transport system, permease component [Inorganic ion transport and metabolism].	.									1		proton neutralization	phosphate					1	phosphate	uptake
517	3197_WP_215872571.1	4_exclusive_flexible	14	5	1	1	0	0	1	1	1	0	0	0	0	0	0	0	proB	K00931	proB	;COG0263;	;E;	cl00452	AAK_G5K_ProB	WP_215872571.1	WP_215872571.1 MULTISPECIES: glutamate 5-kinase [unclassified Acidithiobacillus]	235460	gamma-glutamyl kinase; Provisional	.													1	Glutamate	BREAKDOWN	glutamate transform to glutamyl-5-p
591	3703_WP_215874223.1	4_exclusive_flexible	14	5	1	0	2	2	0	0	0	0	0	0	0	0	0	0	inhA	K18199	inhA	;COG4977;	;K;	cd03139	GATase1_PfpI_2	WP_215874223.1	WP_215874223.1 DJ-1/PfpI family protein [Acidithiobacillus caldus]	153233	Type 1 glutamine amidotransferase (GATase1)-like domain found in a subgroup of proteins similar to PfpI from Pyrococcus furiosus. Type 1 glutamine amidotransferase (GATase1)-like domain found in a subgroup of proteins similar to PfpI from Pyrococcus furiosus. PfpI is an ATP-independent intracellular proteases which may hydrolyze small peptides to provide a nutritional source. Only Cys of the cata…	.
614	11981_WP_215871488.1	4_exclusive_flexible	14	4	0	1	0	0	1	1	1	0	0	0	0	0	0	0	merP	K08364	merP	NOT in COG	NOT in COG	cd00371	HMA	WP_215871488.1	WP_215871488.1 MULTISPECIES: heavy-metal-associated domain-containing protein [unclassified Acidithiobacillus]	238219	copper ion binding protein. This model describes an apparently copper-specific subfamily of the metal-binding domain HMA (pfam00403). Closely related sequences outside this model include mercury resistance proteins and repeated domains of eukaryotic eukaryotic copper transport proteins. Members of this family are strictly prokaryotic. The model identifies both small proteins consisting of just th…	.																	1	mercury	resistance
631	11318_WP_206386205.1	4_exclusive_flexible	14	4	0	1	0	0	1	1	1	0	0	0	0	0	0	0	merT	K08363	merT	NOT in COG	NOT in COG	cl03578	PRK13751	WP_206386205.1	WP_206386205.1 MULTISPECIES: mercuric transporter MerT family protein [unclassified Acidithiobacillus]	186578	mercuric transport protein MerTP. MerTP is a transport protein for the mercuric ion, Hg(II). Once imported to the cytosol, the highly toxic ion can be converted by MerA, mercury(II) reductase, to the less toxic Hg atom.	.																	1	mercury	resistance
650	10884_WP_226826864.1	4_exclusive_flexible	14	2	0	0	1	1	0	0	0	0	0	0	0	0	0	0	TC.FEV.OM	K02014	TC.FEV.OM	;COG1629;	;P;	cl21487	ligand_gated_channel	WP_226826864.1	WP_226826864.1 MULTISPECIES: TonB-dependent receptor [unclassified Acidithiobacillus]	419686	Porin superfamily. These outer membrane channels share a beta-barrel structure that differ in strand and shear number. Classical (gram-negative ) porins are non-specific channels for small hydrophillic molecules and form 16 beta-stranded barrels (16,20), which associate as trimers. Maltoporin-like channels have specificities for various sugars and form 18 beta-stranded barrels (18,22), which asso…	.																	1	iron, ferric	uptake
672	4068_WP_255789555.1	4_exclusive_flexible	14	1	1	0	0	0	0	0	0	0	0	0	0	0	0	0	mgtC	K07507	mgtC	;COG1285;	;P;	COG1285	SapB	WP_255789555.1	WP_255789555.1 MgtC/SapB family protein [Acidithiobacillus sp. YTS05]	224204	Uncharacterized membrane protein YhiD, involved in acid resistance [Function unknown].	.																	1	magnesium	uptake
695	11228_WP_226827813.1	4_exclusive_flexible	14	6	0	1	1	1	1	1	1	0	0	0	0	0	0	0	tonB	K03832	tonB	;COG0810;	;M;	pfam03544	TonB_C	WP_226827813.1	WP_226827813.1 MULTISPECIES: energy transducer TonB [unclassified Acidithiobacillus]	397556	Gram-negative bacterial TonB protein C-terminal. This family contains TonB members that are not captured by pfam03544.	.																	1	iron, ferric	uptake
700	10479_WP_215885362.1	4_exclusive_flexible	14	2	0	0	1	1	0	0	0	0	0	0	0	0	0	0	TC.FEV.OM	K02014	TC.FEV.OM	;COG1629;	;P;	cl23850	Plug	WP_215885362.1	WP_215885362.1 TonB-dependent receptor plug domain-containing protein, partial [Acidithiobacillus sp. VAN18-1]	400180	TonB-dependent Receptor Plug Domain. This model describes a 31-residue signature region of the SusC/RagA family of outer membrane proteins from the Bacteriodetes. While many TonB-dependent outer membrane receptors are associated with siderophore import, this family seems to include generalized nutrient receptors that may convey fairly large oligomers of protein or carbohydrate. This family occurs…	.																	1	iron, ferric	uptake
729	4236_WP_255789796.1	4_exclusive_flexible	14	1	1	0	0	0	0	0	0	0	0	0	0	0	0	0	mlaC	K07323	mlaC	;COG2854;	;M;	pfam05494	MlaC	WP_255789796.1	WP_255789796.1 ABC transporter substrate-binding protein [Acidithiobacillus sp. YTS05]	398898	ABC-type transporter Mla maintaining outer membrane lipid asymmetry, periplasmic MlaC component [Lipid transport and metabolism].	.																	1	phospholipid/cholesterol	export
741	8620_WP_215870312.1	4_exclusive_flexible	14	2	0	0	1	1	0	0	0	0	0	0	0	0	0	0	ata, sadA, emaA	K21449	ata, sadA, emaA	;COG5295;COG3210;	;UW;U;	cd12820	LbR_YadA-like	WP_215870312.1	WP_215870312.1 MULTISPECIES: hypothetical protein [Acidithiobacillus]	240612,248061,380308,411434	YadA-like, left-handed beta-roll. This group contains the collagen-binding domain virulence factor YadA an adhesion proteins of several Yersinia species, and related cell surface proteins, including Moraxella catarrhalis UspA-like proteins. The collagen-binding portion is found in the hydrophobic N-terminal region. YadA forms a matrix on the bacterial outer membrane, which mediates binding to col…	.																	1	adhesin	autotransporter
768	3736_WP_215885494.1	4_exclusive_flexible	14	3	1	0	1	1	0	0	0	0	0	0	0	0	0	0		NOT in KEGG	NOT in KEGG	;COG2244;	;M;	cl43657	RfbX	WP_215885494.1	WP_215885494.1 MULTISPECIES: hypothetical protein [unclassified Acidithiobacillus]	415618	Multidrug and toxic compound extrusion family and similar proteins. The integral membrane proteins from the MATE family are involved in exporting metabolites across the cell membrane and are responsible for multidrug resistance (MDR) in many bacteria and animals. MATE has also been identified as a large multigene family in plants, where the proteins are linked to disease resistance. A number of f…	.																	1	O-antigen and teichoic acid	efflux
809	19531_WP_264317904.1	4_exclusive_flexible	14	1	0	0	0	0	0	0	1	0	0	0	0	0	0	0	ABC.CD.A	K02003	ABC.CD.A	;COG1136;	;M;	cl38936	ABC_MJ0796_LolCDE_FtsE	WP_264317904.1	WP_264317904.1 ATP-binding cassette domain-containing protein [Acidithiobacillus sp. CV18-3]	422963	P-loop containing Nucleoside Triphosphate Hydrolases. NVL exists in two forms with N-terminal extensions of different lengths in mammalian cells. NVL has two alternatively spliced isoforms, a short form, NVL1, and a long form, NVL2. NVL2, the major species, is mainly present in the nucleolus, whereas NVL1 is nucleoplasmic. Each has an N-terminal domain, followed by two tandem ATPase domains; this…	.																	1	lipoprotein	export
889	12653_WP_215872299.1	4_exclusive_flexible	14	4	0	1	0	0	1	1	1	0	0	0	0	0	0	0	oprB	K07267	oprB	;COG3659;	;M;	cl17816	OprB	WP_215872299.1	WP_215872299.1 MULTISPECIES: carbohydrate porin [unclassified Acidithiobacillus]	335962	Carbohydrate-selective porin OprB [Cell wall/membrane/envelope biogenesis].	.																	1	porin	porin
890	10563_WP_215885462.1	4_exclusive_flexible	14	2	0	0	1	1	0	0	0	0	0	0	0	0	0	0	oprB	K07267	oprB	;COG3659;	;M;	cl17816	OprB	WP_215885462.1	WP_215885462.1 MULTISPECIES: carbohydrate porin [unclassified Acidithiobacillus]	335962	Carbohydrate-selective porin OprB [Cell wall/membrane/envelope biogenesis].	.																	1	porin	porin
913	4284_WP_255789883.1	4_exclusive_flexible	14	1	1	0	0	0	0	0	0	0	0	0	0	0	0	0	emrA	K03543	emrA	;COG1566;	;V;	cl33094	8a0101	WP_255789883.1	WP_255789883.1 biotin/lipoyl-binding protein [Acidithiobacillus sp. YTS05]	185090	multidrug efflux MFS transporter periplasmic adaptor subunit EmrA.	.																	1	multidrug	efflux
914	4285_WP_255789885.1	4_exclusive_flexible	14	1	1	0	0	0	0	0	0	0	0	0	0	0	0	0		NOT in KEGG	NOT in KEGG	NOT in COG	NOT in COG	cl33094	PRK15136	WP_255789885.1	WP_255789885.1 efflux RND transporter periplasmic adaptor subunit [Acidithiobacillus sp. YTS05]	185090	multidrug efflux MFS transporter periplasmic adaptor subunit EmrA.	.																	1	drug: proton	antiport
934	10648_WP_215885559.1	4_exclusive_flexible	14	2	0	0	1	1	0	0	0	0	0	0	0	0	0	0	acrA, mexA, adeI, smeD, mtrC, cmeA	K03585	acrA, mexA, adeI, smeD, mtrC, cmeA	;COG0845;	;MV;	cl36959	RND_mfp	WP_215885559.1	WP_215885559.1 MULTISPECIES: efflux RND transporter periplasmic adaptor subunit [Acidithiobacillus]	273776	RND family efflux transporter, MFP subunit. This model represents the MFP (membrane fusion protein) component of the RND family of transporters. RND refers to Resistance, Nodulation, and cell Division. It is, in part, a subfamily of pfam00529 (Pfam release 7.5) but hits substantial numbers of proteins missed by that model. The related HlyD secretion protein, for which pfam00529 is named, is outsi…	.																	1	multidrug	efflux
1109	11081_WP_226827377.1	4_exclusive_flexible	14	2	0	0	1	1	0	0	0	0	0	0	0	0	0	0	wbbL	K07011	wbbL	;COG0463;	;M;	cd02511	Beta4Glucosyltransferase	WP_226827377.1	WP_226827377.1 MULTISPECIES: glycosyltransferase [unclassified Acidithiobacillus]	133005	UDP-glucose LOS-beta-1,4 glucosyltransferase is required for biosynthesis of lipooligosaccharide. UDP-glucose: lipooligosaccharide (LOS) beta-1-4-glucosyltransferase catalyzes the addition of the first residue, glucose, of the lacto-N-neotetrase structure to HepI of the LOS inner core. LOS is the major constituent of the outer leaflet of the outer membrane of gram-positive bacteria. It consists o…	.
1110	4335_WP_255790000.1	4_exclusive_flexible	14	1	1	0	0	0	0	0	0	0	0	0	0	0	0	0	wbbL	K07011	wbbL	;COG0463;	;M;	cd02511	Beta4Glucosyltransferase	WP_255790000.1	WP_255790000.1 glycosyltransferase family 2 protein [Acidithiobacillus sp. YTS05]	133005	UDP-glucose LOS-beta-1,4 glucosyltransferase is required for biosynthesis of lipooligosaccharide. UDP-glucose: lipooligosaccharide (LOS) beta-1-4-glucosyltransferase catalyzes the addition of the first residue, glucose, of the lacto-N-neotetrase structure to HepI of the LOS inner core. LOS is the major constituent of the outer leaflet of the outer membrane of gram-positive bacteria. It consists o…	.
[truncated: 581 more rows]
[truncated: 13 more columns]
